# Supplementary material for: Miniature inverted repeat transposable elements in the genome of sugar beet and their impact on gene expression
Source: Sci Rep. 2025 Dec 19;16:1757. doi: 10.1038/s41598-025-32772-7 (PMC12804786; doi:10.1038/s41598-025-32772-7)
Supplement: Supplementary file 2 — Supplementary Material 2 [file 41598_2025_32772_MOESM2_ESM.xlsx]

## Sheet: TABLE_LEGENDS
Table No.	Description
S1	Results of DNAseq and RNAseq for the P1 and P4 sugar beet F2 families
S2	Primers used for verification of MITE insertions predictions by PopoolationTE2
S3	MITE copies identified in the EL10_1.0 sugar beet reference genome assembly
S4	MITEs identified in the EL10_1.0 sugar beet reference genome and all 12 genomes across each of F2 families, P1 and P4
S5	Number of MITEs and their density across chromosomes in the EL10_1.0 sugar beet reference genome and all 12 genomes among each of F2 families, P1 and P4
S6	MITE copies identified in the P1 sugar beet F2 family
S7	MITE copies identified in the P4 sugar beet F2 family
S8	Sum of MITE copies identified in 12 genomes among the P1 sugar beet F2 family and genome coverage
S9	Sum of MITE copies identified in 12 genomes among the P4 sugar beet F2 family and genome coverage
S10	Homo- and heterozygous MITE insertion sites identified in the P1 sugar beet F2 family
S11	Homo- and heterozygous MITE insertion sites identified in the P4 sugar beet F2 family
S12	Polymorphisms characterisation in the P1 and P4 F2 sugar beet families
S13	Number of polymorphisms in plants from the P1 and P4 F2 sugar beet family (with positive quality control result and indels filtration)
S14	Polymorphisms abundance on chromosomes of the P1 and P4 F2 sugar beet families
S15	Lengths of homozygosity bins identified in P1 and P4 F2 sugar beet families
S16	Homozygosity bins containing 20 or more genes for the P1 and P4 F2 sugar beet families
S17	Sample sets from P1 F2 family, selected based on regions of homozygosity, for DE analysis
S18	Sample sets from P4 F2 family, selected based on regions of homozygosity, for DE analysis
S19	Summary table of all MITEs identified in P1 and P4 F2 families and associated with DEGs
S20	MITEs identified in DEGs of P1 F2 family
S21	MITEs identified in DEGs of P4 F2 family
S22	5 DEGs associated with the same MITE copies in both P1 and P4 F2 sugar beet families

## Sheet: S1.WGS_and_RNAseq
Sample	WGS			RNAseq
	Raw reads number	% read pairs with positive quality control result	% read pairs properly mapped to the ref genome	Raw reads number	% read pairs with positive quality control result	% read pairs properly mapped to the ref genome
P1
P1-6	120422817	95.49	96.70	46009043	93.14	95.38
P1-12	109143061	95.45	96.96	33550170	93.59	94.79
P1-22	121135579	95.32	97.71	42727031	92.75	95.68
P1-25	115349628	95.43	95.62	41666894	93.17	95.36
P1-26	113285967	95.63	96.37	42118522	92.71	94.10
P1-28	117262475	95.55	96.79	34963773	93.35	93.75
P1-88	125550647	95.59	95.66	34669101	93.19	96.09
P1-89	106073274	95.44	96.96	27348910	93.01	95.28
P1-90	113545384	95.34	96.54	35167445	92.62	95.58
P1-92	121649180	95.32	96.58	30507227	93.01	96.05
P1-93	134701051	95.56	93.42	42777949	92.62	95.98
P1-95	122544269	95.57	96.73	43603933	93.05	94.93
P4
P4-1	100974189	93.70	95.35	36326500	93.33	96.13
P4-7	85476051	93.51	96.71	37057891	93.91	95.73
P4-15	98076025	93.26	98.36	39177378	93.48	96.46
P4-29	92783483	92.87	94.51	29596072	93.93	95.94
P4-32	89071677	93.35	95.05	27802388	93.98	95.99
P4-35	102900000	93.64	96.06	36927332	93.28	96.69
P4-46	110429974	93.42	97.60	35724720	93.79	96.00
P4-47	112093057	93.40	97.71	35448536	92.96	95.64
P4-56	105750286	93.23	99.09	29747032	94.03	95.06
P4-60	108287137	93.70	97.41	34954250	93.60	96.61
P4-62	102295557	93.34	96.39	32062933	93.44	96.35
P4-64	100484845	93.45	97.91	31856694	93.66	96.15

## Sheet: S2.Primer_pairs
Primer name	Gene name	Chromosome	Forward primer sequences (5' --> 3')	Reverse primer sequences (5' --> 3')
Bv23_chr1_hAT27_3	LOC104889369	1	GCAAAAGGGTTTTGATGTCC	GGAATGGAGACTAAAAGGTGA
Bv23_chr3_hAT28_5	LOC104889049	3	GGCTTCATCAAATCCAAACTT	TTGCTAAATTGACTGGTTGC
Bv23_chr3_DcS4_8	LOC104889039	3	GAGATGCCATTCATTGAAGC	ACCCATCGATATGTAGACCA
Bv23_chr4_DcS36_10	LOC104891945	4	GAGTGATTGAGGGCAATGTA	GACTACAGCTAAAGTGTCCG
Bv_chr4_Sto36_1_8	LOC104887972	3	CGCCTCTGTGAATGGATGCTT	TATCGATGGGGCTTCTTTTGCT
Bv_chr4_Sto3_2_64	LOC104890658	4	ACTTGTGGTCCTAGTCATGGA	ACGCAGGCTTTGGAATTATGG
Bv_chr6_hAT_26_14	LOC104896690	6	TTCATGCAGGCTGTTGTAAGAC	TTCTGTGCCTTCTCTTGGAGT
Bv_chr4_Sto36_2_76	LOC104891945	4	GGTAGGTTGATGAGCTCAGGT	ATATTGCGCTCAAGCAGAGGA
Bv_chr1_Sto4_2_16	LOC104888928	1	TATCGCTTCCGGACAATCGTT	CTGGGGCCTACTTAAGCCTTT
Bv_chr4_Sto3_2_65	LOC104890668	4	CCTTGCCATGGCTATTTGGTTT	GCACTGGATCGTAGCCATGAG
Bv_chr3_hAT_27_20	LOC104888880	3	AAGGGGTATCGTCCAGCAAA	ACTTGATGGGAGATAGGAAAGACAA
Bv_chr3_hAT28_1_1	LOC104907891	2	CTGCAGGTCCTTCATTCCCAT	GGCCTTAACGCCTATGATAGACAC
Bv_chr3_hAT27_1_2	LOC104886749	2	CGTTTGAAGCAATCCACGGTC	CATCATCTCCAGCACCCGAC

## Sheet: S3.EL10_1.0_MITEs
chromosome	start	end	family	subfamily
NC_064023.1	6720370	6720626	Stowaway|1	Stowaway|1.1
NC_064023.1	11598448	11598696	Stowaway|1	Stowaway|1.1
NC_064023.1	992160	992421	Stowaway|1	Stowaway|1.1
NC_064023.1	709270	709528	Stowaway|1	Stowaway|1.1
NC_064023.1	17544484	17544742	Stowaway|1	Stowaway|1.1
NC_064023.1	5159642	5159897	Stowaway|1	Stowaway|1.1
NC_064023.1	52696512	52696764	Stowaway|1	Stowaway|1.1
NC_064023.1	54235511	54235767	Stowaway|1	Stowaway|1.1
NC_064023.1	27329502	27329750	Stowaway|1	Stowaway|1.1
NC_064023.1	56115863	56116121	Stowaway|1	Stowaway|1.1
NC_064023.1	11424935	11425187	Stowaway|1	Stowaway|1.1
NC_064023.1	46376101	46376358	Stowaway|1	Stowaway|1.1
NC_064023.1	33367259	33367517	Stowaway|1	Stowaway|1.1
NC_064023.1	13564683	13564941	Stowaway|1	Stowaway|1.1
NC_064023.1	19480390	19480648	Stowaway|1	Stowaway|1.1
NC_064023.1	52004136	52004394	Stowaway|1	Stowaway|1.1
NC_064023.1	22900435	22900680	Stowaway|1	Stowaway|1.1
NC_064023.1	4321587	4321845	Stowaway|1	Stowaway|1.1
NC_064023.1	5597988	5598246	Stowaway|1	Stowaway|1.1
NC_064023.1	50839310	50839566	Stowaway|1	Stowaway|1.1
NC_064023.1	8831177	8831429	Stowaway|1	Stowaway|1.1
NC_064023.1	1511356	1511610	Stowaway|1	Stowaway|1.1
NC_064023.1	14017004	14017262	Stowaway|1	Stowaway|1.1
NC_064023.1	19219778	19220036	Stowaway|1	Stowaway|1.1
NC_064023.1	3557015	3557274	Stowaway|1	Stowaway|1.1
NC_064023.1	4681037	4681295	Stowaway|1	Stowaway|1.1
NC_064023.1	45357452	45357709	Stowaway|1	Stowaway|1.1
NC_064023.1	4300289	4300547	Stowaway|1	Stowaway|1.1
NC_064023.1	16964221	16964479	Stowaway|1	Stowaway|1.1
NC_064023.1	28919359	28919617	Stowaway|1	Stowaway|1.1
NC_064023.1	36284931	36285189	Stowaway|1	Stowaway|1.1
NC_064023.1	45441214	45441472	Stowaway|1	Stowaway|1.1
NC_064023.1	2106856	2107115	Stowaway|1	Stowaway|1.1
NC_064023.1	20909237	20909494	Stowaway|1	Stowaway|1.1
NC_064023.1	1404183	1404441	Stowaway|1	Stowaway|1.1
NC_064023.1	3835142	3835400	Stowaway|1	Stowaway|1.1
NC_064023.1	29613908	29614166	Stowaway|1	Stowaway|1.1
NC_064023.1	41519268	41519526	Stowaway|1	Stowaway|1.1
NC_064023.1	54135149	54135407	Stowaway|1	Stowaway|1.1
NC_064023.1	56646867	56647125	Stowaway|1	Stowaway|1.1
NC_064023.1	4606034	4606292	Stowaway|1	Stowaway|1.1
NC_064023.1	4796104	4796362	Stowaway|1	Stowaway|1.1
NC_064023.1	7497792	7498050	Stowaway|1	Stowaway|1.1
NC_064023.1	10237073	10237331	Stowaway|1	Stowaway|1.1
NC_064023.1	16355946	16356204	Stowaway|1	Stowaway|1.1
NC_064023.1	17165622	17165880	Stowaway|1	Stowaway|1.1
NC_064023.1	18850746	18851004	Stowaway|1	Stowaway|1.1
NC_064023.1	33828821	33829079	Stowaway|1	Stowaway|1.1
NC_064023.1	42204648	42204906	Stowaway|1	Stowaway|1.1
NC_064023.1	52164171	52164427	Stowaway|1	Stowaway|1.1
NC_064023.1	48124550	48124809	Stowaway|1	Stowaway|1.1
NC_064023.1	48148805	48149064	Stowaway|1	Stowaway|1.1
NC_064023.1	28965742	28965999	Stowaway|1	Stowaway|1.1
NC_064023.1	3117057	3117310	Stowaway|1	Stowaway|1.1
NC_064023.1	6957575	6957833	Stowaway|1	Stowaway|1.1
NC_064023.1	19043739	19043997	Stowaway|1	Stowaway|1.1
NC_064023.1	20581650	20581908	Stowaway|1	Stowaway|1.1
NC_064023.1	20651798	20652056	Stowaway|1	Stowaway|1.1
NC_064023.1	25375964	25376222	Stowaway|1	Stowaway|1.1
NC_064023.1	36840451	36840709	Stowaway|1	Stowaway|1.1
NC_064023.1	57092028	57092286	Stowaway|1	Stowaway|1.1
NC_064023.1	2809102	2809357	Stowaway|1	Stowaway|1.1
NC_064023.1	41125564	41125823	Stowaway|1	Stowaway|1.1
NC_064023.1	2243336	2243592	Stowaway|1	Stowaway|1.1
NC_064023.1	2745712	2745968	Stowaway|1	Stowaway|1.1
NC_064023.1	9597986	9598247	Stowaway|1	Stowaway|1.1
NC_064023.1	26780549	26780806	Stowaway|1	Stowaway|1.1
NC_064023.1	1162960	1163218	Stowaway|1	Stowaway|1.1
NC_064023.1	1402232	1402486	Stowaway|1	Stowaway|1.1
NC_064023.1	2940633	2940891	Stowaway|1	Stowaway|1.1
NC_064023.1	16467240	16467498	Stowaway|1	Stowaway|1.1
NC_064023.1	18694983	18695241	Stowaway|1	Stowaway|1.1
NC_064023.1	25717211	25717469	Stowaway|1	Stowaway|1.1
NC_064023.1	27730921	27731179	Stowaway|1	Stowaway|1.1
NC_064023.1	43944941	43945199	Stowaway|1	Stowaway|1.1
NC_064023.1	45948538	45948796	Stowaway|1	Stowaway|1.1
NC_064023.1	8520974	8521230	Stowaway|1	Stowaway|1.1
NC_064023.1	2586578	2586836	Stowaway|1	Stowaway|1.1
NC_064023.1	5515817	5516075	Stowaway|1	Stowaway|1.1
NC_064023.1	24942572	24942830	Stowaway|1	Stowaway|1.1
NC_064023.1	39611494	39611752	Stowaway|1	Stowaway|1.1
NC_064023.1	40895516	40895763	Stowaway|1	Stowaway|1.1
NC_064023.1	42897772	42898030	Stowaway|1	Stowaway|1.1
NC_064023.1	55238288	55238546	Stowaway|1	Stowaway|1.1
NC_064023.1	55997876	55998134	Stowaway|1	Stowaway|1.1
NC_064023.1	4004361	4004614	Stowaway|1	Stowaway|1.1
NC_064023.1	6536812	6537075	Stowaway|1	Stowaway|1.1
NC_064023.1	41865065	41865316	Stowaway|1	Stowaway|1.1
NC_064023.1	13459261	13459519	Stowaway|1	Stowaway|1.1
NC_064023.1	20969905	20970163	Stowaway|1	Stowaway|1.1
NC_064023.1	31665059	31665317	Stowaway|1	Stowaway|1.1
NC_064023.1	44849790	44850048	Stowaway|1	Stowaway|1.1
NC_064023.1	4497582	4497841	Stowaway|1	Stowaway|1.1
NC_064023.1	56728433	56728670	Stowaway|1	Stowaway|1.1
NC_064023.1	3228480	3228738	Stowaway|1	Stowaway|1.1
NC_064023.1	3323631	3323867	Stowaway|1	Stowaway|1.1
NC_064023.1	54856191	54856449	Stowaway|1	Stowaway|1.1
NC_064023.1	6892266	6892523	Stowaway|1	Stowaway|1.1
NC_064023.1	17079090	17079347	Stowaway|1	Stowaway|1.1
NC_064023.1	9124010	9124273	Stowaway|1	Stowaway|1.1
NC_064023.1	25034288	25034544	Stowaway|1	Stowaway|1.1
NC_064023.1	3743901	3744159	Stowaway|1	Stowaway|1.1
NC_064023.1	13705502	13705756	Stowaway|1	Stowaway|1.1
NC_064023.1	49648248	49648502	Stowaway|1	Stowaway|1.1
NC_064023.1	45217114	45217372	Stowaway|1	Stowaway|1.1
NC_064023.1	46286140	46286395	Stowaway|1	Stowaway|1.1
NC_064023.1	856588	856839	Stowaway|1	Stowaway|1.1
NC_064023.1	16358018	16358276	Stowaway|1	Stowaway|1.1
NC_064023.1	11793046	11793286	Stowaway|1	Stowaway|1.1
NC_064023.1	15658590	15658832	Stowaway|1	Stowaway|1.1
NC_064023.1	10176172	10176429	Stowaway|1	Stowaway|1.1
NC_064023.1	13643896	13644144	Stowaway|1	Stowaway|1.1
NC_064023.1	20384680	20384949	Stowaway|1	Stowaway|1.1
NC_064023.1	5763692	5763935	Stowaway|1	Stowaway|1.1
NC_064023.1	11740083	11740342	Stowaway|1	Stowaway|1.1
NC_064023.1	51230830	51231086	Stowaway|1	Stowaway|1.1
NC_064023.1	18189581	18189827	Stowaway|1	Stowaway|1.1
NC_064023.1	6838583	6838841	Stowaway|1	Stowaway|1.1
NC_064023.1	20077709	20077970	Stowaway|1	Stowaway|1.1
NC_064023.1	10139426	10139682	Stowaway|1	Stowaway|1.1
NC_064023.1	36375218	36375434	Stowaway|1	Stowaway|1.1
NC_064023.1	11256353	11256611	Stowaway|1	Stowaway|1.1
NC_064023.1	904534	904775	Stowaway|1	Stowaway|1.1
NC_064023.1	15414796	15415042	Stowaway|1	Stowaway|1.1
NC_064023.1	1668988	1669238	Stowaway|1	Stowaway|1.1
NC_064023.1	1175991	1176223	Stowaway|1	Stowaway|1.1
NC_064023.1	19565111	19565375	Stowaway|1	Stowaway|1.1
NC_064023.1	7013671	7013915	Stowaway|1	Stowaway|1.1
NC_064023.1	1769647	1769913	Stowaway|1	Stowaway|1.1
NC_064023.1	39004348	39004560	Stowaway|1	Stowaway|1.1
NC_064023.1	13240590	13240838	Stowaway|1	Stowaway|1.1
NC_064023.1	5911399	5911627	Stowaway|1	Stowaway|1.1
NC_064023.1	30691191	30691407	Stowaway|1	Stowaway|1.1
NC_064023.1	16721397	16721637	Stowaway|1	Stowaway|1.1
NC_064023.1	16765246	16765486	Stowaway|1	Stowaway|1.1
NC_064023.1	10157808	10158061	Stowaway|1	Stowaway|1.1
NC_064023.1	16743577	16743788	Stowaway|1	Stowaway|1.1
NC_064024.1	7484337	7484595	Stowaway|1	Stowaway|1.1
NC_064024.1	51001555	51001818	Stowaway|1	Stowaway|1.1
NC_064024.1	42629609	42629868	Stowaway|1	Stowaway|1.1
NC_064024.1	57378115	57378384	Stowaway|1	Stowaway|1.1
NC_064024.1	12776241	12776499	Stowaway|1	Stowaway|1.1
NC_064024.1	3392769	3393017	Stowaway|1	Stowaway|1.1
NC_064024.1	11605888	11606146	Stowaway|1	Stowaway|1.1
NC_064024.1	17858927	17859185	Stowaway|1	Stowaway|1.1
NC_064024.1	31362186	31362444	Stowaway|1	Stowaway|1.1
NC_064024.1	10978605	10978861	Stowaway|1	Stowaway|1.1
NC_064024.1	19099298	19099545	Stowaway|1	Stowaway|1.1
NC_064024.1	2171816	2172071	Stowaway|1	Stowaway|1.1
NC_064024.1	7549154	7549412	Stowaway|1	Stowaway|1.1
NC_064024.1	13360273	13360531	Stowaway|1	Stowaway|1.1
NC_064024.1	1775285	1775527	Stowaway|1	Stowaway|1.1
NC_064024.1	53107550	53107808	Stowaway|1	Stowaway|1.1
NC_064024.1	845914	846172	Stowaway|1	Stowaway|1.1
NC_064024.1	4728116	4728374	Stowaway|1	Stowaway|1.1
NC_064024.1	48481489	48481747	Stowaway|1	Stowaway|1.1
NC_064024.1	24715141	24715399	Stowaway|1	Stowaway|1.1
NC_064024.1	49341564	49341800	Stowaway|1	Stowaway|1.1
NC_064024.1	45323687	45323946	Stowaway|1	Stowaway|1.1
NC_064024.1	53647181	53647453	Stowaway|1	Stowaway|1.1
NC_064024.1	10252080	10252294	Stowaway|1	Stowaway|1.1
NC_064024.1	9814709	9814967	Stowaway|1	Stowaway|1.1
NC_064024.1	12770923	12771181	Stowaway|1	Stowaway|1.1
NC_064024.1	12841876	12842133	Stowaway|1	Stowaway|1.1
NC_064024.1	8784609	8784869	Stowaway|1	Stowaway|1.1
NC_064024.1	9788749	9789006	Stowaway|1	Stowaway|1.1
NC_064024.1	18639905	18640162	Stowaway|1	Stowaway|1.1
NC_064024.1	51777712	51777973	Stowaway|1	Stowaway|1.1
NC_064024.1	19667420	19667675	Stowaway|1	Stowaway|1.1
NC_064024.1	19669121	19669376	Stowaway|1	Stowaway|1.1
NC_064024.1	3003934	3004191	Stowaway|1	Stowaway|1.1
NC_064024.1	20567898	20568152	Stowaway|1	Stowaway|1.1
NC_064024.1	1056750	1057008	Stowaway|1	Stowaway|1.1
NC_064024.1	2891072	2891330	Stowaway|1	Stowaway|1.1
NC_064024.1	7287804	7288062	Stowaway|1	Stowaway|1.1
NC_064024.1	7522916	7523174	Stowaway|1	Stowaway|1.1
NC_064024.1	19668270	19668525	Stowaway|1	Stowaway|1.1
NC_064024.1	39884828	39885086	Stowaway|1	Stowaway|1.1
NC_064024.1	56750298	56750556	Stowaway|1	Stowaway|1.1
NC_064024.1	57204148	57204412	Stowaway|1	Stowaway|1.1
NC_064024.1	6673795	6674046	Stowaway|1	Stowaway|1.1
NC_064024.1	10368983	10369224	Stowaway|1	Stowaway|1.1
NC_064024.1	48081042	48081289	Stowaway|1	Stowaway|1.1
NC_064024.1	53203372	53203625	Stowaway|1	Stowaway|1.1
NC_064024.1	55213645	55213902	Stowaway|1	Stowaway|1.1
NC_064024.1	1706918	1707176	Stowaway|1	Stowaway|1.1
NC_064024.1	3229434	3229692	Stowaway|1	Stowaway|1.1
NC_064024.1	5043716	5043974	Stowaway|1	Stowaway|1.1
NC_064024.1	6529332	6529590	Stowaway|1	Stowaway|1.1
NC_064024.1	7493185	7493443	Stowaway|1	Stowaway|1.1
NC_064024.1	20566407	20566665	Stowaway|1	Stowaway|1.1
NC_064024.1	21854797	21855055	Stowaway|1	Stowaway|1.1
NC_064024.1	29921888	29922146	Stowaway|1	Stowaway|1.1
NC_064024.1	48302147	48302405	Stowaway|1	Stowaway|1.1
NC_064024.1	50386666	50386924	Stowaway|1	Stowaway|1.1
NC_064024.1	54492486	54492744	Stowaway|1	Stowaway|1.1
NC_064024.1	41516292	41516545	Stowaway|1	Stowaway|1.1
NC_064024.1	42332479	42332735	Stowaway|1	Stowaway|1.1
NC_064024.1	52291485	52291737	Stowaway|1	Stowaway|1.1
NC_064024.1	55925062	55925321	Stowaway|1	Stowaway|1.1
NC_064024.1	54087650	54087907	Stowaway|1	Stowaway|1.1
NC_064024.1	3709473	3709731	Stowaway|1	Stowaway|1.1
NC_064024.1	9278814	9279072	Stowaway|1	Stowaway|1.1
NC_064024.1	10243404	10243662	Stowaway|1	Stowaway|1.1
NC_064024.1	11255770	11256028	Stowaway|1	Stowaway|1.1
NC_064024.1	15869000	15869258	Stowaway|1	Stowaway|1.1
NC_064024.1	19070599	19070857	Stowaway|1	Stowaway|1.1
NC_064024.1	24934229	24934487	Stowaway|1	Stowaway|1.1
NC_064024.1	29796123	29796381	Stowaway|1	Stowaway|1.1
NC_064024.1	35978716	35978974	Stowaway|1	Stowaway|1.1
NC_064024.1	37751117	37751375	Stowaway|1	Stowaway|1.1
NC_064024.1	45194790	45195048	Stowaway|1	Stowaway|1.1
NC_064024.1	48162528	48162786	Stowaway|1	Stowaway|1.1
NC_064024.1	6291990	6292206	Stowaway|1	Stowaway|1.1
NC_064024.1	2161243	2161490	Stowaway|1	Stowaway|1.1
NC_064024.1	17605635	17605892	Stowaway|1	Stowaway|1.1
NC_064024.1	31856121	31856380	Stowaway|1	Stowaway|1.1
NC_064024.1	46194510	46194759	Stowaway|1	Stowaway|1.1
NC_064024.1	2468519	2468782	Stowaway|1	Stowaway|1.1
NC_064024.1	19553605	19553862	Stowaway|1	Stowaway|1.1
NC_064024.1	2876568	2876826	Stowaway|1	Stowaway|1.1
NC_064024.1	17866981	17867239	Stowaway|1	Stowaway|1.1
NC_064024.1	32359805	32360063	Stowaway|1	Stowaway|1.1
NC_064024.1	3789062	3789319	Stowaway|1	Stowaway|1.1
NC_064024.1	4585674	4585931	Stowaway|1	Stowaway|1.1
NC_064024.1	11742123	11742380	Stowaway|1	Stowaway|1.1
NC_064024.1	14856393	14856650	Stowaway|1	Stowaway|1.1
NC_064024.1	20930267	20930519	Stowaway|1	Stowaway|1.1
NC_064024.1	9831040	9831298	Stowaway|1	Stowaway|1.1
NC_064024.1	10552005	10552263	Stowaway|1	Stowaway|1.1
NC_064024.1	15658617	15658855	Stowaway|1	Stowaway|1.1
NC_064024.1	28030879	28031137	Stowaway|1	Stowaway|1.1
NC_064024.1	43626860	43627118	Stowaway|1	Stowaway|1.1
NC_064024.1	49053661	49053925	Stowaway|1	Stowaway|1.1
NC_064024.1	10704055	10704314	Stowaway|1	Stowaway|1.1
NC_064024.1	16864223	16864481	Stowaway|1	Stowaway|1.1
NC_064024.1	54258877	54259135	Stowaway|1	Stowaway|1.1
NC_064024.1	16314155	16314423	Stowaway|1	Stowaway|1.1
NC_064024.1	52178641	52178907	Stowaway|1	Stowaway|1.1
NC_064024.1	37338012	37338266	Stowaway|1	Stowaway|1.1
NC_064024.1	3919334	3919592	Stowaway|1	Stowaway|1.1
NC_064024.1	5672125	5672383	Stowaway|1	Stowaway|1.1
NC_064024.1	35844658	35844916	Stowaway|1	Stowaway|1.1
NC_064024.1	7089938	7090203	Stowaway|1	Stowaway|1.1
NC_064024.1	54050771	54051030	Stowaway|1	Stowaway|1.1
NC_064024.1	9089767	9090024	Stowaway|1	Stowaway|1.1
NC_064024.1	48980226	48980495	Stowaway|1	Stowaway|1.1
NC_064024.1	1855897	1856119	Stowaway|1	Stowaway|1.1
NC_064024.1	11677354	11677611	Stowaway|1	Stowaway|1.1
NC_064024.1	45800899	45801157	Stowaway|1	Stowaway|1.1
NC_064024.1	49697157	49697389	Stowaway|1	Stowaway|1.1
NC_064024.1	7104595	7104850	Stowaway|1	Stowaway|1.1
NC_064024.1	9482754	9483012	Stowaway|1	Stowaway|1.1
NC_064024.1	23159021	23159279	Stowaway|1	Stowaway|1.1
NC_064024.1	5946889	5947148	Stowaway|1	Stowaway|1.1
NC_064024.1	8647970	8648229	Stowaway|1	Stowaway|1.1
NC_064024.1	56945425	56945679	Stowaway|1	Stowaway|1.1
NC_064024.1	25484476	25484720	Stowaway|1	Stowaway|1.1
NC_064024.1	3783588	3783840	Stowaway|1	Stowaway|1.1
NC_064024.1	13846139	13846370	Stowaway|1	Stowaway|1.1
NC_064024.1	31885602	31885865	Stowaway|1	Stowaway|1.1
NC_064024.1	35498818	35499076	Stowaway|1	Stowaway|1.1
NC_064024.1	41405304	41405562	Stowaway|1	Stowaway|1.1
NC_064024.1	57203140	57203387	Stowaway|1	Stowaway|1.1
NC_064024.1	57046604	57046853	Stowaway|1	Stowaway|1.1
NC_064024.1	46075860	46076116	Stowaway|1	Stowaway|1.1
NC_064024.1	1168366	1168616	Stowaway|1	Stowaway|1.1
NC_064024.1	7437937	7438195	Stowaway|1	Stowaway|1.1
NC_064024.1	55909689	55909897	Stowaway|1	Stowaway|1.1
NC_064024.1	57281364	57281619	Stowaway|1	Stowaway|1.1
NC_064024.1	18479679	18479911	Stowaway|1	Stowaway|1.1
NC_064024.1	53859573	53859837	Stowaway|1	Stowaway|1.1
NC_064024.1	44448506	44448758	Stowaway|1	Stowaway|1.1
NC_064024.1	52707191	52707421	Stowaway|1	Stowaway|1.1
NC_064024.1	54454123	54454375	Stowaway|1	Stowaway|1.1
NC_064024.1	49285766	49286013	Stowaway|1	Stowaway|1.1
NC_064024.1	19908465	19908692	Stowaway|1	Stowaway|1.1
NC_064024.1	53157510	53157768	Stowaway|1	Stowaway|1.1
NC_064024.1	48895600	48895858	Stowaway|1	Stowaway|1.1
NC_064024.1	55910588	55910843	Stowaway|1	Stowaway|1.1
NC_064024.1	57341337	57341600	Stowaway|1	Stowaway|1.1
NC_064024.1	1342347	1342587	Stowaway|1	Stowaway|1.1
NC_064024.1	57488138	57488410	Stowaway|1	Stowaway|1.1
NC_064024.1	5716104	5716345	Stowaway|1	Stowaway|1.1
NC_064024.1	14225574	14225808	Stowaway|1	Stowaway|1.1
NC_064024.1	36192617	36192867	Stowaway|1	Stowaway|1.1
NC_064024.1	10953473	10953733	Stowaway|1	Stowaway|1.1
NC_064024.1	3829647	3829878	Stowaway|1	Stowaway|1.1
NC_064024.1	3382525	3382784	Stowaway|1	Stowaway|1.1
NC_064024.1	53595871	53596087	Stowaway|1	Stowaway|1.1
NC_064024.1	27283027	27283271	Stowaway|1	Stowaway|1.1
NC_064024.1	54567106	54567313	Stowaway|1	Stowaway|1.1
NC_064024.1	7804034	7804263	Stowaway|1	Stowaway|1.1
NC_064024.1	34927774	34927985	Stowaway|1	Stowaway|1.1
NC_064024.1	54443153	54443372	Stowaway|1	Stowaway|1.1
NC_064024.1	3211901	3212144	Stowaway|1	Stowaway|1.1
NC_064024.1	20385323	20385560	Stowaway|1	Stowaway|1.1
NC_064021.1	45257830	45258090	Stowaway|1	Stowaway|1.1
NC_064021.1	1315919	1316177	Stowaway|1	Stowaway|1.1
NC_064021.1	55290172	55290427	Stowaway|1	Stowaway|1.1
NC_064021.1	32746878	32747136	Stowaway|1	Stowaway|1.1
NC_064021.1	4179909	4180165	Stowaway|1	Stowaway|1.1
NC_064021.1	57297059	57297317	Stowaway|1	Stowaway|1.1
NC_064021.1	40125590	40125845	Stowaway|1	Stowaway|1.1
NC_064021.1	1868526	1868784	Stowaway|1	Stowaway|1.1
NC_064021.1	5060902	5061160	Stowaway|1	Stowaway|1.1
NC_064021.1	9077930	9078188	Stowaway|1	Stowaway|1.1
NC_064021.1	4664341	4664598	Stowaway|1	Stowaway|1.1
NC_064021.1	13457952	13458210	Stowaway|1	Stowaway|1.1
NC_064021.1	58049491	58049748	Stowaway|1	Stowaway|1.1
NC_064021.1	49409846	49410104	Stowaway|1	Stowaway|1.1
NC_064021.1	53670943	53671201	Stowaway|1	Stowaway|1.1
NC_064021.1	11363704	11363962	Stowaway|1	Stowaway|1.1
NC_064021.1	17537813	17538071	Stowaway|1	Stowaway|1.1
NC_064021.1	50154497	50154755	Stowaway|1	Stowaway|1.1
NC_064021.1	56594133	56594389	Stowaway|1	Stowaway|1.1
NC_064021.1	3608823	3609081	Stowaway|1	Stowaway|1.1
NC_064021.1	7568450	7568708	Stowaway|1	Stowaway|1.1
NC_064021.1	17338102	17338360	Stowaway|1	Stowaway|1.1
NC_064021.1	29033126	29033381	Stowaway|1	Stowaway|1.1
NC_064021.1	32032817	32033075	Stowaway|1	Stowaway|1.1
NC_064021.1	56909830	56910078	Stowaway|1	Stowaway|1.1
NC_064021.1	57618561	57618817	Stowaway|1	Stowaway|1.1
NC_064021.1	2412329	2412587	Stowaway|1	Stowaway|1.1
NC_064021.1	4411689	4411947	Stowaway|1	Stowaway|1.1
NC_064021.1	40804294	40804552	Stowaway|1	Stowaway|1.1
NC_064021.1	43736824	43737082	Stowaway|1	Stowaway|1.1
NC_064021.1	54126131	54126361	Stowaway|1	Stowaway|1.1
NC_064021.1	56820702	56820966	Stowaway|1	Stowaway|1.1
NC_064021.1	1913914	1914172	Stowaway|1	Stowaway|1.1
NC_064021.1	6316260	6316518	Stowaway|1	Stowaway|1.1
NC_064021.1	11709914	11710172	Stowaway|1	Stowaway|1.1
NC_064021.1	32932144	32932402	Stowaway|1	Stowaway|1.1
NC_064021.1	43770320	43770581	Stowaway|1	Stowaway|1.1
NC_064021.1	45410465	45410723	Stowaway|1	Stowaway|1.1
NC_064021.1	54120290	54120548	Stowaway|1	Stowaway|1.1
NC_064021.1	54423586	54423837	Stowaway|1	Stowaway|1.1
NC_064021.1	39777619	39777875	Stowaway|1	Stowaway|1.1
NC_064021.1	58229661	58229921	Stowaway|1	Stowaway|1.1
NC_064021.1	598737	598995	Stowaway|1	Stowaway|1.1
NC_064021.1	2748179	2748437	Stowaway|1	Stowaway|1.1
NC_064021.1	5982856	5983114	Stowaway|1	Stowaway|1.1
NC_064021.1	12231449	12231707	Stowaway|1	Stowaway|1.1
NC_064021.1	31969903	31970161	Stowaway|1	Stowaway|1.1
NC_064021.1	37416259	37416517	Stowaway|1	Stowaway|1.1
NC_064021.1	48064490	48064748	Stowaway|1	Stowaway|1.1
NC_064021.1	56662133	56662391	Stowaway|1	Stowaway|1.1
NC_064021.1	47630122	47630379	Stowaway|1	Stowaway|1.1
NC_064021.1	36129753	36130005	Stowaway|1	Stowaway|1.1
NC_064021.1	37107840	37108097	Stowaway|1	Stowaway|1.1
NC_064021.1	549603	549861	Stowaway|1	Stowaway|1.1
NC_064021.1	3831373	3831631	Stowaway|1	Stowaway|1.1
NC_064021.1	6941972	6942230	Stowaway|1	Stowaway|1.1
NC_064021.1	9846219	9846477	Stowaway|1	Stowaway|1.1
NC_064021.1	11637784	11638042	Stowaway|1	Stowaway|1.1
NC_064021.1	17535096	17535354	Stowaway|1	Stowaway|1.1
NC_064021.1	27993780	27994038	Stowaway|1	Stowaway|1.1
NC_064021.1	38801356	38801614	Stowaway|1	Stowaway|1.1
NC_064021.1	40341995	40342253	Stowaway|1	Stowaway|1.1
NC_064021.1	56516687	56516945	Stowaway|1	Stowaway|1.1
NC_064021.1	56799370	56799628	Stowaway|1	Stowaway|1.1
NC_064021.1	9429396	9429653	Stowaway|1	Stowaway|1.1
NC_064021.1	6112050	6112308	Stowaway|1	Stowaway|1.1
NC_064021.1	9213346	9213604	Stowaway|1	Stowaway|1.1
NC_064021.1	12098693	12098951	Stowaway|1	Stowaway|1.1
NC_064021.1	13039944	13040202	Stowaway|1	Stowaway|1.1
NC_064021.1	43365681	43365939	Stowaway|1	Stowaway|1.1
NC_064021.1	47047426	47047684	Stowaway|1	Stowaway|1.1
NC_064021.1	52575656	52575914	Stowaway|1	Stowaway|1.1
NC_064021.1	52944053	52944311	Stowaway|1	Stowaway|1.1
NC_064021.1	28900769	28901026	Stowaway|1	Stowaway|1.1
NC_064021.1	21237480	21237740	Stowaway|1	Stowaway|1.1
NC_064021.1	119379	119637	Stowaway|1	Stowaway|1.1
NC_064021.1	4758230	4758488	Stowaway|1	Stowaway|1.1
NC_064021.1	14653803	14654061	Stowaway|1	Stowaway|1.1
NC_064021.1	40154381	40154639	Stowaway|1	Stowaway|1.1
NC_064021.1	45073494	45073752	Stowaway|1	Stowaway|1.1
NC_064021.1	49030371	49030629	Stowaway|1	Stowaway|1.1
NC_064021.1	4134259	4134516	Stowaway|1	Stowaway|1.1
NC_064021.1	57075609	57075866	Stowaway|1	Stowaway|1.1
NC_064021.1	4901561	4901819	Stowaway|1	Stowaway|1.1
NC_064021.1	44929309	44929567	Stowaway|1	Stowaway|1.1
NC_064021.1	48468247	48468505	Stowaway|1	Stowaway|1.1
NC_064021.1	49231583	49231841	Stowaway|1	Stowaway|1.1
NC_064021.1	52606226	52606484	Stowaway|1	Stowaway|1.1
NC_064021.1	56969362	56969615	Stowaway|1	Stowaway|1.1
NC_064021.1	57201386	57201644	Stowaway|1	Stowaway|1.1
NC_064021.1	2592544	2592802	Stowaway|1	Stowaway|1.1
NC_064021.1	15312613	15312884	Stowaway|1	Stowaway|1.1
NC_064021.1	18913914	18914172	Stowaway|1	Stowaway|1.1
NC_064021.1	36611837	36612095	Stowaway|1	Stowaway|1.1
NC_064021.1	40133847	40134105	Stowaway|1	Stowaway|1.1
NC_064021.1	58121620	58121878	Stowaway|1	Stowaway|1.1
NC_064021.1	38193101	38193355	Stowaway|1	Stowaway|1.1
NC_064021.1	35264933	35265190	Stowaway|1	Stowaway|1.1
NC_064021.1	44207262	44207531	Stowaway|1	Stowaway|1.1
NC_064021.1	1108988	1109246	Stowaway|1	Stowaway|1.1
NC_064021.1	56175212	56175470	Stowaway|1	Stowaway|1.1
NC_064021.1	58256002	58256260	Stowaway|1	Stowaway|1.1
NC_064021.1	51985701	51985962	Stowaway|1	Stowaway|1.1
NC_064021.1	10867238	10867495	Stowaway|1	Stowaway|1.1
NC_064021.1	56185855	56186084	Stowaway|1	Stowaway|1.1
NC_064021.1	23274888	23275146	Stowaway|1	Stowaway|1.1
NC_064021.1	44296831	44297089	Stowaway|1	Stowaway|1.1
NC_064021.1	32788900	32789160	Stowaway|1	Stowaway|1.1
NC_064021.1	1439264	1439519	Stowaway|1	Stowaway|1.1
NC_064021.1	48707018	48707275	Stowaway|1	Stowaway|1.1
NC_064021.1	51576285	51576523	Stowaway|1	Stowaway|1.1
NC_064021.1	55133778	55134033	Stowaway|1	Stowaway|1.1
NC_064021.1	12713308	12713526	Stowaway|1	Stowaway|1.1
NC_064021.1	54082235	54082487	Stowaway|1	Stowaway|1.1
NC_064021.1	51634566	51634826	Stowaway|1	Stowaway|1.1
NC_064021.1	58929628	58929878	Stowaway|1	Stowaway|1.1
NC_064021.1	51447765	51448022	Stowaway|1	Stowaway|1.1
NC_064021.1	7682531	7682794	Stowaway|1	Stowaway|1.1
NC_064021.1	23513454	23513712	Stowaway|1	Stowaway|1.1
NC_064021.1	57244580	57244833	Stowaway|1	Stowaway|1.1
NC_064021.1	29657539	29657798	Stowaway|1	Stowaway|1.1
NC_064021.1	45922110	45922378	Stowaway|1	Stowaway|1.1
NC_064021.1	4759394	4759624	Stowaway|1	Stowaway|1.1
NC_064021.1	43837308	43837540	Stowaway|1	Stowaway|1.1
NC_064021.1	44374863	44375113	Stowaway|1	Stowaway|1.1
NC_064021.1	44000115	44000376	Stowaway|1	Stowaway|1.1
NC_064021.1	56868098	56868358	Stowaway|1	Stowaway|1.1
NC_064021.1	2167381	2167622	Stowaway|1	Stowaway|1.1
NC_064021.1	13202230	13202484	Stowaway|1	Stowaway|1.1
NC_064021.1	52065438	52065682	Stowaway|1	Stowaway|1.1
NC_064021.1	56605032	56605260	Stowaway|1	Stowaway|1.1
NC_064021.1	42336047	42336292	Stowaway|1	Stowaway|1.1
NC_064021.1	56384097	56384323	Stowaway|1	Stowaway|1.1
NC_064021.1	17056896	17057153	Stowaway|1	Stowaway|1.1
NC_064021.1	35349856	35350108	Stowaway|1	Stowaway|1.1
NC_064021.1	4179426	4179651	Stowaway|1	Stowaway|1.1
NC_064022.1	62703295	62703553	Stowaway|1	Stowaway|1.1
NC_064022.1	39965576	39965824	Stowaway|1	Stowaway|1.1
NC_064022.1	64805516	64805776	Stowaway|1	Stowaway|1.1
NC_064022.1	36144936	36145194	Stowaway|1	Stowaway|1.1
NC_064022.1	51260917	51261175	Stowaway|1	Stowaway|1.1
NC_064022.1	49659204	49659456	Stowaway|1	Stowaway|1.1
NC_064022.1	3902672	3902930	Stowaway|1	Stowaway|1.1
NC_064022.1	59364408	59364668	Stowaway|1	Stowaway|1.1
NC_064022.1	30949492	30949750	Stowaway|1	Stowaway|1.1
NC_064022.1	61311799	61312054	Stowaway|1	Stowaway|1.1
NC_064022.1	57836853	57837111	Stowaway|1	Stowaway|1.1
NC_064022.1	6456714	6456952	Stowaway|1	Stowaway|1.1
NC_064022.1	2356897	2357154	Stowaway|1	Stowaway|1.1
NC_064022.1	9535034	9535283	Stowaway|1	Stowaway|1.1
NC_064022.1	60783729	60783982	Stowaway|1	Stowaway|1.1
NC_064022.1	9703471	9703729	Stowaway|1	Stowaway|1.1
NC_064022.1	40242824	40243082	Stowaway|1	Stowaway|1.1
NC_064022.1	45623783	45624041	Stowaway|1	Stowaway|1.1
NC_064022.1	52539386	52539643	Stowaway|1	Stowaway|1.1
NC_064022.1	53132855	53133114	Stowaway|1	Stowaway|1.1
NC_064022.1	15199514	15199771	Stowaway|1	Stowaway|1.1
NC_064022.1	31535764	31536015	Stowaway|1	Stowaway|1.1
NC_064022.1	56114939	56115195	Stowaway|1	Stowaway|1.1
NC_064022.1	57740016	57740272	Stowaway|1	Stowaway|1.1
NC_064022.1	4860093	4860351	Stowaway|1	Stowaway|1.1
NC_064022.1	5497655	5497913	Stowaway|1	Stowaway|1.1
NC_064022.1	11330762	11331020	Stowaway|1	Stowaway|1.1
NC_064022.1	17873952	17874210	Stowaway|1	Stowaway|1.1
NC_064022.1	18820294	18820552	Stowaway|1	Stowaway|1.1
NC_064022.1	20530150	20530408	Stowaway|1	Stowaway|1.1
NC_064022.1	20883606	20883864	Stowaway|1	Stowaway|1.1
NC_064022.1	52389299	52389557	Stowaway|1	Stowaway|1.1
NC_064022.1	59707508	59707766	Stowaway|1	Stowaway|1.1
NC_064022.1	61931772	61932030	Stowaway|1	Stowaway|1.1
NC_064022.1	57674370	57674627	Stowaway|1	Stowaway|1.1
NC_064022.1	823772	824030	Stowaway|1	Stowaway|1.1
NC_064022.1	1424288	1424546	Stowaway|1	Stowaway|1.1
NC_064022.1	2224927	2225185	Stowaway|1	Stowaway|1.1
NC_064022.1	15216932	15217190	Stowaway|1	Stowaway|1.1
NC_064022.1	24011960	24012218	Stowaway|1	Stowaway|1.1
NC_064022.1	35617363	35617621	Stowaway|1	Stowaway|1.1
NC_064022.1	58441076	58441334	Stowaway|1	Stowaway|1.1
NC_064022.1	58935420	58935678	Stowaway|1	Stowaway|1.1
NC_064022.1	61445166	61445424	Stowaway|1	Stowaway|1.1
NC_064022.1	61979959	61980217	Stowaway|1	Stowaway|1.1
NC_064022.1	27330978	27331237	Stowaway|1	Stowaway|1.1
NC_064022.1	8668386	8668638	Stowaway|1	Stowaway|1.1
NC_064022.1	2345157	2345415	Stowaway|1	Stowaway|1.1
NC_064022.1	3257955	3258213	Stowaway|1	Stowaway|1.1
NC_064022.1	5918557	5918815	Stowaway|1	Stowaway|1.1
NC_064022.1	11181865	11182123	Stowaway|1	Stowaway|1.1
NC_064022.1	11849031	11849289	Stowaway|1	Stowaway|1.1
NC_064022.1	13604827	13605085	Stowaway|1	Stowaway|1.1
NC_064022.1	36931289	36931547	Stowaway|1	Stowaway|1.1
NC_064022.1	41502437	41502695	Stowaway|1	Stowaway|1.1
NC_064022.1	46173720	46173978	Stowaway|1	Stowaway|1.1
NC_064022.1	48317382	48317640	Stowaway|1	Stowaway|1.1
NC_064022.1	50083942	50084200	Stowaway|1	Stowaway|1.1
NC_064022.1	51910761	51911019	Stowaway|1	Stowaway|1.1
NC_064022.1	56544121	56544379	Stowaway|1	Stowaway|1.1
NC_064022.1	59036750	59037008	Stowaway|1	Stowaway|1.1
NC_064022.1	59781989	59782247	Stowaway|1	Stowaway|1.1
NC_064022.1	60490482	60490740	Stowaway|1	Stowaway|1.1
NC_064022.1	62974975	62975233	Stowaway|1	Stowaway|1.1
NC_064022.1	64120277	64120535	Stowaway|1	Stowaway|1.1
NC_064022.1	18877850	18878108	Stowaway|1	Stowaway|1.1
NC_064022.1	2957291	2957550	Stowaway|1	Stowaway|1.1
NC_064022.1	41806258	41806514	Stowaway|1	Stowaway|1.1
NC_064022.1	47572443	47572699	Stowaway|1	Stowaway|1.1
NC_064022.1	894091	894349	Stowaway|1	Stowaway|1.1
NC_064022.1	3193347	3193605	Stowaway|1	Stowaway|1.1
NC_064022.1	6797256	6797514	Stowaway|1	Stowaway|1.1
NC_064022.1	7138450	7138708	Stowaway|1	Stowaway|1.1
NC_064022.1	8420519	8420777	Stowaway|1	Stowaway|1.1
NC_064022.1	11847802	11848060	Stowaway|1	Stowaway|1.1
NC_064022.1	22017472	22017730	Stowaway|1	Stowaway|1.1
NC_064022.1	38059118	38059376	Stowaway|1	Stowaway|1.1
NC_064022.1	51165251	51165509	Stowaway|1	Stowaway|1.1
NC_064022.1	51189521	51189779	Stowaway|1	Stowaway|1.1
NC_064022.1	52142721	52142979	Stowaway|1	Stowaway|1.1
NC_064022.1	59665774	59666032	Stowaway|1	Stowaway|1.1
NC_064022.1	60668714	60668972	Stowaway|1	Stowaway|1.1
NC_064022.1	62116132	62116390	Stowaway|1	Stowaway|1.1
NC_064022.1	64403709	64403967	Stowaway|1	Stowaway|1.1
NC_064022.1	64966370	64966623	Stowaway|1	Stowaway|1.1
NC_064022.1	1871212	1871471	Stowaway|1	Stowaway|1.1
NC_064022.1	9916865	9917127	Stowaway|1	Stowaway|1.1
NC_064022.1	6246956	6247214	Stowaway|1	Stowaway|1.1
NC_064022.1	31992312	31992570	Stowaway|1	Stowaway|1.1
NC_064022.1	43906965	43907223	Stowaway|1	Stowaway|1.1
NC_064022.1	49658559	49658817	Stowaway|1	Stowaway|1.1
NC_064022.1	50296521	50296779	Stowaway|1	Stowaway|1.1
NC_064022.1	53896685	53896943	Stowaway|1	Stowaway|1.1
NC_064022.1	61048487	61048745	Stowaway|1	Stowaway|1.1
NC_064022.1	12582097	12582354	Stowaway|1	Stowaway|1.1
NC_064022.1	10106546	10106804	Stowaway|1	Stowaway|1.1
NC_064022.1	37084799	37085057	Stowaway|1	Stowaway|1.1
NC_064022.1	48039276	48039534	Stowaway|1	Stowaway|1.1
NC_064022.1	54413245	54413503	Stowaway|1	Stowaway|1.1
NC_064022.1	58830285	58830543	Stowaway|1	Stowaway|1.1
NC_064022.1	23606033	23606291	Stowaway|1	Stowaway|1.1
NC_064022.1	4428309	4428567	Stowaway|1	Stowaway|1.1
NC_064022.1	14370950	14371198	Stowaway|1	Stowaway|1.1
NC_064022.1	54139803	54140061	Stowaway|1	Stowaway|1.1
NC_064022.1	61865266	61865519	Stowaway|1	Stowaway|1.1
NC_064022.1	64591544	64591802	Stowaway|1	Stowaway|1.1
NC_064022.1	6910720	6910957	Stowaway|1	Stowaway|1.1
NC_064022.1	8424612	8424864	Stowaway|1	Stowaway|1.1
NC_064022.1	8514087	8514329	Stowaway|1	Stowaway|1.1
NC_064022.1	58058024	58058282	Stowaway|1	Stowaway|1.1
NC_064022.1	9719124	9719366	Stowaway|1	Stowaway|1.1
NC_064022.1	10944569	10944819	Stowaway|1	Stowaway|1.1
NC_064022.1	52499808	52500065	Stowaway|1	Stowaway|1.1
NC_064022.1	58097953	58098210	Stowaway|1	Stowaway|1.1
NC_064022.1	62273554	62273791	Stowaway|1	Stowaway|1.1
NC_064022.1	63897331	63897590	Stowaway|1	Stowaway|1.1
NC_064022.1	63966551	63966810	Stowaway|1	Stowaway|1.1
NC_064022.1	59439677	59439921	Stowaway|1	Stowaway|1.1
NC_064022.1	59499116	59499360	Stowaway|1	Stowaway|1.1
NC_064022.1	52119364	52119622	Stowaway|1	Stowaway|1.1
NC_064022.1	61721250	61721508	Stowaway|1	Stowaway|1.1
NC_064022.1	6149763	6150026	Stowaway|1	Stowaway|1.1
NC_064022.1	62932841	62933102	Stowaway|1	Stowaway|1.1
NC_064022.1	62944429	62944690	Stowaway|1	Stowaway|1.1
NC_064022.1	27780732	27780988	Stowaway|1	Stowaway|1.1
NC_064022.1	60033677	60033941	Stowaway|1	Stowaway|1.1
NC_064022.1	56631088	56631336	Stowaway|1	Stowaway|1.1
NC_064022.1	7486182	7486436	Stowaway|1	Stowaway|1.1
NC_064022.1	17242841	17243097	Stowaway|1	Stowaway|1.1
NC_064022.1	13396649	13396910	Stowaway|1	Stowaway|1.1
NC_064022.1	32297492	32297745	Stowaway|1	Stowaway|1.1
NC_064022.1	51044982	51045207	Stowaway|1	Stowaway|1.1
NC_064022.1	18438290	18438522	Stowaway|1	Stowaway|1.1
NC_064022.1	22718710	22718967	Stowaway|1	Stowaway|1.1
NC_064022.1	35741639	35741903	Stowaway|1	Stowaway|1.1
NC_064022.1	47986458	47986717	Stowaway|1	Stowaway|1.1
NC_064022.1	48474723	48474982	Stowaway|1	Stowaway|1.1
NC_064022.1	55494401	55494633	Stowaway|1	Stowaway|1.1
NC_064022.1	57233397	57233652	Stowaway|1	Stowaway|1.1
NC_064022.1	7412850	7413098	Stowaway|1	Stowaway|1.1
NC_064022.1	49803762	49804022	Stowaway|1	Stowaway|1.1
NC_064022.1	2994124	2994384	Stowaway|1	Stowaway|1.1
NC_064022.1	54044441	54044688	Stowaway|1	Stowaway|1.1
NC_064022.1	47281954	47282204	Stowaway|1	Stowaway|1.1
NC_064022.1	891234	891490	Stowaway|1	Stowaway|1.1
NC_064022.1	62415248	62415506	Stowaway|1	Stowaway|1.1
NC_064022.1	2939758	2939990	Stowaway|1	Stowaway|1.1
NC_064022.1	57698643	57698902	Stowaway|1	Stowaway|1.1
NC_064022.1	7713534	7713782	Stowaway|1	Stowaway|1.1
NC_064022.1	61320397	61320653	Stowaway|1	Stowaway|1.1
NC_064022.1	49165629	49165860	Stowaway|1	Stowaway|1.1
NC_064022.1	58072152	58072394	Stowaway|1	Stowaway|1.1
NC_064022.1	53794080	53794317	Stowaway|1	Stowaway|1.1
NC_064022.1	58008259	58008523	Stowaway|1	Stowaway|1.1
NC_064022.1	29244903	29245161	Stowaway|1	Stowaway|1.1
NC_064022.1	59452596	59452846	Stowaway|1	Stowaway|1.1
NC_064022.1	59486172	59486422	Stowaway|1	Stowaway|1.1
NC_064022.1	12344284	12344541	Stowaway|1	Stowaway|1.1
NC_064022.1	5952370	5952623	Stowaway|1	Stowaway|1.1
NC_064022.1	1431445	1431671	Stowaway|1	Stowaway|1.1
NC_064022.1	19563118	19563361	Stowaway|1	Stowaway|1.1
NC_064022.1	62093490	62093734	Stowaway|1	Stowaway|1.1
NC_064022.1	53497771	53498003	Stowaway|1	Stowaway|1.1
NC_064022.1	62297777	62298008	Stowaway|1	Stowaway|1.1
NC_064022.1	1450615	1450830	Stowaway|1	Stowaway|1.1
NC_064022.1	12189276	12189491	Stowaway|1	Stowaway|1.1
NC_064017.1	3512440	3512698	Stowaway|1	Stowaway|1.1
NC_064017.1	45377199	45377457	Stowaway|1	Stowaway|1.1
NC_064017.1	54941860	54942117	Stowaway|1	Stowaway|1.1
NC_064017.1	15478515	15478774	Stowaway|1	Stowaway|1.1
NC_064017.1	7507104	7507362	Stowaway|1	Stowaway|1.1
NC_064017.1	51648575	51648833	Stowaway|1	Stowaway|1.1
NC_064017.1	56905270	56905528	Stowaway|1	Stowaway|1.1
NC_064017.1	5487794	5488052	Stowaway|1	Stowaway|1.1
NC_064017.1	24558157	24558415	Stowaway|1	Stowaway|1.1
NC_064017.1	42004705	42004963	Stowaway|1	Stowaway|1.1
NC_064017.1	328381	328636	Stowaway|1	Stowaway|1.1
NC_064017.1	9777128	9777385	Stowaway|1	Stowaway|1.1
NC_064017.1	9109583	9109841	Stowaway|1	Stowaway|1.1
NC_064017.1	6245733	6245991	Stowaway|1	Stowaway|1.1
NC_064017.1	55536455	55536713	Stowaway|1	Stowaway|1.1
NC_064017.1	6291593	6291852	Stowaway|1	Stowaway|1.1
NC_064017.1	42575772	42576028	Stowaway|1	Stowaway|1.1
NC_064017.1	1411149	1411407	Stowaway|1	Stowaway|1.1
NC_064017.1	2708297	2708555	Stowaway|1	Stowaway|1.1
NC_064017.1	6645463	6645721	Stowaway|1	Stowaway|1.1
NC_064017.1	28870371	28870629	Stowaway|1	Stowaway|1.1
NC_064017.1	42509946	42510204	Stowaway|1	Stowaway|1.1
NC_064017.1	11363586	11363845	Stowaway|1	Stowaway|1.1
NC_064017.1	4217251	4217509	Stowaway|1	Stowaway|1.1
NC_064017.1	8931838	8932096	Stowaway|1	Stowaway|1.1
NC_064017.1	14170693	14170951	Stowaway|1	Stowaway|1.1
NC_064017.1	27853447	27853705	Stowaway|1	Stowaway|1.1
NC_064017.1	30370758	30371016	Stowaway|1	Stowaway|1.1
NC_064017.1	57410543	57410801	Stowaway|1	Stowaway|1.1
NC_064017.1	47249145	47249402	Stowaway|1	Stowaway|1.1
NC_064017.1	47598481	47598740	Stowaway|1	Stowaway|1.1
NC_064017.1	5363658	5363916	Stowaway|1	Stowaway|1.1
NC_064017.1	5615598	5615856	Stowaway|1	Stowaway|1.1
NC_064017.1	10555846	10556104	Stowaway|1	Stowaway|1.1
NC_064017.1	13996283	13996541	Stowaway|1	Stowaway|1.1
NC_064017.1	15008731	15008989	Stowaway|1	Stowaway|1.1
NC_064017.1	17583515	17583773	Stowaway|1	Stowaway|1.1
NC_064017.1	18956034	18956292	Stowaway|1	Stowaway|1.1
NC_064017.1	37139019	37139277	Stowaway|1	Stowaway|1.1
NC_064017.1	41133275	41133533	Stowaway|1	Stowaway|1.1
NC_064017.1	50851529	50851787	Stowaway|1	Stowaway|1.1
NC_064017.1	53544603	53544861	Stowaway|1	Stowaway|1.1
NC_064017.1	58081945	58082203	Stowaway|1	Stowaway|1.1
NC_064017.1	2818061	2818315	Stowaway|1	Stowaway|1.1
NC_064017.1	55291301	55291559	Stowaway|1	Stowaway|1.1
NC_064017.1	3892512	3892768	Stowaway|1	Stowaway|1.1
NC_064017.1	47360948	47361205	Stowaway|1	Stowaway|1.1
NC_064017.1	1782021	1782281	Stowaway|1	Stowaway|1.1
NC_064017.1	5731589	5731847	Stowaway|1	Stowaway|1.1
NC_064017.1	12434403	12434661	Stowaway|1	Stowaway|1.1
NC_064017.1	21111930	21112188	Stowaway|1	Stowaway|1.1
NC_064017.1	27832341	27832599	Stowaway|1	Stowaway|1.1
NC_064017.1	29790314	29790572	Stowaway|1	Stowaway|1.1
NC_064017.1	35983603	35983861	Stowaway|1	Stowaway|1.1
NC_064017.1	40157260	40157518	Stowaway|1	Stowaway|1.1
NC_064017.1	1278790	1279047	Stowaway|1	Stowaway|1.1
NC_064017.1	12422038	12422295	Stowaway|1	Stowaway|1.1
NC_064017.1	15822503	15822759	Stowaway|1	Stowaway|1.1
NC_064017.1	51621073	51621329	Stowaway|1	Stowaway|1.1
NC_064017.1	11147810	11148059	Stowaway|1	Stowaway|1.1
NC_064017.1	779572	779830	Stowaway|1	Stowaway|1.1
NC_064017.1	1695451	1695709	Stowaway|1	Stowaway|1.1
NC_064017.1	3045220	3045478	Stowaway|1	Stowaway|1.1
NC_064017.1	3678878	3679136	Stowaway|1	Stowaway|1.1
NC_064017.1	6901938	6902196	Stowaway|1	Stowaway|1.1
NC_064017.1	8291856	8292114	Stowaway|1	Stowaway|1.1
NC_064017.1	13247554	13247812	Stowaway|1	Stowaway|1.1
NC_064017.1	17911951	17912209	Stowaway|1	Stowaway|1.1
NC_064017.1	35172030	35172288	Stowaway|1	Stowaway|1.1
NC_064017.1	54771643	54771901	Stowaway|1	Stowaway|1.1
NC_064017.1	57586290	57586548	Stowaway|1	Stowaway|1.1
NC_064017.1	57627518	57627776	Stowaway|1	Stowaway|1.1
NC_064017.1	38186877	38187136	Stowaway|1	Stowaway|1.1
NC_064017.1	38649053	38649310	Stowaway|1	Stowaway|1.1
NC_064017.1	41385031	41385288	Stowaway|1	Stowaway|1.1
NC_064017.1	12181590	12181847	Stowaway|1	Stowaway|1.1
NC_064017.1	49882911	49883168	Stowaway|1	Stowaway|1.1
NC_064017.1	14040703	14040961	Stowaway|1	Stowaway|1.1
NC_064017.1	28118228	28118486	Stowaway|1	Stowaway|1.1
NC_064017.1	45907325	45907583	Stowaway|1	Stowaway|1.1
NC_064017.1	49353516	49353774	Stowaway|1	Stowaway|1.1
NC_064017.1	408267	408526	Stowaway|1	Stowaway|1.1
NC_064017.1	13188675	13188932	Stowaway|1	Stowaway|1.1
NC_064017.1	14698436	14698693	Stowaway|1	Stowaway|1.1
NC_064017.1	17348536	17348798	Stowaway|1	Stowaway|1.1
NC_064017.1	44793336	44793593	Stowaway|1	Stowaway|1.1
NC_064017.1	57250404	57250661	Stowaway|1	Stowaway|1.1
NC_064017.1	3152665	3152923	Stowaway|1	Stowaway|1.1
NC_064017.1	26789046	26789304	Stowaway|1	Stowaway|1.1
NC_064017.1	39424333	39424591	Stowaway|1	Stowaway|1.1
NC_064017.1	52620339	52620597	Stowaway|1	Stowaway|1.1
NC_064017.1	56812808	56813066	Stowaway|1	Stowaway|1.1
NC_064017.1	1140982	1141199	Stowaway|1	Stowaway|1.1
NC_064017.1	55093799	55094058	Stowaway|1	Stowaway|1.1
NC_064017.1	57269440	57269667	Stowaway|1	Stowaway|1.1
NC_064017.1	13999112	13999369	Stowaway|1	Stowaway|1.1
NC_064017.1	30669135	30669392	Stowaway|1	Stowaway|1.1
NC_064017.1	7494356	7494611	Stowaway|1	Stowaway|1.1
NC_064017.1	29792634	29792892	Stowaway|1	Stowaway|1.1
NC_064017.1	37256194	37256452	Stowaway|1	Stowaway|1.1
NC_064017.1	23142053	23142306	Stowaway|1	Stowaway|1.1
NC_064017.1	13809411	13809668	Stowaway|1	Stowaway|1.1
NC_064017.1	12345525	12345785	Stowaway|1	Stowaway|1.1
NC_064017.1	56276031	56276288	Stowaway|1	Stowaway|1.1
NC_064017.1	1363190	1363445	Stowaway|1	Stowaway|1.1
NC_064017.1	8972970	8973228	Stowaway|1	Stowaway|1.1
NC_064017.1	24044924	24045184	Stowaway|1	Stowaway|1.1
NC_064017.1	29528648	29528909	Stowaway|1	Stowaway|1.1
NC_064017.1	655321	655580	Stowaway|1	Stowaway|1.1
NC_064017.1	18072794	18073050	Stowaway|1	Stowaway|1.1
NC_064017.1	14688378	14688641	Stowaway|1	Stowaway|1.1
NC_064017.1	473081	473335	Stowaway|1	Stowaway|1.1
NC_064017.1	1952693	1952952	Stowaway|1	Stowaway|1.1
NC_064017.1	31594620	31594868	Stowaway|1	Stowaway|1.1
NC_064017.1	1819375	1819640	Stowaway|1	Stowaway|1.1
NC_064017.1	8493952	8494208	Stowaway|1	Stowaway|1.1
NC_064017.1	49062884	49063143	Stowaway|1	Stowaway|1.1
NC_064017.1	2496973	2497231	Stowaway|1	Stowaway|1.1
NC_064017.1	13118288	13118546	Stowaway|1	Stowaway|1.1
NC_064017.1	13825653	13825908	Stowaway|1	Stowaway|1.1
NC_064017.1	51437987	51438245	Stowaway|1	Stowaway|1.1
NC_064017.1	11484506	11484763	Stowaway|1	Stowaway|1.1
NC_064017.1	25650250	25650508	Stowaway|1	Stowaway|1.1
NC_064017.1	407293	407542	Stowaway|1	Stowaway|1.1
NC_064017.1	3067421	3067670	Stowaway|1	Stowaway|1.1
NC_064017.1	4469791	4470046	Stowaway|1	Stowaway|1.1
NC_064017.1	24801069	24801319	Stowaway|1	Stowaway|1.1
NC_064017.1	37263017	37263253	Stowaway|1	Stowaway|1.1
NC_064017.1	1880329	1880571	Stowaway|1	Stowaway|1.1
NC_064017.1	26587283	26587540	Stowaway|1	Stowaway|1.1
NC_064017.1	52972891	52973149	Stowaway|1	Stowaway|1.1
NC_064017.1	54475547	54475800	Stowaway|1	Stowaway|1.1
NC_064017.1	6439974	6440233	Stowaway|1	Stowaway|1.1
NC_064017.1	7836698	7836930	Stowaway|1	Stowaway|1.1
NC_064017.1	7850862	7851094	Stowaway|1	Stowaway|1.1
NC_064017.1	23740832	23741097	Stowaway|1	Stowaway|1.1
NC_064017.1	45065467	45065690	Stowaway|1	Stowaway|1.1
NC_064017.1	16440844	16441066	Stowaway|1	Stowaway|1.1
NC_064017.1	28863309	28863541	Stowaway|1	Stowaway|1.1
NC_064017.1	35876324	35876579	Stowaway|1	Stowaway|1.1
NC_064017.1	31516036	31516294	Stowaway|1	Stowaway|1.1
NC_064017.1	3700316	3700576	Stowaway|1	Stowaway|1.1
NC_064017.1	2640713	2640929	Stowaway|1	Stowaway|1.1
NC_064017.1	3278251	3278487	Stowaway|1	Stowaway|1.1
NC_064017.1	57418551	57418807	Stowaway|1	Stowaway|1.1
NC_064017.1	1705631	1705885	Stowaway|1	Stowaway|1.1
NC_064017.1	24123032	24123256	Stowaway|1	Stowaway|1.1
NC_064017.1	6258819	6259078	Stowaway|1	Stowaway|1.1
NC_064017.1	22894466	22894695	Stowaway|1	Stowaway|1.1
NC_064017.1	44536152	44536390	Stowaway|1	Stowaway|1.1
NC_064017.1	12418209	12418460	Stowaway|1	Stowaway|1.1
NC_064017.1	6943991	6944226	Stowaway|1	Stowaway|1.1
NC_064017.1	7981270	7981500	Stowaway|1	Stowaway|1.1
NC_064017.1	8528033	8528243	Stowaway|1	Stowaway|1.1
NC_064017.1	4674900	4675139	Stowaway|1	Stowaway|1.1
NC_064017.1	9879273	9879508	Stowaway|1	Stowaway|1.1
NC_064017.1	19090816	19091033	Stowaway|1	Stowaway|1.1
NC_064017.1	13302523	13302734	Stowaway|1	Stowaway|1.1
NC_064017.1	20123511	20123728	Stowaway|1	Stowaway|1.1
NC_064018.1	25264402	25264659	Stowaway|1	Stowaway|1.1
NC_064018.1	54738865	54739132	Stowaway|1	Stowaway|1.1
NC_064018.1	47999673	47999935	Stowaway|1	Stowaway|1.1
NC_064018.1	49228938	49229207	Stowaway|1	Stowaway|1.1
NC_064018.1	52749161	52749387	Stowaway|1	Stowaway|1.1
NC_064018.1	45561131	45561388	Stowaway|1	Stowaway|1.1
NC_064018.1	37356567	37356825	Stowaway|1	Stowaway|1.1
NC_064018.1	47714032	47714290	Stowaway|1	Stowaway|1.1
NC_064018.1	53608372	53608623	Stowaway|1	Stowaway|1.1
NC_064018.1	50732591	50732843	Stowaway|1	Stowaway|1.1
NC_064018.1	9653996	9654254	Stowaway|1	Stowaway|1.1
NC_064018.1	36274122	36274380	Stowaway|1	Stowaway|1.1
NC_064018.1	46717753	46718008	Stowaway|1	Stowaway|1.1
NC_064018.1	30899326	30899584	Stowaway|1	Stowaway|1.1
NC_064018.1	45942381	45942639	Stowaway|1	Stowaway|1.1
NC_064018.1	4450532	4450790	Stowaway|1	Stowaway|1.1
NC_064018.1	39647175	39647433	Stowaway|1	Stowaway|1.1
NC_064018.1	42832458	42832716	Stowaway|1	Stowaway|1.1
NC_064018.1	47970262	47970520	Stowaway|1	Stowaway|1.1
NC_064018.1	42665579	42665845	Stowaway|1	Stowaway|1.1
NC_064018.1	1816948	1817208	Stowaway|1	Stowaway|1.1
NC_064018.1	1549041	1549299	Stowaway|1	Stowaway|1.1
NC_064018.1	12547509	12547767	Stowaway|1	Stowaway|1.1
NC_064018.1	17300763	17301021	Stowaway|1	Stowaway|1.1
NC_064018.1	39424641	39424899	Stowaway|1	Stowaway|1.1
NC_064018.1	50932133	50932391	Stowaway|1	Stowaway|1.1
NC_064018.1	51952534	51952792	Stowaway|1	Stowaway|1.1
NC_064018.1	53854293	53854551	Stowaway|1	Stowaway|1.1
NC_064018.1	52609243	52609502	Stowaway|1	Stowaway|1.1
NC_064018.1	8478111	8478371	Stowaway|1	Stowaway|1.1
NC_064018.1	1208404	1208634	Stowaway|1	Stowaway|1.1
NC_064018.1	4202962	4203220	Stowaway|1	Stowaway|1.1
NC_064018.1	15817671	15817929	Stowaway|1	Stowaway|1.1
NC_064018.1	22884928	22885186	Stowaway|1	Stowaway|1.1
NC_064018.1	24450619	24450874	Stowaway|1	Stowaway|1.1
NC_064018.1	26684185	26684443	Stowaway|1	Stowaway|1.1
NC_064018.1	33052875	33053133	Stowaway|1	Stowaway|1.1
NC_064018.1	43161526	43161784	Stowaway|1	Stowaway|1.1
NC_064018.1	43633495	43633753	Stowaway|1	Stowaway|1.1
NC_064018.1	52422702	52422961	Stowaway|1	Stowaway|1.1
NC_064018.1	32016176	32016428	Stowaway|1	Stowaway|1.1
NC_064018.1	36242779	36243037	Stowaway|1	Stowaway|1.1
NC_064018.1	1923580	1923838	Stowaway|1	Stowaway|1.1
NC_064018.1	7732143	7732401	Stowaway|1	Stowaway|1.1
NC_064018.1	24873092	24873350	Stowaway|1	Stowaway|1.1
NC_064018.1	30649185	30649443	Stowaway|1	Stowaway|1.1
NC_064018.1	35325655	35325913	Stowaway|1	Stowaway|1.1
NC_064018.1	41440710	41440968	Stowaway|1	Stowaway|1.1
NC_064018.1	43684025	43684283	Stowaway|1	Stowaway|1.1
NC_064018.1	44095935	44096193	Stowaway|1	Stowaway|1.1
NC_064018.1	46044233	46044491	Stowaway|1	Stowaway|1.1
NC_064018.1	49549452	49549710	Stowaway|1	Stowaway|1.1
NC_064018.1	51776995	51777253	Stowaway|1	Stowaway|1.1
NC_064018.1	3431839	3432097	Stowaway|1	Stowaway|1.1
NC_064018.1	24875023	24875281	Stowaway|1	Stowaway|1.1
NC_064018.1	31564342	31564600	Stowaway|1	Stowaway|1.1
NC_064018.1	40604520	40604778	Stowaway|1	Stowaway|1.1
NC_064018.1	41826915	41827173	Stowaway|1	Stowaway|1.1
NC_064018.1	42658957	42659215	Stowaway|1	Stowaway|1.1
NC_064018.1	48026253	48026511	Stowaway|1	Stowaway|1.1
NC_064018.1	42757248	42757505	Stowaway|1	Stowaway|1.1
NC_064018.1	52609972	52610226	Stowaway|1	Stowaway|1.1
NC_064018.1	2139034	2139292	Stowaway|1	Stowaway|1.1
NC_064018.1	2609979	2610242	Stowaway|1	Stowaway|1.1
NC_064018.1	31789548	31789806	Stowaway|1	Stowaway|1.1
NC_064018.1	37348574	37348832	Stowaway|1	Stowaway|1.1
NC_064018.1	49594912	49595170	Stowaway|1	Stowaway|1.1
NC_064018.1	49802636	49802894	Stowaway|1	Stowaway|1.1
NC_064018.1	53024071	53024329	Stowaway|1	Stowaway|1.1
NC_064018.1	51027753	51027962	Stowaway|1	Stowaway|1.1
NC_064018.1	28015218	28015475	Stowaway|1	Stowaway|1.1
NC_064018.1	5647857	5648115	Stowaway|1	Stowaway|1.1
NC_064018.1	38858440	38858698	Stowaway|1	Stowaway|1.1
NC_064018.1	47030118	47030376	Stowaway|1	Stowaway|1.1
NC_064018.1	52511088	52511346	Stowaway|1	Stowaway|1.1
NC_064018.1	52953124	52953382	Stowaway|1	Stowaway|1.1
NC_064018.1	52284850	52285104	Stowaway|1	Stowaway|1.1
NC_064018.1	8925581	8925830	Stowaway|1	Stowaway|1.1
NC_064018.1	3341504	3341762	Stowaway|1	Stowaway|1.1
NC_064018.1	4469919	4470177	Stowaway|1	Stowaway|1.1
NC_064018.1	18250491	18250749	Stowaway|1	Stowaway|1.1
NC_064018.1	54223857	54224115	Stowaway|1	Stowaway|1.1
NC_064018.1	14809466	14809718	Stowaway|1	Stowaway|1.1
NC_064018.1	53479985	53480215	Stowaway|1	Stowaway|1.1
NC_064018.1	12032850	12033105	Stowaway|1	Stowaway|1.1
NC_064018.1	39353204	39353461	Stowaway|1	Stowaway|1.1
NC_064018.1	34962428	34962686	Stowaway|1	Stowaway|1.1
NC_064018.1	52501361	52501618	Stowaway|1	Stowaway|1.1
NC_064018.1	48734892	48735147	Stowaway|1	Stowaway|1.1
NC_064018.1	51685802	51686034	Stowaway|1	Stowaway|1.1
NC_064018.1	51212947	51213214	Stowaway|1	Stowaway|1.1
NC_064018.1	53470616	53470881	Stowaway|1	Stowaway|1.1
NC_064018.1	39523591	39523844	Stowaway|1	Stowaway|1.1
NC_064018.1	53674986	53675242	Stowaway|1	Stowaway|1.1
NC_064018.1	3238698	3238929	Stowaway|1	Stowaway|1.1
NC_064018.1	46305447	46305696	Stowaway|1	Stowaway|1.1
NC_064018.1	53694201	53694450	Stowaway|1	Stowaway|1.1
NC_064018.1	33110039	33110298	Stowaway|1	Stowaway|1.1
NC_064018.1	54054620	54054864	Stowaway|1	Stowaway|1.1
NC_064018.1	5020968	5021225	Stowaway|1	Stowaway|1.1
NC_064018.1	30581823	30582071	Stowaway|1	Stowaway|1.1
NC_064018.1	33621773	33622031	Stowaway|1	Stowaway|1.1
NC_064018.1	52147720	52147968	Stowaway|1	Stowaway|1.1
NC_064018.1	771166	771407	Stowaway|1	Stowaway|1.1
NC_064018.1	739553	739826	Stowaway|1	Stowaway|1.1
NC_064018.1	8248891	8249129	Stowaway|1	Stowaway|1.1
NC_064018.1	9636144	9636376	Stowaway|1	Stowaway|1.1
NC_064018.1	34062989	34063221	Stowaway|1	Stowaway|1.1
NC_064018.1	48781241	48781499	Stowaway|1	Stowaway|1.1
NC_064018.1	31518875	31519132	Stowaway|1	Stowaway|1.1
NC_064018.1	47010227	47010490	Stowaway|1	Stowaway|1.1
NC_064018.1	53424015	53424273	Stowaway|1	Stowaway|1.1
NC_064018.1	52839431	52839665	Stowaway|1	Stowaway|1.1
NC_064018.1	17472788	17473008	Stowaway|1	Stowaway|1.1
NC_064018.1	49424120	49424386	Stowaway|1	Stowaway|1.1
NC_064018.1	51181435	51181691	Stowaway|1	Stowaway|1.1
NC_064018.1	561509	561757	Stowaway|1	Stowaway|1.1
NC_064018.1	19838426	19838680	Stowaway|1	Stowaway|1.1
NC_064018.1	36066320	36066563	Stowaway|1	Stowaway|1.1
NC_064018.1	53175012	53175267	Stowaway|1	Stowaway|1.1
NC_064018.1	49969837	49970056	Stowaway|1	Stowaway|1.1
NC_064018.1	54388371	54388630	Stowaway|1	Stowaway|1.1
NC_064018.1	5034733	5034973	Stowaway|1	Stowaway|1.1
NC_064018.1	13180843	13181067	Stowaway|1	Stowaway|1.1
NC_064018.1	53132870	53133085	Stowaway|1	Stowaway|1.1
NC_064018.1	49888737	49888989	Stowaway|1	Stowaway|1.1
NC_064018.1	45418533	45418759	Stowaway|1	Stowaway|1.1
NC_064018.1	6894041	6894299	Stowaway|1	Stowaway|1.1
NC_064018.1	29421234	29421478	Stowaway|1	Stowaway|1.1
NC_064018.1	54448959	54449174	Stowaway|1	Stowaway|1.1
NC_064025.1	33565777	33566035	Stowaway|1	Stowaway|1.1
NC_064025.1	28387688	28387939	Stowaway|1	Stowaway|1.1
NC_064025.1	3355818	3356066	Stowaway|1	Stowaway|1.1
NC_064025.1	31218588	31218845	Stowaway|1	Stowaway|1.1
NC_064025.1	27134742	27134987	Stowaway|1	Stowaway|1.1
NC_064025.1	28303460	28303707	Stowaway|1	Stowaway|1.1
NC_064025.1	27193026	27193286	Stowaway|1	Stowaway|1.1
NC_064025.1	11810051	11810307	Stowaway|1	Stowaway|1.1
NC_064025.1	37900699	37900957	Stowaway|1	Stowaway|1.1
NC_064025.1	11488559	11488817	Stowaway|1	Stowaway|1.1
NC_064025.1	21548794	21549052	Stowaway|1	Stowaway|1.1
NC_064025.1	27167034	27167294	Stowaway|1	Stowaway|1.1
NC_064025.1	29244590	29244854	Stowaway|1	Stowaway|1.1
NC_064025.1	28093067	28093325	Stowaway|1	Stowaway|1.1
NC_064025.1	33607943	33608201	Stowaway|1	Stowaway|1.1
NC_064025.1	39521930	39522195	Stowaway|1	Stowaway|1.1
NC_064025.1	23894317	23894572	Stowaway|1	Stowaway|1.1
NC_064025.1	44514301	44514565	Stowaway|1	Stowaway|1.1
NC_064025.1	4555448	4555706	Stowaway|1	Stowaway|1.1
NC_064025.1	20780722	20780980	Stowaway|1	Stowaway|1.1
NC_064025.1	23946939	23947197	Stowaway|1	Stowaway|1.1
NC_064025.1	29006664	29006922	Stowaway|1	Stowaway|1.1
NC_064025.1	30667427	30667685	Stowaway|1	Stowaway|1.1
NC_064025.1	6889211	6889469	Stowaway|1	Stowaway|1.1
NC_064025.1	9233137	9233395	Stowaway|1	Stowaway|1.1
NC_064025.1	17504560	17504818	Stowaway|1	Stowaway|1.1
NC_064025.1	43090373	43090631	Stowaway|1	Stowaway|1.1
NC_064025.1	22463914	22464171	Stowaway|1	Stowaway|1.1
NC_064025.1	18108887	18109142	Stowaway|1	Stowaway|1.1
NC_064025.1	5687870	5688128	Stowaway|1	Stowaway|1.1
NC_064025.1	15144640	15144898	Stowaway|1	Stowaway|1.1
NC_064025.1	19876533	19876791	Stowaway|1	Stowaway|1.1
NC_064025.1	28817825	28818083	Stowaway|1	Stowaway|1.1
NC_064025.1	30970852	30971110	Stowaway|1	Stowaway|1.1
NC_064025.1	31816289	31816547	Stowaway|1	Stowaway|1.1
NC_064025.1	32844449	32844707	Stowaway|1	Stowaway|1.1
NC_064025.1	37736585	37736843	Stowaway|1	Stowaway|1.1
NC_064025.1	4053011	4053269	Stowaway|1	Stowaway|1.1
NC_064025.1	20055266	20055524	Stowaway|1	Stowaway|1.1
NC_064025.1	20572629	20572887	Stowaway|1	Stowaway|1.1
NC_064025.1	23721197	23721455	Stowaway|1	Stowaway|1.1
NC_064025.1	29588869	29589127	Stowaway|1	Stowaway|1.1
NC_064025.1	29628411	29628669	Stowaway|1	Stowaway|1.1
NC_064025.1	30667995	30668253	Stowaway|1	Stowaway|1.1
NC_064025.1	32567992	32568250	Stowaway|1	Stowaway|1.1
NC_064025.1	36711737	36711995	Stowaway|1	Stowaway|1.1
NC_064025.1	41271794	41272052	Stowaway|1	Stowaway|1.1
NC_064025.1	48083402	48083660	Stowaway|1	Stowaway|1.1
NC_064025.1	21057889	21058136	Stowaway|1	Stowaway|1.1
NC_064025.1	21892073	21892330	Stowaway|1	Stowaway|1.1
NC_064025.1	30330504	30330761	Stowaway|1	Stowaway|1.1
NC_064025.1	41683286	41683521	Stowaway|1	Stowaway|1.1
NC_064025.1	525245	525503	Stowaway|1	Stowaway|1.1
NC_064025.1	18565647	18565905	Stowaway|1	Stowaway|1.1
NC_064025.1	20006930	20007188	Stowaway|1	Stowaway|1.1
NC_064025.1	24221543	24221801	Stowaway|1	Stowaway|1.1
NC_064025.1	28719599	28719857	Stowaway|1	Stowaway|1.1
NC_064025.1	29492334	29492592	Stowaway|1	Stowaway|1.1
NC_064025.1	30482251	30482509	Stowaway|1	Stowaway|1.1
NC_064025.1	32065849	32066107	Stowaway|1	Stowaway|1.1
NC_064025.1	32657505	32657763	Stowaway|1	Stowaway|1.1
NC_064025.1	49984843	49985101	Stowaway|1	Stowaway|1.1
NC_064025.1	3830924	3831181	Stowaway|1	Stowaway|1.1
NC_064025.1	32663628	32663887	Stowaway|1	Stowaway|1.1
NC_064025.1	24846389	24846645	Stowaway|1	Stowaway|1.1
NC_064025.1	22687040	22687290	Stowaway|1	Stowaway|1.1
NC_064025.1	24578315	24578573	Stowaway|1	Stowaway|1.1
NC_064025.1	28307435	28307693	Stowaway|1	Stowaway|1.1
NC_064025.1	23567865	23568122	Stowaway|1	Stowaway|1.1
NC_064025.1	23205202	23205458	Stowaway|1	Stowaway|1.1
NC_064025.1	21083740	21083998	Stowaway|1	Stowaway|1.1
NC_064025.1	905820	906079	Stowaway|1	Stowaway|1.1
NC_064025.1	7064144	7064399	Stowaway|1	Stowaway|1.1
NC_064025.1	20985923	20986180	Stowaway|1	Stowaway|1.1
NC_064025.1	14638616	14638874	Stowaway|1	Stowaway|1.1
NC_064025.1	17686207	17686465	Stowaway|1	Stowaway|1.1
NC_064025.1	49931741	49931999	Stowaway|1	Stowaway|1.1
NC_064025.1	25361429	25361673	Stowaway|1	Stowaway|1.1
NC_064025.1	25212115	25212373	Stowaway|1	Stowaway|1.1
NC_064025.1	26286072	26286330	Stowaway|1	Stowaway|1.1
NC_064025.1	29569973	29570231	Stowaway|1	Stowaway|1.1
NC_064025.1	30568065	30568323	Stowaway|1	Stowaway|1.1
NC_064025.1	48789560	48789818	Stowaway|1	Stowaway|1.1
NC_064025.1	46543569	46543823	Stowaway|1	Stowaway|1.1
NC_064025.1	17958447	17958704	Stowaway|1	Stowaway|1.1
NC_064025.1	21771834	21772087	Stowaway|1	Stowaway|1.1
NC_064025.1	15857342	15857600	Stowaway|1	Stowaway|1.1
NC_064025.1	21309202	21309460	Stowaway|1	Stowaway|1.1
NC_064025.1	26439132	26439388	Stowaway|1	Stowaway|1.1
NC_064025.1	38204599	38204856	Stowaway|1	Stowaway|1.1
NC_064025.1	24636719	24636942	Stowaway|1	Stowaway|1.1
NC_064025.1	28859356	28859615	Stowaway|1	Stowaway|1.1
NC_064025.1	2628821	2629073	Stowaway|1	Stowaway|1.1
NC_064025.1	8227304	8227561	Stowaway|1	Stowaway|1.1
NC_064025.1	49215385	49215643	Stowaway|1	Stowaway|1.1
NC_064025.1	32770148	32770405	Stowaway|1	Stowaway|1.1
NC_064025.1	9555432	9555690	Stowaway|1	Stowaway|1.1
NC_064025.1	28533028	28533285	Stowaway|1	Stowaway|1.1
NC_064025.1	19921155	19921409	Stowaway|1	Stowaway|1.1
NC_064025.1	1302951	1303203	Stowaway|1	Stowaway|1.1
NC_064025.1	20725114	20725374	Stowaway|1	Stowaway|1.1
NC_064025.1	24282489	24282747	Stowaway|1	Stowaway|1.1
NC_064025.1	32479907	32480139	Stowaway|1	Stowaway|1.1
NC_064025.1	28863178	28863409	Stowaway|1	Stowaway|1.1
NC_064025.1	31732051	31732317	Stowaway|1	Stowaway|1.1
NC_064025.1	10342614	10342836	Stowaway|1	Stowaway|1.1
NC_064025.1	43011629	43011863	Stowaway|1	Stowaway|1.1
NC_064025.1	32400029	32400287	Stowaway|1	Stowaway|1.1
NC_064025.1	32647305	32647520	Stowaway|1	Stowaway|1.1
NC_064025.1	23774110	23774325	Stowaway|1	Stowaway|1.1
NC_064019.1	5176795	5177053	Stowaway|1	Stowaway|1.1
NC_064019.1	6884580	6884835	Stowaway|1	Stowaway|1.1
NC_064019.1	29348765	29349022	Stowaway|1	Stowaway|1.1
NC_064019.1	38136939	38137200	Stowaway|1	Stowaway|1.1
NC_064019.1	30598777	30599038	Stowaway|1	Stowaway|1.1
NC_064019.1	47398729	47398981	Stowaway|1	Stowaway|1.1
NC_064019.1	22963801	22964059	Stowaway|1	Stowaway|1.1
NC_064019.1	60635	60893	Stowaway|1	Stowaway|1.1
NC_064019.1	17628877	17629135	Stowaway|1	Stowaway|1.1
NC_064019.1	49101657	49101915	Stowaway|1	Stowaway|1.1
NC_064019.1	51296370	51296628	Stowaway|1	Stowaway|1.1
NC_064019.1	2779970	2780228	Stowaway|1	Stowaway|1.1
NC_064019.1	13881438	13881696	Stowaway|1	Stowaway|1.1
NC_064019.1	1043570	1043828	Stowaway|1	Stowaway|1.1
NC_064019.1	14648347	14648598	Stowaway|1	Stowaway|1.1
NC_064019.1	9630897	9631158	Stowaway|1	Stowaway|1.1
NC_064019.1	17913629	17913876	Stowaway|1	Stowaway|1.1
NC_064019.1	2589641	2589899	Stowaway|1	Stowaway|1.1
NC_064019.1	10379373	10379631	Stowaway|1	Stowaway|1.1
NC_064019.1	35173293	35173551	Stowaway|1	Stowaway|1.1
NC_064019.1	40863469	40863727	Stowaway|1	Stowaway|1.1
NC_064019.1	5304654	5304911	Stowaway|1	Stowaway|1.1
NC_064019.1	1969088	1969346	Stowaway|1	Stowaway|1.1
NC_064019.1	5235251	5235509	Stowaway|1	Stowaway|1.1
NC_064019.1	24284845	24285103	Stowaway|1	Stowaway|1.1
NC_064019.1	53227610	53227868	Stowaway|1	Stowaway|1.1
NC_064019.1	2800828	2801084	Stowaway|1	Stowaway|1.1
NC_064019.1	16768828	16769084	Stowaway|1	Stowaway|1.1
NC_064019.1	37109811	37110068	Stowaway|1	Stowaway|1.1
NC_064019.1	2004972	2005230	Stowaway|1	Stowaway|1.1
NC_064019.1	5330317	5330575	Stowaway|1	Stowaway|1.1
NC_064019.1	9030085	9030343	Stowaway|1	Stowaway|1.1
NC_064019.1	12146578	12146836	Stowaway|1	Stowaway|1.1
NC_064019.1	33367909	33368167	Stowaway|1	Stowaway|1.1
NC_064019.1	36760102	36760360	Stowaway|1	Stowaway|1.1
NC_064019.1	46284675	46284933	Stowaway|1	Stowaway|1.1
NC_064019.1	50668234	50668492	Stowaway|1	Stowaway|1.1
NC_064019.1	51282489	51282747	Stowaway|1	Stowaway|1.1
NC_064019.1	52975519	52975777	Stowaway|1	Stowaway|1.1
NC_064019.1	53572225	53572483	Stowaway|1	Stowaway|1.1
NC_064019.1	7974512	7974769	Stowaway|1	Stowaway|1.1
NC_064019.1	7837403	7837660	Stowaway|1	Stowaway|1.1
NC_064019.1	29718078	29718335	Stowaway|1	Stowaway|1.1
NC_064019.1	597969	598227	Stowaway|1	Stowaway|1.1
NC_064019.1	1236705	1236963	Stowaway|1	Stowaway|1.1
NC_064019.1	3255737	3255995	Stowaway|1	Stowaway|1.1
NC_064019.1	3561513	3561771	Stowaway|1	Stowaway|1.1
NC_064019.1	4034143	4034401	Stowaway|1	Stowaway|1.1
NC_064019.1	7131318	7131576	Stowaway|1	Stowaway|1.1
NC_064019.1	10100319	10100577	Stowaway|1	Stowaway|1.1
NC_064019.1	10431120	10431378	Stowaway|1	Stowaway|1.1
NC_064019.1	14025855	14026113	Stowaway|1	Stowaway|1.1
NC_064019.1	15077010	15077268	Stowaway|1	Stowaway|1.1
NC_064019.1	17189209	17189467	Stowaway|1	Stowaway|1.1
NC_064019.1	44136551	44136809	Stowaway|1	Stowaway|1.1
NC_064019.1	45496573	45496831	Stowaway|1	Stowaway|1.1
NC_064019.1	50903424	50903682	Stowaway|1	Stowaway|1.1
NC_064019.1	6986915	6987174	Stowaway|1	Stowaway|1.1
NC_064019.1	27453328	27453586	Stowaway|1	Stowaway|1.1
NC_064019.1	28268417	28268675	Stowaway|1	Stowaway|1.1
NC_064019.1	44337904	44338162	Stowaway|1	Stowaway|1.1
NC_064019.1	47893593	47893851	Stowaway|1	Stowaway|1.1
NC_064019.1	28165138	28165396	Stowaway|1	Stowaway|1.1
NC_064019.1	43801224	43801485	Stowaway|1	Stowaway|1.1
NC_064019.1	4869840	4870097	Stowaway|1	Stowaway|1.1
NC_064019.1	6497594	6497851	Stowaway|1	Stowaway|1.1
NC_064019.1	19385026	19385283	Stowaway|1	Stowaway|1.1
NC_064019.1	33495827	33496084	Stowaway|1	Stowaway|1.1
NC_064019.1	8885327	8885589	Stowaway|1	Stowaway|1.1
NC_064019.1	9146944	9147201	Stowaway|1	Stowaway|1.1
NC_064019.1	3136392	3136650	Stowaway|1	Stowaway|1.1
NC_064019.1	47781821	47782079	Stowaway|1	Stowaway|1.1
NC_064019.1	51470320	51470578	Stowaway|1	Stowaway|1.1
NC_064019.1	930181	930434	Stowaway|1	Stowaway|1.1
NC_064019.1	12778849	12779108	Stowaway|1	Stowaway|1.1
NC_064019.1	23195523	23195777	Stowaway|1	Stowaway|1.1
NC_064019.1	3306721	3306972	Stowaway|1	Stowaway|1.1
NC_064019.1	25449009	25449238	Stowaway|1	Stowaway|1.1
NC_064019.1	11184586	11184844	Stowaway|1	Stowaway|1.1
NC_064019.1	17464811	17465069	Stowaway|1	Stowaway|1.1
NC_064019.1	31996088	31996346	Stowaway|1	Stowaway|1.1
NC_064019.1	40168934	40169192	Stowaway|1	Stowaway|1.1
NC_064019.1	50557110	50557368	Stowaway|1	Stowaway|1.1
NC_064019.1	10559068	10559326	Stowaway|1	Stowaway|1.1
NC_064019.1	12994651	12994909	Stowaway|1	Stowaway|1.1
NC_064019.1	14197556	14197814	Stowaway|1	Stowaway|1.1
NC_064019.1	51513815	51514073	Stowaway|1	Stowaway|1.1
NC_064019.1	38544911	38545172	Stowaway|1	Stowaway|1.1
NC_064019.1	44589347	44589619	Stowaway|1	Stowaway|1.1
NC_064019.1	51019127	51019351	Stowaway|1	Stowaway|1.1
NC_064019.1	49716306	49716565	Stowaway|1	Stowaway|1.1
NC_064019.1	889085	889343	Stowaway|1	Stowaway|1.1
NC_064019.1	1787644	1787902	Stowaway|1	Stowaway|1.1
NC_064019.1	8118929	8119187	Stowaway|1	Stowaway|1.1
NC_064019.1	43259963	43260212	Stowaway|1	Stowaway|1.1
NC_064019.1	6295475	6295707	Stowaway|1	Stowaway|1.1
NC_064019.1	13536046	13536300	Stowaway|1	Stowaway|1.1
NC_064019.1	23331032	23331290	Stowaway|1	Stowaway|1.1
NC_064019.1	5807907	5808164	Stowaway|1	Stowaway|1.1
NC_064019.1	1798206	1798423	Stowaway|1	Stowaway|1.1
NC_064019.1	43961580	43961842	Stowaway|1	Stowaway|1.1
NC_064019.1	6934535	6934793	Stowaway|1	Stowaway|1.1
NC_064019.1	24117208	24117436	Stowaway|1	Stowaway|1.1
NC_064019.1	34051146	34051404	Stowaway|1	Stowaway|1.1
NC_064019.1	50219549	50219807	Stowaway|1	Stowaway|1.1
NC_064019.1	9872493	9872751	Stowaway|1	Stowaway|1.1
NC_064019.1	615985	616241	Stowaway|1	Stowaway|1.1
NC_064019.1	864084	864339	Stowaway|1	Stowaway|1.1
NC_064019.1	25167453	25167704	Stowaway|1	Stowaway|1.1
NC_064019.1	37369142	37369398	Stowaway|1	Stowaway|1.1
NC_064019.1	2593564	2593822	Stowaway|1	Stowaway|1.1
NC_064019.1	49649705	49649962	Stowaway|1	Stowaway|1.1
NC_064019.1	1780879	1781131	Stowaway|1	Stowaway|1.1
NC_064019.1	24467264	24467522	Stowaway|1	Stowaway|1.1
NC_064019.1	24863634	24863884	Stowaway|1	Stowaway|1.1
NC_064019.1	49154268	49154523	Stowaway|1	Stowaway|1.1
NC_064019.1	3366689	3366947	Stowaway|1	Stowaway|1.1
NC_064019.1	4773502	4773763	Stowaway|1	Stowaway|1.1
NC_064019.1	53385479	53385733	Stowaway|1	Stowaway|1.1
NC_064019.1	47885166	47885398	Stowaway|1	Stowaway|1.1
NC_064019.1	4173949	4174200	Stowaway|1	Stowaway|1.1
NC_064019.1	11324794	11325049	Stowaway|1	Stowaway|1.1
NC_064019.1	52238024	52238256	Stowaway|1	Stowaway|1.1
NC_064019.1	49352977	49353237	Stowaway|1	Stowaway|1.1
NC_064019.1	53110839	53111070	Stowaway|1	Stowaway|1.1
NC_064019.1	16163579	16163852	Stowaway|1	Stowaway|1.1
NC_064019.1	1532034	1532266	Stowaway|1	Stowaway|1.1
NC_064019.1	9188881	9189143	Stowaway|1	Stowaway|1.1
NC_064019.1	9100369	9100613	Stowaway|1	Stowaway|1.1
NC_064019.1	44657335	44657566	Stowaway|1	Stowaway|1.1
NC_064019.1	5264428	5264687	Stowaway|1	Stowaway|1.1
NC_064019.1	47306044	47306302	Stowaway|1	Stowaway|1.1
NC_064019.1	6926116	6926375	Stowaway|1	Stowaway|1.1
NC_064019.1	8740719	8740979	Stowaway|1	Stowaway|1.1
NC_064019.1	53285377	53285598	Stowaway|1	Stowaway|1.1
NC_064019.1	7661100	7661350	Stowaway|1	Stowaway|1.1
NC_064019.1	13535126	13535385	Stowaway|1	Stowaway|1.1
NC_064019.1	51265121	51265373	Stowaway|1	Stowaway|1.1
NC_064019.1	48436083	48436317	Stowaway|1	Stowaway|1.1
NC_064019.1	12636658	12636903	Stowaway|1	Stowaway|1.1
NC_064019.1	5152887	5153103	Stowaway|1	Stowaway|1.1
NC_064019.1	5257234	5257447	Stowaway|1	Stowaway|1.1
NC_064019.1	51301475	51301693	Stowaway|1	Stowaway|1.1
NC_064019.1	13998992	13999199	Stowaway|1	Stowaway|1.1
NC_064019.1	527504	527718	Stowaway|1	Stowaway|1.1
NC_064020.1	56916442	56916701	Stowaway|1	Stowaway|1.1
NC_064020.1	6165812	6166064	Stowaway|1	Stowaway|1.1
NC_064020.1	42011776	42012024	Stowaway|1	Stowaway|1.1
NC_064020.1	59751115	59751371	Stowaway|1	Stowaway|1.1
NC_064020.1	54496987	54497245	Stowaway|1	Stowaway|1.1
NC_064020.1	60632362	60632620	Stowaway|1	Stowaway|1.1
NC_064020.1	59703674	59703931	Stowaway|1	Stowaway|1.1
NC_064020.1	53577173	53577428	Stowaway|1	Stowaway|1.1
NC_064020.1	9966790	9967050	Stowaway|1	Stowaway|1.1
NC_064020.1	17491120	17491378	Stowaway|1	Stowaway|1.1
NC_064020.1	51676337	51676595	Stowaway|1	Stowaway|1.1
NC_064020.1	52668800	52669058	Stowaway|1	Stowaway|1.1
NC_064020.1	5129452	5129711	Stowaway|1	Stowaway|1.1
NC_064020.1	37754163	37754421	Stowaway|1	Stowaway|1.1
NC_064020.1	41943365	41943623	Stowaway|1	Stowaway|1.1
NC_064020.1	60027416	60027674	Stowaway|1	Stowaway|1.1
NC_064020.1	25287710	25287967	Stowaway|1	Stowaway|1.1
NC_064020.1	49780367	49780625	Stowaway|1	Stowaway|1.1
NC_064020.1	54654722	54654979	Stowaway|1	Stowaway|1.1
NC_064020.1	2242705	2242948	Stowaway|1	Stowaway|1.1
NC_064020.1	17121962	17122220	Stowaway|1	Stowaway|1.1
NC_064020.1	20090938	20091196	Stowaway|1	Stowaway|1.1
NC_064020.1	33463833	33464092	Stowaway|1	Stowaway|1.1
NC_064020.1	59789406	59789664	Stowaway|1	Stowaway|1.1
NC_064020.1	17272413	17272671	Stowaway|1	Stowaway|1.1
NC_064020.1	35205765	35206023	Stowaway|1	Stowaway|1.1
NC_064020.1	50191790	50192048	Stowaway|1	Stowaway|1.1
NC_064020.1	58522659	58522917	Stowaway|1	Stowaway|1.1
NC_064020.1	4300695	4300953	Stowaway|1	Stowaway|1.1
NC_064020.1	22712475	22712733	Stowaway|1	Stowaway|1.1
NC_064020.1	55727185	55727441	Stowaway|1	Stowaway|1.1
NC_064020.1	33580460	33580716	Stowaway|1	Stowaway|1.1
NC_064020.1	19470774	19471015	Stowaway|1	Stowaway|1.1
NC_064020.1	50935064	50935303	Stowaway|1	Stowaway|1.1
NC_064020.1	1057792	1058050	Stowaway|1	Stowaway|1.1
NC_064020.1	16775313	16775565	Stowaway|1	Stowaway|1.1
NC_064020.1	34100896	34101154	Stowaway|1	Stowaway|1.1
NC_064020.1	35937474	35937732	Stowaway|1	Stowaway|1.1
NC_064020.1	40038074	40038332	Stowaway|1	Stowaway|1.1
NC_064020.1	52998628	52998886	Stowaway|1	Stowaway|1.1
NC_064020.1	60783586	60783844	Stowaway|1	Stowaway|1.1
NC_064020.1	25134492	25134749	Stowaway|1	Stowaway|1.1
NC_064020.1	55781837	55782061	Stowaway|1	Stowaway|1.1
NC_064020.1	4725538	4725795	Stowaway|1	Stowaway|1.1
NC_064020.1	6525496	6525754	Stowaway|1	Stowaway|1.1
NC_064020.1	17693868	17694126	Stowaway|1	Stowaway|1.1
NC_064020.1	20829474	20829732	Stowaway|1	Stowaway|1.1
NC_064020.1	22434213	22434471	Stowaway|1	Stowaway|1.1
NC_064020.1	43798164	43798422	Stowaway|1	Stowaway|1.1
NC_064020.1	55612025	55612283	Stowaway|1	Stowaway|1.1
NC_064020.1	55747360	55747618	Stowaway|1	Stowaway|1.1
NC_064020.1	57010426	57010684	Stowaway|1	Stowaway|1.1
NC_064020.1	58684746	58685004	Stowaway|1	Stowaway|1.1
NC_064020.1	59030151	59030409	Stowaway|1	Stowaway|1.1
NC_064020.1	59566265	59566523	Stowaway|1	Stowaway|1.1
NC_064020.1	59568925	59569183	Stowaway|1	Stowaway|1.1
NC_064020.1	59741109	59741370	Stowaway|1	Stowaway|1.1
NC_064020.1	45055587	45055846	Stowaway|1	Stowaway|1.1
NC_064020.1	54279884	54280148	Stowaway|1	Stowaway|1.1
NC_064020.1	8929569	8929826	Stowaway|1	Stowaway|1.1
NC_064020.1	33429810	33430065	Stowaway|1	Stowaway|1.1
NC_064020.1	748824	749082	Stowaway|1	Stowaway|1.1
NC_064020.1	3904640	3904898	Stowaway|1	Stowaway|1.1
NC_064020.1	25291242	25291500	Stowaway|1	Stowaway|1.1
NC_064020.1	28635694	28635952	Stowaway|1	Stowaway|1.1
NC_064020.1	33752571	33752829	Stowaway|1	Stowaway|1.1
NC_064020.1	37665078	37665336	Stowaway|1	Stowaway|1.1
NC_064020.1	57597291	57597549	Stowaway|1	Stowaway|1.1
NC_064020.1	60017703	60017961	Stowaway|1	Stowaway|1.1
NC_064020.1	52319186	52319447	Stowaway|1	Stowaway|1.1
NC_064020.1	60661141	60661399	Stowaway|1	Stowaway|1.1
NC_064020.1	6345387	6345630	Stowaway|1	Stowaway|1.1
NC_064020.1	58976039	58976298	Stowaway|1	Stowaway|1.1
NC_064020.1	13729536	13729795	Stowaway|1	Stowaway|1.1
NC_064020.1	1500451	1500709	Stowaway|1	Stowaway|1.1
NC_064020.1	6961164	6961422	Stowaway|1	Stowaway|1.1
NC_064020.1	16975831	16976089	Stowaway|1	Stowaway|1.1
NC_064020.1	18242000	18242258	Stowaway|1	Stowaway|1.1
NC_064020.1	44543470	44543728	Stowaway|1	Stowaway|1.1
NC_064020.1	51701965	51702223	Stowaway|1	Stowaway|1.1
NC_064020.1	51865774	51866032	Stowaway|1	Stowaway|1.1
NC_064020.1	1226055	1226321	Stowaway|1	Stowaway|1.1
NC_064020.1	1525972	1526229	Stowaway|1	Stowaway|1.1
NC_064020.1	2019006	2019263	Stowaway|1	Stowaway|1.1
NC_064020.1	58832279	58832536	Stowaway|1	Stowaway|1.1
NC_064020.1	3613573	3613821	Stowaway|1	Stowaway|1.1
NC_064020.1	42750332	42750578	Stowaway|1	Stowaway|1.1
NC_064020.1	2670994	2671252	Stowaway|1	Stowaway|1.1
NC_064020.1	3985909	3986167	Stowaway|1	Stowaway|1.1
NC_064020.1	13826347	13826605	Stowaway|1	Stowaway|1.1
NC_064020.1	21569173	21569431	Stowaway|1	Stowaway|1.1
NC_064020.1	34169632	34169890	Stowaway|1	Stowaway|1.1
NC_064020.1	39669824	39670082	Stowaway|1	Stowaway|1.1
NC_064020.1	51988245	51988503	Stowaway|1	Stowaway|1.1
NC_064020.1	2033112	2033369	Stowaway|1	Stowaway|1.1
NC_064020.1	48248037	48248308	Stowaway|1	Stowaway|1.1
NC_064020.1	56685125	56685377	Stowaway|1	Stowaway|1.1
NC_064020.1	43373174	43373431	Stowaway|1	Stowaway|1.1
NC_064020.1	58858024	58858276	Stowaway|1	Stowaway|1.1
NC_064020.1	303140	303398	Stowaway|1	Stowaway|1.1
NC_064020.1	9400641	9400899	Stowaway|1	Stowaway|1.1
NC_064020.1	54832491	54832749	Stowaway|1	Stowaway|1.1
NC_064020.1	29648036	29648292	Stowaway|1	Stowaway|1.1
NC_064020.1	40599404	40599661	Stowaway|1	Stowaway|1.1
NC_064020.1	42799974	42800231	Stowaway|1	Stowaway|1.1
NC_064020.1	57535259	57535516	Stowaway|1	Stowaway|1.1
NC_064020.1	1915461	1915719	Stowaway|1	Stowaway|1.1
NC_064020.1	2030952	2031210	Stowaway|1	Stowaway|1.1
NC_064020.1	8617895	8618153	Stowaway|1	Stowaway|1.1
NC_064020.1	9311903	9312161	Stowaway|1	Stowaway|1.1
NC_064020.1	60795433	60795687	Stowaway|1	Stowaway|1.1
NC_064020.1	41763495	41763759	Stowaway|1	Stowaway|1.1
NC_064020.1	45676591	45676845	Stowaway|1	Stowaway|1.1
NC_064020.1	14983560	14983817	Stowaway|1	Stowaway|1.1
NC_064020.1	51914250	51914488	Stowaway|1	Stowaway|1.1
NC_064020.1	12991893	12992151	Stowaway|1	Stowaway|1.1
NC_064020.1	32082062	32082321	Stowaway|1	Stowaway|1.1
NC_064020.1	48810854	48811107	Stowaway|1	Stowaway|1.1
NC_064020.1	56828747	56829001	Stowaway|1	Stowaway|1.1
NC_064020.1	46865306	46865563	Stowaway|1	Stowaway|1.1
NC_064020.1	53753354	53753611	Stowaway|1	Stowaway|1.1
NC_064020.1	1274319	1274583	Stowaway|1	Stowaway|1.1
NC_064020.1	20234513	20234771	Stowaway|1	Stowaway|1.1
NC_064020.1	56753029	56753282	Stowaway|1	Stowaway|1.1
NC_064020.1	60174309	60174565	Stowaway|1	Stowaway|1.1
NC_064020.1	54976804	54977062	Stowaway|1	Stowaway|1.1
NC_064020.1	51863392	51863653	Stowaway|1	Stowaway|1.1
NC_064020.1	4301044	4301303	Stowaway|1	Stowaway|1.1
NC_064020.1	49299744	49300000	Stowaway|1	Stowaway|1.1
NC_064020.1	19253118	19253375	Stowaway|1	Stowaway|1.1
NC_064020.1	34888034	34888292	Stowaway|1	Stowaway|1.1
NC_064020.1	19122044	19122300	Stowaway|1	Stowaway|1.1
NC_064020.1	57974382	57974641	Stowaway|1	Stowaway|1.1
NC_064020.1	58136851	58137110	Stowaway|1	Stowaway|1.1
NC_064020.1	43333568	43333819	Stowaway|1	Stowaway|1.1
NC_064020.1	16296643	16296900	Stowaway|1	Stowaway|1.1
NC_064020.1	6488835	6489093	Stowaway|1	Stowaway|1.1
NC_064020.1	20029462	20029715	Stowaway|1	Stowaway|1.1
NC_064020.1	21812756	21813009	Stowaway|1	Stowaway|1.1
NC_064020.1	29704562	29704820	Stowaway|1	Stowaway|1.1
NC_064020.1	43548898	43549158	Stowaway|1	Stowaway|1.1
NC_064020.1	37631574	37631832	Stowaway|1	Stowaway|1.1
NC_064020.1	30866990	30867244	Stowaway|1	Stowaway|1.1
NC_064020.1	50350417	50350649	Stowaway|1	Stowaway|1.1
NC_064020.1	6345641	6345863	Stowaway|1	Stowaway|1.1
NC_064020.1	6033967	6034225	Stowaway|1	Stowaway|1.1
NC_064020.1	6049632	6049890	Stowaway|1	Stowaway|1.1
NC_064020.1	47245523	47245781	Stowaway|1	Stowaway|1.1
NC_064020.1	55373685	55373931	Stowaway|1	Stowaway|1.1
NC_064020.1	1541969	1542229	Stowaway|1	Stowaway|1.1
NC_064020.1	49925300	49925529	Stowaway|1	Stowaway|1.1
NC_064020.1	5203698	5203941	Stowaway|1	Stowaway|1.1
NC_064020.1	57145782	57146040	Stowaway|1	Stowaway|1.1
NC_064020.1	36604311	36604561	Stowaway|1	Stowaway|1.1
NC_064020.1	53793118	53793354	Stowaway|1	Stowaway|1.1
NC_064020.1	55225074	55225332	Stowaway|1	Stowaway|1.1
NC_064020.1	56519215	56519422	Stowaway|1	Stowaway|1.1
NC_064020.1	59714894	59715156	Stowaway|1	Stowaway|1.1
NC_064020.1	32467098	32467352	Stowaway|1	Stowaway|1.1
NC_064020.1	3261689	3261922	Stowaway|1	Stowaway|1.1
NC_064020.1	48988870	48989095	Stowaway|1	Stowaway|1.1
NC_064020.1	55367157	55367409	Stowaway|1	Stowaway|1.1
NC_064020.1	7444589	7444836	Stowaway|1	Stowaway|1.1
NC_064020.1	55136590	55136832	Stowaway|1	Stowaway|1.1
NC_064020.1	7195600	7195856	Stowaway|1	Stowaway|1.1
NC_064020.1	38813096	38813333	Stowaway|1	Stowaway|1.1
NC_064020.1	56265973	56266195	Stowaway|1	Stowaway|1.1
NC_064020.1	7181562	7181796	Stowaway|1	Stowaway|1.1
NC_064020.1	59977872	59978111	Stowaway|1	Stowaway|1.1
NC_064020.1	55385697	55385949	Stowaway|1	Stowaway|1.1
NC_064020.1	11522024	11522273	Stowaway|1	Stowaway|1.1
NC_064020.1	1946321	1946531	Stowaway|1	Stowaway|1.1
NC_064020.1	5578062	5578277	Stowaway|1	Stowaway|1.1
NC_064020.1	49124201	49124412	Stowaway|1	Stowaway|1.1
NC_064020.1	59725047	59725293	Stowaway|1	Stowaway|1.1
NC_064020.1	42879090	42879297	Stowaway|1	Stowaway|1.1
NC_064020.1	52891467	52891682	Stowaway|1	Stowaway|1.1
NC_064023.1	54113645	54113875	Stowaway|2	Stowaway|2.1
NC_064023.1	9455757	9455987	Stowaway|2	Stowaway|2.1
NC_064023.1	15103887	15104115	Stowaway|2	Stowaway|2.1
NC_064023.1	55198565	55198793	Stowaway|2	Stowaway|2.1
NC_064023.1	10195627	10195854	Stowaway|2	Stowaway|2.1
NC_064023.1	49436523	49436751	Stowaway|2	Stowaway|2.1
NC_064023.1	51782281	51782513	Stowaway|2	Stowaway|2.1
NC_064023.1	45112329	45112556	Stowaway|2	Stowaway|2.1
NC_064023.1	51686766	51686997	Stowaway|2	Stowaway|2.1
NC_064023.1	33034037	33034264	Stowaway|2	Stowaway|2.1
NC_064023.1	18752936	18753166	Stowaway|2	Stowaway|2.1
NC_064023.1	7973131	7973354	Stowaway|2	Stowaway|2.1
NC_064023.1	48679990	48680219	Stowaway|2	Stowaway|2.1
NC_064023.1	50088928	50089156	Stowaway|2	Stowaway|2.1
NC_064023.1	55541576	55541810	Stowaway|2	Stowaway|2.1
NC_064023.1	18277106	18277336	Stowaway|2	Stowaway|2.1
NC_064023.1	17255866	17256093	Stowaway|2	Stowaway|2.1
NC_064023.1	8380568	8380804	Stowaway|2	Stowaway|2.1
NC_064023.1	29264700	29264928	Stowaway|2	Stowaway|2.1
NC_064023.1	5350821	5351048	Stowaway|2	Stowaway|2.1
NC_064023.1	18416307	18416538	Stowaway|2	Stowaway|2.1
NC_064023.1	1548342	1548573	Stowaway|2	Stowaway|2.1
NC_064023.1	14372337	14372564	Stowaway|2	Stowaway|2.1
NC_064023.1	1738036	1738261	Stowaway|2	Stowaway|2.1
NC_064023.1	53118806	53119040	Stowaway|2	Stowaway|2.1
NC_064023.1	16948827	16949040	Stowaway|2	Stowaway|2.1
NC_064023.1	18123203	18123425	Stowaway|2	Stowaway|2.1
NC_064023.1	3933493	3933718	Stowaway|2	Stowaway|2.1
NC_064023.1	33247863	33248091	Stowaway|2	Stowaway|2.1
NC_064023.1	49370064	49370292	Stowaway|2	Stowaway|2.1
NC_064023.1	7936297	7936526	Stowaway|2	Stowaway|2.1
NC_064023.1	33372902	33373125	Stowaway|2	Stowaway|2.1
NC_064023.1	9692268	9692494	Stowaway|2	Stowaway|2.1
NC_064023.1	51343008	51343223	Stowaway|2	Stowaway|2.1
NC_064023.1	6658951	6659158	Stowaway|2	Stowaway|2.1
NC_064023.1	55923387	55923615	Stowaway|2	Stowaway|2.1
NC_064023.1	12059702	12059928	Stowaway|2	Stowaway|2.1
NC_064023.1	1160616	1160846	Stowaway|2	Stowaway|2.1
NC_064023.1	3452084	3452312	Stowaway|2	Stowaway|2.1
NC_064023.1	1960128	1960351	Stowaway|2	Stowaway|2.1
NC_064023.1	8778234	8778462	Stowaway|2	Stowaway|2.1
NC_064023.1	10781043	10781270	Stowaway|2	Stowaway|2.1
NC_064023.1	2697832	2698063	Stowaway|2	Stowaway|2.1
NC_064023.1	10705950	10706170	Stowaway|2	Stowaway|2.1
NC_064023.1	19116102	19116308	Stowaway|2	Stowaway|2.1
NC_064023.1	53557073	53557298	Stowaway|2	Stowaway|2.1
NC_064023.1	47536405	47536633	Stowaway|2	Stowaway|2.1
NC_064023.1	46169881	46170108	Stowaway|2	Stowaway|2.1
NC_064023.1	28276322	28276540	Stowaway|2	Stowaway|2.1
NC_064023.1	10066453	10066680	Stowaway|2	Stowaway|2.1
NC_064023.1	44850249	44850463	Stowaway|2	Stowaway|2.1
NC_064023.1	19977007	19977227	Stowaway|2	Stowaway|2.1
NC_064023.1	18346850	18347063	Stowaway|2	Stowaway|2.1
NC_064023.1	47071643	47071828	Stowaway|2	Stowaway|2.1
NC_064023.1	2466080	2466267	Stowaway|2	Stowaway|2.1
NC_064021.1	6835814	6836045	Stowaway|2	Stowaway|2.1
NC_064021.1	46687229	46687457	Stowaway|2	Stowaway|2.1
NC_064021.1	44019516	44019737	Stowaway|2	Stowaway|2.1
NC_064021.1	58020869	58021103	Stowaway|2	Stowaway|2.1
NC_064021.1	34909623	34909848	Stowaway|2	Stowaway|2.1
NC_064021.1	53938125	53938346	Stowaway|2	Stowaway|2.1
NC_064021.1	23511643	23511882	Stowaway|2	Stowaway|2.1
NC_064021.1	14420673	14420886	Stowaway|2	Stowaway|2.1
NC_064021.1	48255110	48255339	Stowaway|2	Stowaway|2.1
NC_064021.1	54704819	54705046	Stowaway|2	Stowaway|2.1
NC_064021.1	42108022	42108251	Stowaway|2	Stowaway|2.1
NC_064021.1	4211824	4212053	Stowaway|2	Stowaway|2.1
NC_064021.1	57084429	57084659	Stowaway|2	Stowaway|2.1
NC_064021.1	39788693	39788917	Stowaway|2	Stowaway|2.1
NC_064021.1	31363521	31363752	Stowaway|2	Stowaway|2.1
NC_064021.1	6030589	6030818	Stowaway|2	Stowaway|2.1
NC_064021.1	3507660	3507900	Stowaway|2	Stowaway|2.1
NC_064021.1	42253742	42253960	Stowaway|2	Stowaway|2.1
NC_064021.1	54551572	54551802	Stowaway|2	Stowaway|2.1
NC_064021.1	12408716	12408941	Stowaway|2	Stowaway|2.1
NC_064021.1	12533337	12533565	Stowaway|2	Stowaway|2.1
NC_064021.1	35570019	35570242	Stowaway|2	Stowaway|2.1
NC_064021.1	44421477	44421700	Stowaway|2	Stowaway|2.1
NC_064021.1	13859442	13859664	Stowaway|2	Stowaway|2.1
NC_064021.1	1424238	1424466	Stowaway|2	Stowaway|2.1
NC_064021.1	1434304	1434532	Stowaway|2	Stowaway|2.1
NC_064021.1	12703775	12704003	Stowaway|2	Stowaway|2.1
NC_064021.1	47997429	47997651	Stowaway|2	Stowaway|2.1
NC_064021.1	1429271	1429499	Stowaway|2	Stowaway|2.1
NC_064021.1	11493791	11494002	Stowaway|2	Stowaway|2.1
NC_064021.1	38842165	38842381	Stowaway|2	Stowaway|2.1
NC_064021.1	48133367	48133579	Stowaway|2	Stowaway|2.1
NC_064021.1	2592241	2592471	Stowaway|2	Stowaway|2.1
NC_064021.1	44803904	44804129	Stowaway|2	Stowaway|2.1
NC_064021.1	46238459	46238677	Stowaway|2	Stowaway|2.1
NC_064021.1	346350	346571	Stowaway|2	Stowaway|2.1
NC_064021.1	4841039	4841262	Stowaway|2	Stowaway|2.1
NC_064021.1	41961053	41961237	Stowaway|2	Stowaway|2.1
NC_064021.1	4704602	4704830	Stowaway|2	Stowaway|2.1
NC_064021.1	48872680	48872903	Stowaway|2	Stowaway|2.1
NC_064021.1	44135693	44135916	Stowaway|2	Stowaway|2.1
NC_064021.1	10420469	10420686	Stowaway|2	Stowaway|2.1
NC_064021.1	46236885	46237114	Stowaway|2	Stowaway|2.1
NC_064021.1	48875920	48876143	Stowaway|2	Stowaway|2.1
NC_064021.1	2743252	2743476	Stowaway|2	Stowaway|2.1
NC_064021.1	48833295	48833516	Stowaway|2	Stowaway|2.1
NC_064021.1	48862997	48863215	Stowaway|2	Stowaway|2.1
NC_064021.1	48866225	48866443	Stowaway|2	Stowaway|2.1
NC_064021.1	48869452	48869670	Stowaway|2	Stowaway|2.1
NC_064021.1	48927175	48927398	Stowaway|2	Stowaway|2.1
NC_064021.1	1631416	1631613	Stowaway|2	Stowaway|2.1
NC_064021.1	4902318	4902551	Stowaway|2	Stowaway|2.1
NC_064021.1	37970710	37970921	Stowaway|2	Stowaway|2.1
NC_064021.1	13540326	13540551	Stowaway|2	Stowaway|2.1
NC_064021.1	48518434	48518659	Stowaway|2	Stowaway|2.1
NC_064021.1	48934280	48934503	Stowaway|2	Stowaway|2.1
NC_064021.1	14579403	14579625	Stowaway|2	Stowaway|2.1
NC_064021.1	31980878	31981092	Stowaway|2	Stowaway|2.1
NC_064021.1	48859770	48859986	Stowaway|2	Stowaway|2.1
NC_064021.1	48734997	48735200	Stowaway|2	Stowaway|2.1
NC_064021.1	1179326	1179547	Stowaway|2	Stowaway|2.1
NC_064021.1	48848390	48848606	Stowaway|2	Stowaway|2.1
NC_064021.1	23479794	23479990	Stowaway|2	Stowaway|2.1
NC_064021.1	9520979	9521197	Stowaway|2	Stowaway|2.1
NC_064021.1	48856557	48856773	Stowaway|2	Stowaway|2.1
NC_064021.1	48878518	48878739	Stowaway|2	Stowaway|2.1
NC_064021.1	49861523	49861742	Stowaway|2	Stowaway|2.1
NC_064021.1	48904101	48904324	Stowaway|2	Stowaway|2.1
NC_064021.1	48910962	48911178	Stowaway|2	Stowaway|2.1
NC_064021.1	51563425	51563618	Stowaway|2	Stowaway|2.1
NC_064021.1	51794559	51794761	Stowaway|2	Stowaway|2.1
NC_064017.1	45179292	45179520	Stowaway|2	Stowaway|2.1
NC_064017.1	10973380	10973608	Stowaway|2	Stowaway|2.1
NC_064017.1	41525107	41525333	Stowaway|2	Stowaway|2.1
NC_064017.1	8721228	8721459	Stowaway|2	Stowaway|2.1
NC_064017.1	14001887	14002115	Stowaway|2	Stowaway|2.1
NC_064017.1	14536196	14536422	Stowaway|2	Stowaway|2.1
NC_064017.1	34394612	34394841	Stowaway|2	Stowaway|2.1
NC_064017.1	31351525	31351754	Stowaway|2	Stowaway|2.1
NC_064017.1	44536665	44536890	Stowaway|2	Stowaway|2.1
NC_064017.1	8661772	8662001	Stowaway|2	Stowaway|2.1
NC_064017.1	4898838	4899066	Stowaway|2	Stowaway|2.1
NC_064017.1	18695475	18695703	Stowaway|2	Stowaway|2.1
NC_064017.1	40277071	40277297	Stowaway|2	Stowaway|2.1
NC_064017.1	41397097	41397330	Stowaway|2	Stowaway|2.1
NC_064017.1	4159862	4160087	Stowaway|2	Stowaway|2.1
NC_064017.1	34942457	34942687	Stowaway|2	Stowaway|2.1
NC_064017.1	53209113	53209336	Stowaway|2	Stowaway|2.1
NC_064017.1	42736529	42736756	Stowaway|2	Stowaway|2.1
NC_064017.1	1777279	1777499	Stowaway|2	Stowaway|2.1
NC_064017.1	56688783	56689012	Stowaway|2	Stowaway|2.1
NC_064017.1	18410718	18410947	Stowaway|2	Stowaway|2.1
NC_064017.1	57684113	57684328	Stowaway|2	Stowaway|2.1
NC_064017.1	23439919	23440131	Stowaway|2	Stowaway|2.1
NC_064017.1	12927079	12927312	Stowaway|2	Stowaway|2.1
NC_064017.1	32267717	32267942	Stowaway|2	Stowaway|2.1
NC_064017.1	20772788	20772999	Stowaway|2	Stowaway|2.1
NC_064017.1	36990710	36990924	Stowaway|2	Stowaway|2.1
NC_064017.1	55873072	55873300	Stowaway|2	Stowaway|2.1
NC_064017.1	23995007	23995234	Stowaway|2	Stowaway|2.1
NC_064017.1	7027906	7028127	Stowaway|2	Stowaway|2.1
NC_064017.1	6264108	6264314	Stowaway|2	Stowaway|2.1
NC_064017.1	6621741	6621954	Stowaway|2	Stowaway|2.1
NC_064017.1	38648508	38648732	Stowaway|2	Stowaway|2.1
NC_064017.1	9323398	9323627	Stowaway|2	Stowaway|2.1
NC_064017.1	16025742	16025970	Stowaway|2	Stowaway|2.1
NC_064017.1	29250211	29250427	Stowaway|2	Stowaway|2.1
NC_064017.1	16477442	16477668	Stowaway|2	Stowaway|2.1
NC_064017.1	8706063	8706279	Stowaway|2	Stowaway|2.1
NC_064017.1	17548523	17548738	Stowaway|2	Stowaway|2.1
NC_064017.1	11902841	11903036	Stowaway|2	Stowaway|2.1
NC_064017.1	17542785	17543003	Stowaway|2	Stowaway|2.1
NC_064017.1	3993147	3993361	Stowaway|2	Stowaway|2.1
NC_064017.1	26873946	26874158	Stowaway|2	Stowaway|2.1
NC_064020.1	17005964	17006192	Stowaway|2	Stowaway|2.1
NC_064020.1	15726702	15726927	Stowaway|2	Stowaway|2.1
NC_064020.1	40433011	40433242	Stowaway|2	Stowaway|2.1
NC_064020.1	28069066	28069288	Stowaway|2	Stowaway|2.1
NC_064020.1	51685218	51685454	Stowaway|2	Stowaway|2.1
NC_064020.1	29991210	29991437	Stowaway|2	Stowaway|2.1
NC_064020.1	44801879	44802111	Stowaway|2	Stowaway|2.1
NC_064020.1	35802635	35802863	Stowaway|2	Stowaway|2.1
NC_064020.1	21009059	21009285	Stowaway|2	Stowaway|2.1
NC_064020.1	14816514	14816744	Stowaway|2	Stowaway|2.1
NC_064020.1	42510677	42510906	Stowaway|2	Stowaway|2.1
NC_064020.1	31336302	31336532	Stowaway|2	Stowaway|2.1
NC_064020.1	35442467	35442697	Stowaway|2	Stowaway|2.1
NC_064020.1	42756574	42756801	Stowaway|2	Stowaway|2.1
NC_064020.1	47131657	47131885	Stowaway|2	Stowaway|2.1
NC_064020.1	22673264	22673493	Stowaway|2	Stowaway|2.1
NC_064020.1	32982509	32982740	Stowaway|2	Stowaway|2.1
NC_064020.1	44039425	44039659	Stowaway|2	Stowaway|2.1
NC_064020.1	52440072	52440301	Stowaway|2	Stowaway|2.1
NC_064020.1	53879802	53880029	Stowaway|2	Stowaway|2.1
NC_064020.1	8193266	8193497	Stowaway|2	Stowaway|2.1
NC_064020.1	43086974	43087202	Stowaway|2	Stowaway|2.1
NC_064020.1	47139209	47139440	Stowaway|2	Stowaway|2.1
NC_064020.1	11518844	11519072	Stowaway|2	Stowaway|2.1
NC_064020.1	47422017	47422244	Stowaway|2	Stowaway|2.1
NC_064020.1	56277611	56277826	Stowaway|2	Stowaway|2.1
NC_064020.1	20430513	20430742	Stowaway|2	Stowaway|2.1
NC_064020.1	11171324	11171550	Stowaway|2	Stowaway|2.1
NC_064020.1	43734546	43734770	Stowaway|2	Stowaway|2.1
NC_064020.1	9427684	9427912	Stowaway|2	Stowaway|2.1
NC_064020.1	36896255	36896483	Stowaway|2	Stowaway|2.1
NC_064020.1	56737739	56737966	Stowaway|2	Stowaway|2.1
NC_064020.1	1779657	1779885	Stowaway|2	Stowaway|2.1
NC_064020.1	3209107	3209320	Stowaway|2	Stowaway|2.1
NC_064020.1	54703834	54704051	Stowaway|2	Stowaway|2.1
NC_064020.1	47279297	47279497	Stowaway|2	Stowaway|2.1
NC_064020.1	2519978	2520205	Stowaway|2	Stowaway|2.1
NC_064020.1	42072200	42072428	Stowaway|2	Stowaway|2.1
NC_064020.1	38034751	38034974	Stowaway|2	Stowaway|2.1
NC_064020.1	17052458	17052675	Stowaway|2	Stowaway|2.1
NC_064020.1	43551601	43551823	Stowaway|2	Stowaway|2.1
NC_064020.1	49847523	49847749	Stowaway|2	Stowaway|2.1
NC_064020.1	49277315	49277536	Stowaway|2	Stowaway|2.1
NC_064020.1	6325990	6326218	Stowaway|2	Stowaway|2.1
NC_064020.1	37389186	37389414	Stowaway|2	Stowaway|2.1
NC_064020.1	43421194	43421419	Stowaway|2	Stowaway|2.1
NC_064020.1	49082859	49083082	Stowaway|2	Stowaway|2.1
NC_064020.1	20101181	20101398	Stowaway|2	Stowaway|2.1
NC_064020.1	753962	754171	Stowaway|2	Stowaway|2.1
NC_064020.1	3690064	3690277	Stowaway|2	Stowaway|2.1
NC_064020.1	24414763	24414981	Stowaway|2	Stowaway|2.1
NC_064020.1	2713040	2713273	Stowaway|2	Stowaway|2.1
NC_064020.1	17117289	17117504	Stowaway|2	Stowaway|2.1
NC_064020.1	24841560	24841763	Stowaway|2	Stowaway|2.1
NC_064020.1	40346284	40346508	Stowaway|2	Stowaway|2.1
NC_064020.1	47710566	47710794	Stowaway|2	Stowaway|2.1
NC_064020.1	18070295	18070522	Stowaway|2	Stowaway|2.1
NC_064020.1	51365425	51365645	Stowaway|2	Stowaway|2.1
NC_064020.1	56263236	56263459	Stowaway|2	Stowaway|2.1
NC_064020.1	22554942	22555156	Stowaway|2	Stowaway|2.1
NC_064020.1	47149090	47149320	Stowaway|2	Stowaway|2.1
NC_064020.1	51373175	51373384	Stowaway|2	Stowaway|2.1
NC_064020.1	3550604	3550822	Stowaway|2	Stowaway|2.1
NC_064020.1	59969146	59969379	Stowaway|2	Stowaway|2.1
NC_064020.1	53611711	53611936	Stowaway|2	Stowaway|2.1
NC_064020.1	43865329	43865539	Stowaway|2	Stowaway|2.1
NC_064020.1	5504106	5504327	Stowaway|2	Stowaway|2.1
NC_064020.1	9193613	9193819	Stowaway|2	Stowaway|2.1
NC_064020.1	994311	994509	Stowaway|2	Stowaway|2.1
NC_064020.1	950307	950507	Stowaway|2	Stowaway|2.1
NC_064025.1	25001421	25001653	Stowaway|2	Stowaway|2.1
NC_064025.1	18511656	18511881	Stowaway|2	Stowaway|2.1
NC_064025.1	22270427	22270650	Stowaway|2	Stowaway|2.1
NC_064025.1	1180703	1180932	Stowaway|2	Stowaway|2.1
NC_064025.1	29032860	29033088	Stowaway|2	Stowaway|2.1
NC_064025.1	29440547	29440777	Stowaway|2	Stowaway|2.1
NC_064025.1	42380881	42381110	Stowaway|2	Stowaway|2.1
NC_064025.1	43875382	43875613	Stowaway|2	Stowaway|2.1
NC_064025.1	43076173	43076402	Stowaway|2	Stowaway|2.1
NC_064025.1	37322022	37322248	Stowaway|2	Stowaway|2.1
NC_064025.1	8550259	8550488	Stowaway|2	Stowaway|2.1
NC_064025.1	20313994	20314222	Stowaway|2	Stowaway|2.1
NC_064025.1	18472129	18472353	Stowaway|2	Stowaway|2.1
NC_064025.1	48306017	48306245	Stowaway|2	Stowaway|2.1
NC_064025.1	29025903	29026131	Stowaway|2	Stowaway|2.1
NC_064025.1	45116539	45116766	Stowaway|2	Stowaway|2.1
NC_064025.1	24629175	24629400	Stowaway|2	Stowaway|2.1
NC_064025.1	46555872	46556100	Stowaway|2	Stowaway|2.1
NC_064025.1	47605367	47605597	Stowaway|2	Stowaway|2.1
NC_064025.1	15233357	15233584	Stowaway|2	Stowaway|2.1
NC_064025.1	27160773	27160998	Stowaway|2	Stowaway|2.1
NC_064025.1	23876716	23876939	Stowaway|2	Stowaway|2.1
NC_064025.1	5862951	5863178	Stowaway|2	Stowaway|2.1
NC_064025.1	12534235	12534471	Stowaway|2	Stowaway|2.1
NC_064025.1	731889	732115	Stowaway|2	Stowaway|2.1
NC_064025.1	15654073	15654291	Stowaway|2	Stowaway|2.1
NC_064025.1	12497540	12497768	Stowaway|2	Stowaway|2.1
NC_064025.1	11664342	11664557	Stowaway|2	Stowaway|2.1
NC_064025.1	24590845	24591072	Stowaway|2	Stowaway|2.1
NC_064025.1	33571576	33571824	Stowaway|2	Stowaway|2.1
NC_064025.1	8069202	8069429	Stowaway|2	Stowaway|2.1
NC_064025.1	19848519	19848747	Stowaway|2	Stowaway|2.1
NC_064025.1	3246841	3247069	Stowaway|2	Stowaway|2.1
NC_064025.1	49689108	49689334	Stowaway|2	Stowaway|2.1
NC_064025.1	45038860	45039087	Stowaway|2	Stowaway|2.1
NC_064025.1	27802051	27802260	Stowaway|2	Stowaway|2.1
NC_064025.1	46085175	46085385	Stowaway|2	Stowaway|2.1
NC_064025.1	34166610	34166826	Stowaway|2	Stowaway|2.1
NC_064025.1	37579710	37579941	Stowaway|2	Stowaway|2.1
NC_064025.1	24508196	24508425	Stowaway|2	Stowaway|2.1
NC_064025.1	46468427	46468648	Stowaway|2	Stowaway|2.1
NC_064025.1	36712046	36712250	Stowaway|2	Stowaway|2.1
NC_064025.1	5597793	5598019	Stowaway|2	Stowaway|2.1
NC_064025.1	31041566	31041794	Stowaway|2	Stowaway|2.1
NC_064025.1	41040089	41040317	Stowaway|2	Stowaway|2.1
NC_064025.1	25488965	25489174	Stowaway|2	Stowaway|2.1
NC_064025.1	23497512	23497713	Stowaway|2	Stowaway|2.1
NC_064025.1	3913622	3913850	Stowaway|2	Stowaway|2.1
NC_064025.1	5563136	5563353	Stowaway|2	Stowaway|2.1
NC_064025.1	21988787	21989013	Stowaway|2	Stowaway|2.1
NC_064025.1	22317654	22317882	Stowaway|2	Stowaway|2.1
NC_064025.1	51956457	51956685	Stowaway|2	Stowaway|2.1
NC_064025.1	27013509	27013733	Stowaway|2	Stowaway|2.1
NC_064025.1	34368049	34368263	Stowaway|2	Stowaway|2.1
NC_064025.1	49481890	49482088	Stowaway|2	Stowaway|2.1
NC_064025.1	9695379	9695602	Stowaway|2	Stowaway|2.1
NC_064025.1	50324189	50324399	Stowaway|2	Stowaway|2.1
NC_064025.1	5233792	5234009	Stowaway|2	Stowaway|2.1
NC_064025.1	40278425	40278638	Stowaway|2	Stowaway|2.1
NC_064025.1	49802510	49802697	Stowaway|2	Stowaway|2.1
NC_064022.1	61344230	61344456	Stowaway|2	Stowaway|2.1
NC_064022.1	44668361	44668592	Stowaway|2	Stowaway|2.1
NC_064022.1	48680533	48680765	Stowaway|2	Stowaway|2.1
NC_064022.1	8170548	8170776	Stowaway|2	Stowaway|2.1
NC_064022.1	30610524	30610753	Stowaway|2	Stowaway|2.1
NC_064022.1	7766872	7767097	Stowaway|2	Stowaway|2.1
NC_064022.1	63703766	63703980	Stowaway|2	Stowaway|2.1
NC_064022.1	49566574	49566802	Stowaway|2	Stowaway|2.1
NC_064022.1	19266953	19267183	Stowaway|2	Stowaway|2.1
NC_064022.1	26468290	26468482	Stowaway|2	Stowaway|2.1
NC_064022.1	11765813	11766040	Stowaway|2	Stowaway|2.1
NC_064022.1	55633006	55633234	Stowaway|2	Stowaway|2.1
NC_064022.1	57157875	57158099	Stowaway|2	Stowaway|2.1
NC_064022.1	56337434	56337662	Stowaway|2	Stowaway|2.1
NC_064022.1	42991235	42991464	Stowaway|2	Stowaway|2.1
NC_064022.1	48307003	48307227	Stowaway|2	Stowaway|2.1
NC_064022.1	53408436	53408670	Stowaway|2	Stowaway|2.1
NC_064022.1	64438519	64438748	Stowaway|2	Stowaway|2.1
NC_064022.1	5385400	5385628	Stowaway|2	Stowaway|2.1
NC_064022.1	57708432	57708657	Stowaway|2	Stowaway|2.1
NC_064022.1	16823924	16824138	Stowaway|2	Stowaway|2.1
NC_064022.1	7563667	7563897	Stowaway|2	Stowaway|2.1
NC_064022.1	10096900	10097138	Stowaway|2	Stowaway|2.1
NC_064022.1	14574868	14575097	Stowaway|2	Stowaway|2.1
NC_064022.1	60979864	60980092	Stowaway|2	Stowaway|2.1
NC_064022.1	35190829	35191054	Stowaway|2	Stowaway|2.1
NC_064022.1	2095198	2095436	Stowaway|2	Stowaway|2.1
NC_064022.1	53855582	53855810	Stowaway|2	Stowaway|2.1
NC_064022.1	50144958	50145186	Stowaway|2	Stowaway|2.1
NC_064022.1	27032595	27032828	Stowaway|2	Stowaway|2.1
NC_064022.1	7034233	7034459	Stowaway|2	Stowaway|2.1
NC_064022.1	28425434	28425652	Stowaway|2	Stowaway|2.1
NC_064022.1	53847888	53848115	Stowaway|2	Stowaway|2.1
NC_064022.1	8070450	8070677	Stowaway|2	Stowaway|2.1
NC_064022.1	4992012	4992237	Stowaway|2	Stowaway|2.1
NC_064022.1	60102070	60102279	Stowaway|2	Stowaway|2.1
NC_064022.1	64238742	64238956	Stowaway|2	Stowaway|2.1
NC_064022.1	64945676	64945890	Stowaway|2	Stowaway|2.1
NC_064022.1	12993692	12993916	Stowaway|2	Stowaway|2.1
NC_064022.1	64075390	64075616	Stowaway|2	Stowaway|2.1
NC_064022.1	6199802	6200020	Stowaway|2	Stowaway|2.1
NC_064022.1	22378771	22378999	Stowaway|2	Stowaway|2.1
NC_064022.1	59407023	59407250	Stowaway|2	Stowaway|2.1
NC_064022.1	49160233	49160457	Stowaway|2	Stowaway|2.1
NC_064022.1	64539236	64539462	Stowaway|2	Stowaway|2.1
NC_064022.1	55431302	55431518	Stowaway|2	Stowaway|2.1
NC_064022.1	56883986	56884211	Stowaway|2	Stowaway|2.1
NC_064022.1	46827743	46827960	Stowaway|2	Stowaway|2.1
NC_064022.1	59031068	59031261	Stowaway|2	Stowaway|2.1
NC_064022.1	1118144	1118372	Stowaway|2	Stowaway|2.1
NC_064022.1	1276561	1276758	Stowaway|2	Stowaway|2.1
NC_064022.1	36185569	36185791	Stowaway|2	Stowaway|2.1
NC_064022.1	64034420	64034645	Stowaway|2	Stowaway|2.1
NC_064022.1	2730715	2730943	Stowaway|2	Stowaway|2.1
NC_064022.1	55308876	55309093	Stowaway|2	Stowaway|2.1
NC_064022.1	60664545	60664764	Stowaway|2	Stowaway|2.1
NC_064022.1	14374228	14374448	Stowaway|2	Stowaway|2.1
NC_064022.1	12084198	12084410	Stowaway|2	Stowaway|2.1
NC_064022.1	42990412	42990628	Stowaway|2	Stowaway|2.1
NC_064022.1	61308884	61309087	Stowaway|2	Stowaway|2.1
NC_064022.1	39408563	39408759	Stowaway|2	Stowaway|2.1
NC_064022.1	1717282	1717494	Stowaway|2	Stowaway|2.1
NC_064022.1	52751822	52752016	Stowaway|2	Stowaway|2.1
NC_064022.1	3750922	3751138	Stowaway|2	Stowaway|2.1
NC_064018.1	8286231	8286460	Stowaway|2	Stowaway|2.1
NC_064018.1	52461382	52461609	Stowaway|2	Stowaway|2.1
NC_064018.1	32219985	32220215	Stowaway|2	Stowaway|2.1
NC_064018.1	41082937	41083163	Stowaway|2	Stowaway|2.1
NC_064018.1	49295415	49295645	Stowaway|2	Stowaway|2.1
NC_064018.1	44353867	44354110	Stowaway|2	Stowaway|2.1
NC_064018.1	31063986	31064215	Stowaway|2	Stowaway|2.1
NC_064018.1	33889714	33889943	Stowaway|2	Stowaway|2.1
NC_064018.1	37648042	37648269	Stowaway|2	Stowaway|2.1
NC_064018.1	12817756	12817978	Stowaway|2	Stowaway|2.1
NC_064018.1	30416870	30417096	Stowaway|2	Stowaway|2.1
NC_064018.1	2822176	2822405	Stowaway|2	Stowaway|2.1
NC_064018.1	7669829	7670055	Stowaway|2	Stowaway|2.1
NC_064018.1	39913806	39914034	Stowaway|2	Stowaway|2.1
NC_064018.1	41458617	41458852	Stowaway|2	Stowaway|2.1
NC_064018.1	9627893	9628123	Stowaway|2	Stowaway|2.1
NC_064018.1	38309102	38309312	Stowaway|2	Stowaway|2.1
NC_064018.1	8923799	8924035	Stowaway|2	Stowaway|2.1
NC_064018.1	34782843	34783066	Stowaway|2	Stowaway|2.1
NC_064018.1	47635242	47635466	Stowaway|2	Stowaway|2.1
NC_064018.1	2393048	2393275	Stowaway|2	Stowaway|2.1
NC_064018.1	47596430	47596659	Stowaway|2	Stowaway|2.1
NC_064018.1	46108466	46108670	Stowaway|2	Stowaway|2.1
NC_064018.1	36500250	36500440	Stowaway|2	Stowaway|2.1
NC_064018.1	45700335	45700549	Stowaway|2	Stowaway|2.1
NC_064018.1	713412	713639	Stowaway|2	Stowaway|2.1
NC_064018.1	40166472	40166706	Stowaway|2	Stowaway|2.1
NC_064018.1	42523204	42523417	Stowaway|2	Stowaway|2.1
NC_064018.1	51696550	51696776	Stowaway|2	Stowaway|2.1
NC_064018.1	3976312	3976539	Stowaway|2	Stowaway|2.1
NC_064018.1	35148177	35148416	Stowaway|2	Stowaway|2.1
NC_064018.1	49862674	49862901	Stowaway|2	Stowaway|2.1
NC_064018.1	40315658	40315881	Stowaway|2	Stowaway|2.1
NC_064018.1	41608401	41608623	Stowaway|2	Stowaway|2.1
NC_064018.1	30166900	30167128	Stowaway|2	Stowaway|2.1
NC_064018.1	37406078	37406306	Stowaway|2	Stowaway|2.1
NC_064018.1	24476016	24476228	Stowaway|2	Stowaway|2.1
NC_064018.1	50844777	50845003	Stowaway|2	Stowaway|2.1
NC_064018.1	31991956	31992179	Stowaway|2	Stowaway|2.1
NC_064018.1	6301788	6302012	Stowaway|2	Stowaway|2.1
NC_064018.1	2460087	2460291	Stowaway|2	Stowaway|2.1
NC_064018.1	42659765	42659981	Stowaway|2	Stowaway|2.1
NC_064018.1	48956298	48956499	Stowaway|2	Stowaway|2.1
NC_064018.1	36801106	36801320	Stowaway|2	Stowaway|2.1
NC_064018.1	17372216	17372429	Stowaway|2	Stowaway|2.1
NC_064018.1	52590089	52590313	Stowaway|2	Stowaway|2.1
NC_064018.1	53617459	53617684	Stowaway|2	Stowaway|2.1
NC_064018.1	493482	493697	Stowaway|2	Stowaway|2.1
NC_064018.1	51362239	51362445	Stowaway|2	Stowaway|2.1
NC_064018.1	45964453	45964672	Stowaway|2	Stowaway|2.1
NC_064018.1	13010948	13011161	Stowaway|2	Stowaway|2.1
NC_064018.1	3690674	3690883	Stowaway|2	Stowaway|2.1
NC_064018.1	35330619	35330820	Stowaway|2	Stowaway|2.1
NC_064018.1	36817663	36817847	Stowaway|2	Stowaway|2.1
NC_064024.1	49404143	49404375	Stowaway|2	Stowaway|2.1
NC_064024.1	47575643	47575874	Stowaway|2	Stowaway|2.1
NC_064024.1	17427038	17427269	Stowaway|2	Stowaway|2.1
NC_064024.1	51112019	51112243	Stowaway|2	Stowaway|2.1
NC_064024.1	13103201	13103431	Stowaway|2	Stowaway|2.1
NC_064024.1	45499893	45500116	Stowaway|2	Stowaway|2.1
NC_064024.1	7434069	7434297	Stowaway|2	Stowaway|2.1
NC_064024.1	7140493	7140722	Stowaway|2	Stowaway|2.1
NC_064024.1	57166334	57166559	Stowaway|2	Stowaway|2.1
NC_064024.1	16252657	16252885	Stowaway|2	Stowaway|2.1
NC_064024.1	2932184	2932370	Stowaway|2	Stowaway|2.1
NC_064024.1	30568670	30568898	Stowaway|2	Stowaway|2.1
NC_064024.1	47403339	47403567	Stowaway|2	Stowaway|2.1
NC_064024.1	45324082	45324309	Stowaway|2	Stowaway|2.1
NC_064024.1	10158869	10159088	Stowaway|2	Stowaway|2.1
NC_064024.1	8127951	8128179	Stowaway|2	Stowaway|2.1
NC_064024.1	49499253	49499451	Stowaway|2	Stowaway|2.1
NC_064024.1	54831185	54831412	Stowaway|2	Stowaway|2.1
NC_064024.1	14141370	14141596	Stowaway|2	Stowaway|2.1
NC_064024.1	15631319	15631547	Stowaway|2	Stowaway|2.1
NC_064024.1	2605073	2605301	Stowaway|2	Stowaway|2.1
NC_064024.1	8271557	8271785	Stowaway|2	Stowaway|2.1
NC_064024.1	9521246	9521474	Stowaway|2	Stowaway|2.1
NC_064024.1	49216463	49216691	Stowaway|2	Stowaway|2.1
NC_064024.1	13864489	13864713	Stowaway|2	Stowaway|2.1
NC_064024.1	2009874	2010087	Stowaway|2	Stowaway|2.1
NC_064024.1	17138334	17138557	Stowaway|2	Stowaway|2.1
NC_064024.1	12697839	12698047	Stowaway|2	Stowaway|2.1
NC_064024.1	2491580	2491803	Stowaway|2	Stowaway|2.1
NC_064024.1	52676523	52676741	Stowaway|2	Stowaway|2.1
NC_064024.1	56212293	56212524	Stowaway|2	Stowaway|2.1
NC_064024.1	51400454	51400675	Stowaway|2	Stowaway|2.1
NC_064024.1	15044393	15044607	Stowaway|2	Stowaway|2.1
NC_064024.1	20904801	20905025	Stowaway|2	Stowaway|2.1
NC_064024.1	41571008	41571237	Stowaway|2	Stowaway|2.1
NC_064024.1	6090449	6090668	Stowaway|2	Stowaway|2.1
NC_064024.1	15530511	15530722	Stowaway|2	Stowaway|2.1
NC_064024.1	4385406	4385621	Stowaway|2	Stowaway|2.1
NC_064024.1	4512319	4512533	Stowaway|2	Stowaway|2.1
NC_064024.1	5024411	5024622	Stowaway|2	Stowaway|2.1
NC_064024.1	14203536	14203752	Stowaway|2	Stowaway|2.1
NC_064024.1	50794571	50794796	Stowaway|2	Stowaway|2.1
NC_064024.1	53272738	53272958	Stowaway|2	Stowaway|2.1
NC_064024.1	4397136	4397350	Stowaway|2	Stowaway|2.1
NC_064024.1	42781502	42781724	Stowaway|2	Stowaway|2.1
NC_064024.1	4577369	4577580	Stowaway|2	Stowaway|2.1
NC_064024.1	50816864	50817074	Stowaway|2	Stowaway|2.1
NC_064024.1	3277847	3278080	Stowaway|2	Stowaway|2.1
NC_064024.1	51347303	51347508	Stowaway|2	Stowaway|2.1
NC_064024.1	44014345	44014553	Stowaway|2	Stowaway|2.1
NC_064024.1	44014136	44014336	Stowaway|2	Stowaway|2.1
NC_064024.1	38172050	38172266	Stowaway|2	Stowaway|2.1
NC_064024.1	43514839	43515061	Stowaway|2	Stowaway|2.1
NC_064019.1	42364339	42364562	Stowaway|2	Stowaway|2.1
NC_064019.1	3849068	3849289	Stowaway|2	Stowaway|2.1
NC_064019.1	49927020	49927247	Stowaway|2	Stowaway|2.1
NC_064019.1	41292635	41292852	Stowaway|2	Stowaway|2.1
NC_064019.1	1153220	1153448	Stowaway|2	Stowaway|2.1
NC_064019.1	12320265	12320495	Stowaway|2	Stowaway|2.1
NC_064019.1	11446128	11446355	Stowaway|2	Stowaway|2.1
NC_064019.1	10830289	10830516	Stowaway|2	Stowaway|2.1
NC_064019.1	33017177	33017412	Stowaway|2	Stowaway|2.1
NC_064019.1	7129357	7129584	Stowaway|2	Stowaway|2.1
NC_064019.1	42376159	42376390	Stowaway|2	Stowaway|2.1
NC_064019.1	47820563	47820790	Stowaway|2	Stowaway|2.1
NC_064019.1	47840283	47840510	Stowaway|2	Stowaway|2.1
NC_064019.1	19334020	19334246	Stowaway|2	Stowaway|2.1
NC_064019.1	14354733	14354958	Stowaway|2	Stowaway|2.1
NC_064019.1	50976959	50977186	Stowaway|2	Stowaway|2.1
NC_064019.1	5955944	5956173	Stowaway|2	Stowaway|2.1
NC_064019.1	25293488	25293718	Stowaway|2	Stowaway|2.1
NC_064019.1	52806041	52806268	Stowaway|2	Stowaway|2.1
NC_064019.1	24905458	24905685	Stowaway|2	Stowaway|2.1
NC_064019.1	3904906	3905136	Stowaway|2	Stowaway|2.1
NC_064019.1	12461414	12461642	Stowaway|2	Stowaway|2.1
NC_064019.1	47285957	47286185	Stowaway|2	Stowaway|2.1
NC_064019.1	52679326	52679549	Stowaway|2	Stowaway|2.1
NC_064019.1	9386454	9386680	Stowaway|2	Stowaway|2.1
NC_064019.1	52785629	52785857	Stowaway|2	Stowaway|2.1
NC_064019.1	3983771	3983985	Stowaway|2	Stowaway|2.1
NC_064019.1	13042667	13042894	Stowaway|2	Stowaway|2.1
NC_064019.1	49713412	49713639	Stowaway|2	Stowaway|2.1
NC_064019.1	50399399	50399628	Stowaway|2	Stowaway|2.1
NC_064019.1	45458870	45459072	Stowaway|2	Stowaway|2.1
NC_064019.1	50157978	50158200	Stowaway|2	Stowaway|2.1
NC_064019.1	49886177	49886405	Stowaway|2	Stowaway|2.1
NC_064019.1	4989217	4989445	Stowaway|2	Stowaway|2.1
NC_064019.1	11887901	11888127	Stowaway|2	Stowaway|2.1
NC_064019.1	3598234	3598462	Stowaway|2	Stowaway|2.1
NC_064019.1	45076897	45077122	Stowaway|2	Stowaway|2.1
NC_064019.1	7002059	7002286	Stowaway|2	Stowaway|2.1
NC_064019.1	51829181	51829400	Stowaway|2	Stowaway|2.1
NC_064019.1	7001750	7001979	Stowaway|2	Stowaway|2.1
NC_064019.1	9252987	9253201	Stowaway|2	Stowaway|2.1
NC_064019.1	44049312	44049535	Stowaway|2	Stowaway|2.1
NC_064019.1	47307091	47307328	Stowaway|2	Stowaway|2.1
NC_064019.1	52505846	52506065	Stowaway|2	Stowaway|2.1
NC_064019.1	8036196	8036420	Stowaway|2	Stowaway|2.1
NC_064019.1	8755250	8755486	Stowaway|2	Stowaway|2.1
NC_064019.1	27495073	27495297	Stowaway|2	Stowaway|2.1
NC_064019.1	15476799	15477012	Stowaway|2	Stowaway|2.1
NC_064019.1	49231621	49231848	Stowaway|2	Stowaway|2.1
NC_064019.1	48988397	48988609	Stowaway|2	Stowaway|2.1
NC_064019.1	26455813	26456031	Stowaway|2	Stowaway|2.1
NC_064019.1	11765334	11765551	Stowaway|2	Stowaway|2.1
NC_064019.1	22610256	22610467	Stowaway|2	Stowaway|2.1
NC_064019.1	28802481	28802696	Stowaway|2	Stowaway|2.1
NC_064019.1	1207989	1208199	Stowaway|2	Stowaway|2.1
NC_064019.1	2739649	2739862	Stowaway|2	Stowaway|2.1
NC_064019.1	9415990	9416193	Stowaway|2	Stowaway|2.1
NC_064019.1	5206821	5207014	Stowaway|2	Stowaway|2.1
NC_064019.1	19840151	19840344	Stowaway|2	Stowaway|2.1
NC_064019.1	3932975	3933169	Stowaway|2	Stowaway|2.1
NC_064022.1	15901841	15902099	Stowaway|3	Stowaway|3.1
NC_064022.1	15024612	15024870	Stowaway|3	Stowaway|3.1
NC_064022.1	721431	721689	Stowaway|3	Stowaway|3.1
NC_064022.1	3489838	3490096	Stowaway|3	Stowaway|3.1
NC_064022.1	62883470	62883728	Stowaway|3	Stowaway|3.1
NC_064022.1	62068264	62068520	Stowaway|3	Stowaway|3.1
NC_064022.1	6849760	6850018	Stowaway|3	Stowaway|3.1
NC_064022.1	59857248	59857506	Stowaway|3	Stowaway|3.1
NC_064022.1	62206800	62207058	Stowaway|3	Stowaway|3.1
NC_064022.1	17879186	17879444	Stowaway|3	Stowaway|3.1
NC_064022.1	18077876	18078134	Stowaway|3	Stowaway|3.1
NC_064022.1	55734729	55734987	Stowaway|3	Stowaway|3.1
NC_064022.1	62970049	62970307	Stowaway|3	Stowaway|3.1
NC_064022.1	51729130	51729387	Stowaway|3	Stowaway|3.1
NC_064022.1	30260136	30260394	Stowaway|3	Stowaway|3.1
NC_064022.1	45002119	45002377	Stowaway|3	Stowaway|3.1
NC_064022.1	50670315	50670573	Stowaway|3	Stowaway|3.1
NC_064022.1	54266881	54267139	Stowaway|3	Stowaway|3.1
NC_064022.1	58076869	58077127	Stowaway|3	Stowaway|3.1
NC_064022.1	32081572	32081826	Stowaway|3	Stowaway|3.1
NC_064022.1	28586370	28586627	Stowaway|3	Stowaway|3.1
NC_064022.1	28598597	28598854	Stowaway|3	Stowaway|3.1
NC_064022.1	63440587	63440845	Stowaway|3	Stowaway|3.1
NC_064022.1	6166343	6166593	Stowaway|3	Stowaway|3.1
NC_064022.1	2062229	2062486	Stowaway|3	Stowaway|3.1
NC_064022.1	60053414	60053665	Stowaway|3	Stowaway|3.1
NC_064022.1	47837600	47837848	Stowaway|3	Stowaway|3.1
NC_064022.1	57620956	57621214	Stowaway|3	Stowaway|3.1
NC_064022.1	9269597	9269856	Stowaway|3	Stowaway|3.1
NC_064022.1	14374891	14375139	Stowaway|3	Stowaway|3.1
NC_064022.1	11849419	11849676	Stowaway|3	Stowaway|3.1
NC_064022.1	5017894	5018152	Stowaway|3	Stowaway|3.1
NC_064022.1	5193455	5193713	Stowaway|3	Stowaway|3.1
NC_064022.1	9384784	9385042	Stowaway|3	Stowaway|3.1
NC_064022.1	58670900	58671158	Stowaway|3	Stowaway|3.1
NC_064022.1	51803492	51803739	Stowaway|3	Stowaway|3.1
NC_064022.1	15104747	15105004	Stowaway|3	Stowaway|3.1
NC_064022.1	5135935	5136193	Stowaway|3	Stowaway|3.1
NC_064022.1	55528799	55529057	Stowaway|3	Stowaway|3.1
NC_064022.1	16491387	16491646	Stowaway|3	Stowaway|3.1
NC_064022.1	37150667	37150922	Stowaway|3	Stowaway|3.1
NC_064022.1	8984786	8985043	Stowaway|3	Stowaway|3.1
NC_064022.1	53052840	53053098	Stowaway|3	Stowaway|3.1
NC_064022.1	63428570	63428819	Stowaway|3	Stowaway|3.1
NC_064022.1	867276	867534	Stowaway|3	Stowaway|3.1
NC_064022.1	3122058	3122316	Stowaway|3	Stowaway|3.1
NC_064022.1	14274108	14274366	Stowaway|3	Stowaway|3.1
NC_064022.1	28993881	28994139	Stowaway|3	Stowaway|3.1
NC_064022.1	60952775	60953033	Stowaway|3	Stowaway|3.1
NC_064022.1	6841079	6841334	Stowaway|3	Stowaway|3.1
NC_064022.1	43610022	43610277	Stowaway|3	Stowaway|3.1
NC_064022.1	39905449	39905707	Stowaway|3	Stowaway|3.1
NC_064022.1	49968299	49968557	Stowaway|3	Stowaway|3.1
NC_064022.1	6247656	6247908	Stowaway|3	Stowaway|3.1
NC_064022.1	29111359	29111617	Stowaway|3	Stowaway|3.1
NC_064022.1	56735112	56735370	Stowaway|3	Stowaway|3.1
NC_064022.1	62710386	62710640	Stowaway|3	Stowaway|3.1
NC_064022.1	18233375	18233633	Stowaway|3	Stowaway|3.1
NC_064022.1	51154054	51154312	Stowaway|3	Stowaway|3.1
NC_064022.1	64390752	64391010	Stowaway|3	Stowaway|3.1
NC_064022.1	12046363	12046624	Stowaway|3	Stowaway|3.1
NC_064022.1	4143575	4143833	Stowaway|3	Stowaway|3.1
NC_064022.1	56935782	56936041	Stowaway|3	Stowaway|3.1
NC_064022.1	59549065	59549324	Stowaway|3	Stowaway|3.1
NC_064022.1	35872530	35872762	Stowaway|3	Stowaway|3.1
NC_064022.1	10699961	10700219	Stowaway|3	Stowaway|3.1
NC_064022.1	22790364	22790618	Stowaway|3	Stowaway|3.1
NC_064022.1	9523835	9524093	Stowaway|3	Stowaway|3.1
NC_064022.1	13944711	13944969	Stowaway|3	Stowaway|3.1
NC_064022.1	18889408	18889666	Stowaway|3	Stowaway|3.1
NC_064022.1	54201121	54201374	Stowaway|3	Stowaway|3.1
NC_064022.1	1176394	1176653	Stowaway|3	Stowaway|3.1
NC_064022.1	22779366	22779623	Stowaway|3	Stowaway|3.1
NC_064022.1	51242242	51242499	Stowaway|3	Stowaway|3.1
NC_064022.1	7379370	7379628	Stowaway|3	Stowaway|3.1
NC_064022.1	15291316	15291574	Stowaway|3	Stowaway|3.1
NC_064022.1	40835372	40835630	Stowaway|3	Stowaway|3.1
NC_064022.1	47086185	47086443	Stowaway|3	Stowaway|3.1
NC_064022.1	39495649	39495908	Stowaway|3	Stowaway|3.1
NC_064022.1	63112358	63112610	Stowaway|3	Stowaway|3.1
NC_064022.1	16208165	16208416	Stowaway|3	Stowaway|3.1
NC_064022.1	22230246	22230502	Stowaway|3	Stowaway|3.1
NC_064022.1	25148160	25148418	Stowaway|3	Stowaway|3.1
NC_064022.1	63935173	63935425	Stowaway|3	Stowaway|3.1
NC_064022.1	5496461	5496719	Stowaway|3	Stowaway|3.1
NC_064022.1	7304172	7304430	Stowaway|3	Stowaway|3.1
NC_064022.1	9711481	9711733	Stowaway|3	Stowaway|3.1
NC_064022.1	35901890	35902148	Stowaway|3	Stowaway|3.1
NC_064022.1	47342078	47342336	Stowaway|3	Stowaway|3.1
NC_064022.1	56528586	56528844	Stowaway|3	Stowaway|3.1
NC_064022.1	60174902	60175160	Stowaway|3	Stowaway|3.1
NC_064022.1	60367479	60367737	Stowaway|3	Stowaway|3.1
NC_064022.1	62893534	62893792	Stowaway|3	Stowaway|3.1
NC_064022.1	64177857	64178115	Stowaway|3	Stowaway|3.1
NC_064022.1	17623135	17623368	Stowaway|3	Stowaway|3.1
NC_064022.1	56207340	56207600	Stowaway|3	Stowaway|3.1
NC_064022.1	9893430	9893684	Stowaway|3	Stowaway|3.1
NC_064022.1	16270482	16270736	Stowaway|3	Stowaway|3.1
NC_064022.1	60554973	60555199	Stowaway|3	Stowaway|3.1
NC_064022.1	2402936	2403194	Stowaway|3	Stowaway|3.1
NC_064022.1	6360288	6360546	Stowaway|3	Stowaway|3.1
NC_064022.1	46592951	46593209	Stowaway|3	Stowaway|3.1
NC_064022.1	47347233	47347491	Stowaway|3	Stowaway|3.1
NC_064022.1	51257266	51257524	Stowaway|3	Stowaway|3.1
NC_064022.1	56724523	56724776	Stowaway|3	Stowaway|3.1
NC_064022.1	49326752	49327011	Stowaway|3	Stowaway|3.1
NC_064022.1	56509077	56509338	Stowaway|3	Stowaway|3.1
NC_064022.1	4122468	4122723	Stowaway|3	Stowaway|3.1
NC_064022.1	6573978	6574236	Stowaway|3	Stowaway|3.1
NC_064022.1	2567721	2567957	Stowaway|3	Stowaway|3.1
NC_064022.1	46877258	46877515	Stowaway|3	Stowaway|3.1
NC_064022.1	13431653	13431911	Stowaway|3	Stowaway|3.1
NC_064022.1	24361169	24361427	Stowaway|3	Stowaway|3.1
NC_064022.1	29979351	29979610	Stowaway|3	Stowaway|3.1
NC_064022.1	51815176	51815434	Stowaway|3	Stowaway|3.1
NC_064022.1	55263917	55264175	Stowaway|3	Stowaway|3.1
NC_064022.1	56669902	56670160	Stowaway|3	Stowaway|3.1
NC_064022.1	60277517	60277775	Stowaway|3	Stowaway|3.1
NC_064022.1	62858802	62859055	Stowaway|3	Stowaway|3.1
NC_064022.1	47087999	47088232	Stowaway|3	Stowaway|3.1
NC_064022.1	49655736	49655957	Stowaway|3	Stowaway|3.1
NC_064022.1	57392039	57392294	Stowaway|3	Stowaway|3.1
NC_064022.1	45690048	45690307	Stowaway|3	Stowaway|3.1
NC_064022.1	53174547	53174808	Stowaway|3	Stowaway|3.1
NC_064022.1	3111663	3111923	Stowaway|3	Stowaway|3.1
NC_064022.1	49768997	49769249	Stowaway|3	Stowaway|3.1
NC_064022.1	48064522	48064775	Stowaway|3	Stowaway|3.1
NC_064022.1	61828973	61829223	Stowaway|3	Stowaway|3.1
NC_064022.1	62654968	62655224	Stowaway|3	Stowaway|3.1
NC_064022.1	29481672	29481934	Stowaway|3	Stowaway|3.1
NC_064022.1	2788609	2788866	Stowaway|3	Stowaway|3.1
NC_064022.1	9692389	9692646	Stowaway|3	Stowaway|3.1
NC_064022.1	4333393	4333651	Stowaway|3	Stowaway|3.1
NC_064022.1	28783115	28783365	Stowaway|3	Stowaway|3.1
NC_064022.1	56732570	56732828	Stowaway|3	Stowaway|3.1
NC_064022.1	62144555	62144816	Stowaway|3	Stowaway|3.1
NC_064022.1	63651183	63651403	Stowaway|3	Stowaway|3.1
NC_064022.1	1892674	1892931	Stowaway|3	Stowaway|3.1
NC_064022.1	13623324	13623571	Stowaway|3	Stowaway|3.1
NC_064022.1	30829139	30829398	Stowaway|3	Stowaway|3.1
NC_064022.1	55778057	55778310	Stowaway|3	Stowaway|3.1
NC_064022.1	33377486	33377747	Stowaway|3	Stowaway|3.1
NC_064022.1	55455584	55455845	Stowaway|3	Stowaway|3.1
NC_064022.1	53145733	53145990	Stowaway|3	Stowaway|3.1
NC_064022.1	5186103	5186361	Stowaway|3	Stowaway|3.1
NC_064022.1	13113935	13114185	Stowaway|3	Stowaway|3.1
NC_064022.1	43008214	43008467	Stowaway|3	Stowaway|3.1
NC_064022.1	50270229	50270486	Stowaway|3	Stowaway|3.1
NC_064022.1	32428411	32428660	Stowaway|3	Stowaway|3.1
[truncated: 44,757 more rows]

## Sheet: S4.MITEs_EL10_P1_P4_sum
MITE	No of families	Average no of copies in the most numerous family	Total no of copies	Localisation
				Intergenic	Upstream	5'UTR	Intron	CDS	3'UTR	Downstream
EL10_1.0
hAT	28	487	4562	1885	683	32	1388	16	27	531
Mutator	24	497	3106	1782	476	16	530	3	9	290
Stowaway	38	2564	22106	9502	3785	96	5403	23	149	3148
Tourist	20	1294	6432	2301	1258	34	1768	10	44	1017
uc*	37	1958	10550	5145	1861	35	2106	10	50	1343
Total	147	-	46756	20615	8063	213	11195	62	279	6329
P1
hAT	28	642	7616	2916	1341	73	2112	39	57	1078
Mutator	24	432	4440	1976	903	62	803	37	24	635
Stowaway	38	2259	22582	8092	4424	146	5843	122	160	3795
Tourist	20	1946	9964	3224	2024	91	2677	60	95	1793
uc*	37	2159	15824	6812	3162	104	3154	71	72	2449
Total	147	-	60426	23020	11854	476	14589	329	408	9750
P4
hAT	28	661	7831	3026	1365	86	2148	60	53	1093
Mutator	24	409	4566	2046	920	73	823	32	30	642
Stowaway	38	2254	22806	8122	4478	151	5861	174	159	3861
Tourist	20	1991	10409	3403	2063	128	2764	88	97	1866
uc*	37	2116	16294	7118	3238	129	3192	93	94	2430
Total	147	-	61906	23715	12064	567	14788	447	433	9892

## Sheet: S5.MITEs_EL10_P1_P4_density
			EL10		P1		P4
Chromosome number	Chr_annot	Chromosome length [bp]	Number of MITEs	MITEs density (per 100 kb)	Number of MITEs	MITEs density (per 100 kb)	Number of MITEs	MITEs density (per 100 kb)
1	NC_064017.1	58086001	4950	8.52	6471	11.14	6488	11.17
2	NC_064018.1	54970872	4994	9.08	6459	11.75	6467	11.76
3	NC_064019.1	54100447	5166	9.55	6960	12.86	7035	13.00
4	NC_064020.1	61163185	5582	9.13	7020	11.48	6990	11.43
5	NC_064021.1	59223585	5490	9.27	7352	12.41	7699	13.00
6	NC_064022.1	65096967	5636	8.66	7170	11.01	7458	11.46
7	NC_064023.1	57352724	5070	8.84	6524	11.38	6561	11.44
8	NC_064024.1	57938902	5254	9.07	6668	11.51	6768	11.68
9	NC_064025.1	52180088	4614	8.84	5802	11.12	6440	12.34

## Sheet: S6.P1_all_PoopTE2_MITEs
chr	family	start	end	P1-6	P1-12	P1-22	P1-25	P1-26	P1-28	P1-88	P1-89	P1-90	P1-92	P1-93	P1-95
NC_064017.1	Tourist|20	25295	25408	0.712	0.587	0.838	0.675	0.771	0.952	0.746	0.678	0.603	0.728	0.68	0.759
NC_064017.1	Stowaway|36	33733	33884	0.74	0.809	0.796	0.699	1.0	0.865	0.814	0.888	0.705	0.758	0.759	0.866
NC_064017.1	Stowaway|4	35872	36018	0.876	0.68	0.827	0.748	0.8	0.991	0.0	0.774	0.677	0.794	0.8	0.69
NC_064017.1	Tourist|7	51161	51164	0.973	0.947	1.0	1.0	0.896	0.0	0.955	0.949	1.0	1.0	0.0	1.0
NC_064017.1	Tourist|7	53675	53681	1.0	0.916	1.0	1.0	0.0	0.941	1.0	1.0	1.0	0.925	0.892	1.0
NC_064017.1	uc|5	91685	92259	1.0	1.0	0.985	1.0	1.0	1.0	1.0	0.987	1.0	1.0	1.0	0.952
NC_064017.1	Mutator|24	93329	93853	1.0	1.0	1.0	1.0	0.966	1.0	1.0	0.928	1.0	1.0	0.971	1.0
NC_064017.1	Stowaway|36	101698	101707	1.0	1.0	0.932	0.866	0.968	1.0	0.948	1.0	0.862	0.955	0.953	1.0
NC_064017.1	Tourist|7	115181	115194	0.977	1.0	1.0	0.0	1.0	1.0	0.979	1.0	1.0	0.941	1.0	1.0
NC_064017.1	Stowaway|10	119831	119926	0.313	0.646	0.465	0.328	0.665	0.394	0.44	0.593	0.345	0.539	0.427	0.517
NC_064017.1	Stowaway|39	130697	130716	0.861	0.923	0.873	0.924	0.933	0.857	0.965	0.899	0.862	0.921	0.942	1.0
NC_064017.1	uc|1	133132	133330	0.923	1.0	0.898	0.965	0.643	0.692	1.0	1.0	1.0	0.95	1.0	0.881
NC_064017.1	uc|28	133586	133683	0.411	0.386	0.322	0.416	0.319	0.364	0.184	0.407	0.328	0.254	0.663	0.437
NC_064017.1	uc|41	146776	147171	1.0	1.0	1.0	1.0	1.0	0.97	1.0	1.0	1.0	1.0	0.98	0.932
NC_064017.1	Tourist|19	162648	163293	0.472	0.52	0.354	0.527	0.399	0.0	0.537	0.618	0.286	0.586	0.366	0.414
NC_064017.1	Tourist|17	162762	163273	0.523	0.574	0.579	0.503	0.515	0.687	0.725	0.591	0.7	0.0	0.605	0.521
NC_064017.1	uc|6	165714	165715	0.977	0.958	0.953	0.967	0.0	1.0	0.0	1.0	1.0	0.965	0.945	0.0
NC_064017.1	Stowaway|4	166210	166216	0.842	0.7	0.707	0.806	0.743	0.756	0.761	0.691	0.672	0.708	0.679	0.679
NC_064017.1	uc|9	170480	170501	0.732	0.74	0.502	0.699	0.62	0.736	0.679	0.634	0.514	0.604	0.856	0.753
NC_064017.1	hAT|6	170697	171437	1.0	1.0	1.0	1.0	0.954	1.0	1.0	1.0	0.964	1.0	0.909	1.0
NC_064017.1	Stowaway|16	171972	171986	0.535	0.569	0.729	0.635	0.765	0.776	0.561	0.829	0.867	0.76	0.723	0.605
NC_064017.1	Tourist|17	179365	179698	0.786	0.741	0.626	0.726	0.898	0.762	0.844	0.857	0.863	0.801	0.808	0.852
NC_064017.1	Stowaway|17	179845	179971	0.774	0.79	1.0	0.882	1.0	0.691	1.0	0.939	0.673	0.862	0.87	0.917
NC_064017.1	Tourist|5	192960	193109	0.726	0.837	0.813	0.457	0.707	0.673	0.409	0.424	0.0	0.662	0.705	0.0
NC_064017.1	Tourist|7	214933	214941	0.959	0.938	0.953	0.918	0.893	1.0	0.856	1.0	0.937	1.0	0.932	0.961
NC_064017.1	Stowaway|3	231914	231933	0.813	0.808	0.675	0.83	0.96	0.851	0.972	0.905	0.799	0.912	0.879	0.817
NC_064017.1	uc|4	246804	246830	0.85	0.739	0.874	0.921	0.827	0.693	0.852	0.923	0.862	0.573	0.77	0.73
NC_064017.1	uc|27	250608	250634	0.915	0.765	1.0	1.0	0.772	0.923	0.936	0.888	0.819	0.739	0.782	1.0
NC_064017.1	uc|9	256831	256859	1.0	0.696	0.714	1.0	1.0	0.664	1.0	1.0	0.923	1.0	0.798	0.0
NC_064017.1	Stowaway|3	277570	277581	0.774	0.99	0.811	0.791	0.948	0.905	0.842	0.86	0.954	0.839	0.919	0.928
NC_064017.1	uc|7	278298	278397	0.234	0.343	0.498	0.248	0.0	0.416	0.169	0.389	0.341	0.189	0.331	0.143
NC_064017.1	Tourist|2	279746	279769	1.0	0.858	0.939	1.0	0.969	1.0	1.0	0.937	0.884	0.762	0.971	0.0
NC_064017.1	Stowaway|17	280436	280469	0.94	1.0	0.955	1.0	0.948	0.913	0.932	0.91	0.834	0.955	1.0	0.937
NC_064017.1	Stowaway|39	297347	297366	1.0	0.946	0.985	0.901	1.0	1.0	1.0	0.947	0.892	0.944	0.0	0.913
NC_064017.1	Tourist|12	298688	299036	1.0	1.0	0.959	0.972	0.936	0.85	1.0	0.97	1.0	1.0	1.0	0.925
NC_064017.1	hAT|21	304042	304053	0.606	0.644	0.627	0.754	0.631	0.759	0.605	0.912	0.744	0.617	0.634	0.654
NC_064017.1	Stowaway|3	304902	304927	0.954	0.847	1.0	0.863	0.95	0.793	0.888	1.0	0.931	1.0	1.0	1.0
NC_064017.1	Stowaway|6	313434	313471	0.652	0.999	0.89	0.968	0.685	0.696	0.806	0.64	0.6	0.0	0.0	0.701
NC_064017.1	Tourist|7	317050	317071	0.653	0.963	0.755	1.0	0.619	0.75	0.786	0.692	0.593	0.0	0.0	0.758
NC_064017.1	Tourist|17	318369	318572	0.214	0.387	0.367	0.547	0.42	0.65	0.209	0.257	0.0	0.365	0.625	0.272
NC_064017.1	uc|9	318380	318586	0.0	0.362	0.0	0.24	0.35	0.0	0.228	0.403	0.395	0.288	0.375	0.242
NC_064017.1	Stowaway|1	328373	328977	0.692	0.944	0.604	1.0	0.72	0.76	0.606	0.845	0.698	0.0	0.0	0.78
NC_064017.1	hAT|22	346206	346318	1.0	0.0	0.875	0.0	0.853	1.0	0.879	1.0	0.945	0.957	0.9	0.84
NC_064017.1	uc|33	348010	348135	0.493	0.0	0.482	0.0	0.0	0.511	0.693	0.416	0.556	0.701	0.938	0.469
NC_064017.1	Stowaway|6	358996	359443	0.506	0.0	0.0	0.0	0.0	0.0	0.7	0.0	0.743	0.524	0.0	0.0
NC_064017.1	uc|5	360552	361066	0.708	0.0	0.7	0.0	0.676	0.72	0.893	0.635	0.929	1.0	1.0	0.0
NC_064017.1	Tourist|15	362683	362804	0.448	0.0	0.0	0.0	0.509	0.812	0.5	0.756	0.448	0.778	0.527	0.425
NC_064017.1	uc|33	365822	365839	0.897	0.764	0.937	0.885	0.844	0.948	0.92	0.809	0.964	0.89	0.969	0.816
NC_064017.1	Tourist|21	373509	373553	0.912	0.931	0.936	0.906	0.907	0.911	1.0	0.811	1.0	0.927	1.0	0.854
NC_064017.1	Stowaway|17	373857	374067	0.855	0.0	0.757	0.0	0.503	0.803	0.724	0.514	0.789	1.0	1.0	0.874
NC_064017.1	Mutator|10	376042	376122	0.531	0.548	0.748	0.828	0.563	0.739	0.665	0.787	0.497	0.861	0.971	0.752
NC_064017.1	Stowaway|3	377181	377242	0.499	0.966	0.635	0.951	0.536	0.741	0.844	0.779	0.781	0.0	0.0	0.731
NC_064017.1	Tourist|17	378171	378171	0.0	0.0	0.0	0.0	0.0	0.0	0.557	0.0	0.0	0.0	0.0	0.0
NC_064017.1	Tourist|17	378189	378210	0.554	0.0	0.639	0.0	0.788	0.754	0.0	0.551	0.803	0.968	1.0	0.887
NC_064017.1	Tourist|12	378652	379054	1.0	0.961	1.0	0.958	0.954	1.0	1.0	1.0	1.0	1.0	1.0	1.0
NC_064017.1	Stowaway|30	380866	380930	0.357	0.0	0.238	0.0	0.0	0.0	0.0	0.361	0.226	0.222	0.267	0.32
NC_064017.1	Stowaway|1	380897	380912	0.785	0.0	0.601	0.0	0.758	0.507	0.569	0.721	0.678	0.815	0.81	0.773
NC_064017.1	Tourist|7	382020	382181	0.821	1.0	0.0	0.0	0.509	0.449	0.456	0.5	0.529	0.0	0.0	0.394
NC_064017.1	uc|33	384224	384294	0.0	0.0	0.297	0.0	0.134	0.294	0.244	0.0	0.482	0.389	0.319	0.0
NC_064017.1	Tourist|2	404970	404984	0.929	1.0	0.944	0.954	1.0	0.984	0.949	1.0	0.946	1.0	0.926	0.99
NC_064017.1	Stowaway|17	406907	406946	0.369	0.925	0.578	0.904	0.425	0.528	0.58	0.68	0.64	0.0	0.0	0.597
NC_064017.1	Stowaway|1	407396	407439	0.456	0.882	0.737	1.0	0.576	0.44	0.66	0.536	0.601	0.0	0.0	0.702
NC_064017.1	uc|32	408298	408501	0.324	0.169	0.327	0.193	0.281	0.138	0.319	0.323	0.132	0.0	0.206	0.414
NC_064017.1	Stowaway|1	408377	408396	0.658	0.809	0.581	0.591	0.69	0.824	0.767	0.617	0.715	0.786	0.763	0.466
NC_064017.1	Stowaway|14	416097	416101	0.969	1.0	1.0	0.953	1.0	0.969	1.0	1.0	0.968	0.945	1.0	1.0
NC_064017.1	Stowaway|39	416469	416495	0.77	0.847	0.859	0.868	0.789	0.91	0.855	0.95	0.93	0.886	0.869	0.782
NC_064017.1	Stowaway|15	422439	422862	0.381	0.356	0.316	0.0	0.0	0.0	0.0	0.0	0.0	0.0	0.0	0.0
NC_064017.1	uc|32	423533	423596	0.997	0.925	0.947	0.942	1.0	0.87	0.933	0.907	0.927	0.947	0.977	0.996
NC_064017.1	Tourist|17	424239	424779	0.0	0.318	0.356	0.458	0.412	0.0	0.0	0.0	0.487	0.505	0.367	0.0
NC_064017.1	Stowaway|39	424264	424794	0.602	0.474	0.498	0.34	0.348	0.0	0.444	0.36	0.0	0.417	0.398	0.0
NC_064017.1	Stowaway|14	426107	426554	0.498	0.61	0.735	0.731	0.528	0.723	0.608	0.822	0.582	0.893	0.673	0.71
NC_064017.1	Stowaway|12	429924	429930	0.752	0.969	0.885	0.874	0.896	0.776	0.757	0.955	0.854	0.971	0.98	0.861
NC_064017.1	Stowaway|39	430411	430420	0.989	0.941	0.9	0.926	0.858	0.953	0.945	0.848	0.879	0.896	1.0	0.927
NC_064017.1	Stowaway|3	470373	470380	0.797	0.788	0.947	0.839	0.85	0.743	0.882	0.751	0.926	0.947	0.783	0.716
NC_064017.1	uc|5	478581	479096	1.0	1.0	0.988	1.0	1.0	1.0	1.0	1.0	1.0	1.0	0.944	1.0
NC_064017.1	hAT|21	482274	482283	0.617	0.83	0.924	0.819	0.731	0.955	0.704	0.873	0.987	0.79	0.896	0.828
NC_064017.1	Tourist|10	484114	484116	0.997	1.0	0.867	0.969	0.973	0.937	0.86	0.874	1.0	1.0	1.0	0.922
NC_064017.1	Tourist|2	489596	489609	0.83	0.836	0.928	0.913	0.867	0.847	0.946	0.0	1.0	0.911	0.795	0.838
NC_064017.1	hAT|27	490472	490512	0.476	0.472	0.414	0.56	0.663	0.683	0.544	0.786	0.529	0.53	0.664	0.561
NC_064017.1	uc|9	493926	493979	0.857	0.83	0.951	0.914	0.916	0.823	0.907	0.887	0.896	0.897	1.0	1.0
NC_064017.1	uc|1	497455	497477	0.74	0.704	0.897	0.855	0.937	0.94	0.937	0.734	0.801	0.879	0.91	0.918
NC_064017.1	uc|22	500766	501030	0.271	0.0	0.325	0.238	0.0	0.278	0.36	0.096	0.355	0.243	0.359	0.248
NC_064017.1	Stowaway|18	503420	503914	0.0	0.0	0.466	0.572	0.0	0.614	0.632	0.0	0.0	0.568	0.656	0.0
NC_064017.1	Tourist|9	504250	504262	0.939	1.0	0.962	0.867	0.904	0.862	0.972	0.942	1.0	0.0	0.9	0.998
NC_064017.1	Tourist|17	504875	504942	0.602	0.782	0.782	0.778	0.506	0.675	0.606	0.502	0.562	0.0	0.0	0.407
NC_064017.1	Mutator|20	507724	507734	0.583	0.796	0.917	0.798	0.757	0.668	0.749	0.78	0.771	0.484	0.849	0.805
NC_064017.1	uc|4	510270	510909	0.802	1.0	1.0	0.734	1.0	0.916	0.99	1.0	1.0	1.0	1.0	0.0
NC_064017.1	hAT|28	524678	524738	0.923	0.735	0.601	0.974	0.694	0.862	0.861	0.871	0.894	0.733	0.987	0.781
NC_064017.1	Tourist|20	528158	528634	1.0	0.965	1.0	0.96	1.0	1.0	0.975	1.0	1.0	1.0	0.914	1.0
NC_064017.1	Stowaway|14	531891	531894	1.0	1.0	0.932	1.0	1.0	1.0	1.0	1.0	1.0	0.949	0.968	1.0
NC_064017.1	Stowaway|31	539581	539609	0.892	0.905	0.98	0.892	0.824	0.951	0.782	0.816	0.861	0.921	0.906	0.945
NC_064017.1	uc|33	545000	545006	0.599	0.681	0.564	0.537	0.56	0.45	0.356	0.788	0.497	0.747	0.767	0.562
NC_064017.1	Tourist|1	545626	545636	0.797	0.869	0.881	0.764	0.843	0.876	0.834	0.84	0.774	0.639	0.756	0.854
NC_064017.1	uc|33	548858	548861	0.715	0.647	0.756	0.69	0.8	0.731	0.847	0.713	0.857	0.715	0.721	0.758
NC_064017.1	Stowaway|3	568600	568604	0.841	0.812	0.899	0.619	1.0	0.858	1.0	0.892	0.762	0.851	0.843	0.672
NC_064017.1	Stowaway|4	602497	602498	0.627	0.78	0.786	0.624	0.866	0.623	0.665	0.647	0.586	0.728	0.772	0.548
NC_064017.1	Tourist|9	605428	605572	0.562	1.0	0.473	0.866	0.727	0.53	0.542	0.315	0.375	0.0	0.0	0.588
NC_064017.1	Stowaway|15	606380	606421	0.0	0.0	0.169	0.0	0.248	0.0	0.252	0.418	0.0	0.25	0.215	0.0
NC_064017.1	Stowaway|43	606391	606421	0.0	0.332	0.0	0.0	0.0	0.237	0.333	0.0	0.0	0.304	0.25	0.0
NC_064017.1	Stowaway|43	606429	606453	0.297	0.0	0.0	0.15	0.253	0.0	0.0	0.0	0.0	0.0	0.0	0.152
NC_064017.1	Stowaway|15	606432	606478	0.188	0.237	0.0	0.221	0.0	0.59	0.0	0.0	0.0	0.0	0.0	0.184
NC_064017.1	Stowaway|15	628569	628622	0.488	0.46	0.486	0.513	0.337	0.407	0.798	0.555	0.473	0.383	0.336	0.497
NC_064017.1	Stowaway|4	629973	630363	0.756	0.788	0.837	0.768	0.867	0.638	0.692	0.71	0.745	0.852	0.753	0.654
NC_064017.1	Stowaway|40	636463	636502	0.867	1.0	0.72	0.925	0.728	0.582	0.717	0.604	0.818	0.0	0.0	0.852
NC_064017.1	Tourist|17	637992	638079	0.701	0.375	0.573	0.599	0.435	0.517	0.495	0.319	0.398	0.373	0.539	0.47
NC_064017.1	uc|20	640079	640096	0.726	0.776	0.664	0.741	0.933	0.857	0.796	1.0	0.605	0.692	0.838	0.917
NC_064017.1	Tourist|1	641477	641611	0.246	0.314	0.314	0.488	0.401	0.357	0.448	0.467	0.463	0.0	0.0	0.322
NC_064017.1	Stowaway|33	641558	641611	0.431	0.0	0.411	0.0	0.415	0.371	0.315	0.352	0.264	0.974	1.0	0.456
NC_064017.1	Tourist|13	645975	646600	0.0	0.413	0.445	0.515	0.608	0.614	0.522	0.448	0.0	0.799	0.0	0.57
NC_064017.1	hAT|24	645984	646036	0.339	0.521	0.679	0.667	0.507	0.345	0.376	0.433	0.506	0.0	0.0	0.474
NC_064017.1	Tourist|13	646332	646332	0.657	0.0	0.0	0.0	0.0	0.0	0.0	0.0	0.769	0.0	1.0	0.0
NC_064017.1	Stowaway|12	648524	648703	0.208	0.125	0.0	0.156	0.132	0.0	0.138	0.581	0.162	0.267	0.295	0.158
NC_064017.1	Stowaway|6	650337	650378	0.664	0.711	0.598	0.635	0.539	0.564	0.821	0.528	0.773	0.893	0.888	0.562
NC_064017.1	hAT|15	652333	652788	0.966	1.0	1.0	0.902	0.938	0.998	0.935	1.0	0.888	0.865	0.953	0.964
NC_064017.1	Stowaway|4	654674	654873	0.519	0.905	0.753	1.0	0.926	0.655	0.697	0.724	0.785	0.0	0.0	0.916
NC_064017.1	uc|4	655083	655128	0.525	0.985	0.687	0.96	0.774	0.651	0.764	0.631	0.673	0.0	0.0	0.431
NC_064017.1	uc|32	655352	655554	0.502	0.0	0.257	0.0	0.41	0.374	0.541	0.526	0.328	0.761	0.876	0.542
NC_064017.1	Stowaway|1	660147	660183	0.577	0.655	0.73	0.477	0.745	0.466	0.503	0.66	0.512	0.672	0.738	0.679
NC_064017.1	uc|4	663130	663646	0.0	0.0	0.0	0.0	0.0	0.0	0.0	0.0	0.735	0.0	0.0	0.0
NC_064017.1	uc|5	665752	665799	0.666	0.453	0.489	0.676	0.726	0.517	0.529	0.489	0.376	0.0	0.0	0.38
NC_064017.1	Stowaway|19	666553	666750	0.0	0.0	0.609	0.0	0.519	0.256	0.0	0.533	0.245	0.588	0.806	0.432
NC_064017.1	Stowaway|19	666769	666769	0.0	0.0	0.0	0.0	0.0	0.0	0.373	0.0	0.0	0.0	0.0	0.0
NC_064017.1	hAT|27	667683	667739	0.499	0.0	0.343	0.0	0.466	0.321	0.243	0.374	0.646	0.728	0.786	0.302
NC_064017.1	Stowaway|29	668187	668201	0.825	0.0	0.79	0.0	0.616	0.454	0.837	0.0	0.0	0.92	1.0	0.8
NC_064017.1	Stowaway|15	675254	675501	0.226	0.098	0.269	0.381	0.303	0.451	0.178	0.224	0.239	0.107	0.208	0.0
NC_064017.1	Stowaway|43	675311	675461	0.409	0.191	0.216	0.356	0.186	0.296	0.188	0.263	0.271	0.26	0.177	0.0
NC_064017.1	Tourist|7	679447	679514	0.97	0.672	0.706	0.9	0.729	0.833	0.874	0.687	0.906	0.945	0.641	0.587
NC_064017.1	uc|9	681029	681047	0.518	0.723	0.667	0.59	0.441	0.668	0.534	0.507	0.659	0.641	0.7	0.609
NC_064017.1	hAT|25	690217	690618	1.0	1.0	1.0	1.0	0.983	1.0	1.0	0.944	1.0	1.0	1.0	1.0
NC_064017.1	Stowaway|39	691232	691258	1.0	1.0	1.0	1.0	0.905	1.0	1.0	1.0	0.957	0.978	0.896	1.0
NC_064017.1	Mutator|2	691857	692193	0.0	0.213	0.128	0.49	0.0	0.0	0.271	0.433	0.437	0.232	0.427	0.21
NC_064017.1	Stowaway|3	694618	694645	1.0	0.917	0.949	0.947	0.868	0.916	0.963	1.0	1.0	1.0	0.911	0.819
NC_064017.1	Tourist|1	695592	695592	0.976	0.0	0.0	0.0	0.968	0.0	0.906	0.966	0.0	0.0	0.0	0.0
NC_064017.1	Stowaway|14	701216	701222	0.969	1.0	1.0	1.0	1.0	1.0	1.0	1.0	1.0	1.0	0.981	0.0
NC_064017.1	uc|33	703981	703981	0.756	0.685	0.733	0.817	0.831	0.816	0.801	0.797	0.878	0.751	0.889	0.782
NC_064017.1	Stowaway|15	706561	706719	0.253	0.26	0.251	0.26	0.0	0.21	0.329	0.406	0.0	0.434	0.283	0.439
NC_064017.1	Stowaway|43	706635	706745	0.331	0.234	0.27	0.0	0.499	0.297	0.261	0.395	0.0	0.339	0.185	0.0
NC_064017.1	hAT|11	707563	708173	1.0	1.0	1.0	1.0	1.0	0.977	1.0	1.0	1.0	1.0	1.0	1.0
NC_064017.1	Stowaway|36	710075	710085	0.982	1.0	1.0	1.0	0.949	1.0	0.952	0.937	0.79	1.0	1.0	0.979
NC_064017.1	Stowaway|11	724738	724739	0.525	0.913	0.463	0.862	0.496	0.568	0.739	0.626	0.658	0.812	0.458	0.54
NC_064017.1	Stowaway|12	736310	736331	0.945	0.872	0.956	1.0	0.839	0.894	1.0	1.0	1.0	0.945	0.938	1.0
NC_064017.1	Tourist|17	745021	745631	0.847	0.945	0.94	0.764	0.754	0.693	0.83	0.85	0.619	0.81	0.853	0.855
NC_064017.1	uc|9	745261	745631	0.0	0.0	0.0	0.0	0.0	0.27	0.0	0.0	0.0	0.0	0.0	0.0
NC_064017.1	uc|1	746600	747278	0.0	0.748	0.913	0.0	0.91	0.0	0.835	0.802	0.0	0.921	1.0	0.736
NC_064017.1	Stowaway|14	748323	748745	0.0	0.0	0.0	0.0	0.0	0.0	0.546	0.0	0.632	0.492	0.0	0.0
NC_064017.1	Stowaway|25	748391	748745	0.635	0.544	0.0	0.0	0.0	0.0	0.0	0.0	0.532	0.0	0.0	0.0
NC_064017.1	Stowaway|18	753121	753294	0.711	0.946	0.964	0.579	0.928	0.877	0.916	0.717	1.0	0.958	0.68	0.824
NC_064017.1	Stowaway|3	754231	754233	0.855	0.679	0.775	0.904	0.919	0.972	0.835	0.724	1.0	0.776	1.0	0.808
NC_064017.1	Stowaway|8	755703	755793	0.433	0.559	0.687	0.565	0.446	0.564	0.522	0.354	0.465	0.663	0.37	0.617
NC_064017.1	Stowaway|4	763296	763296	0.947	0.0	0.796	1.0	0.869	0.882	0.94	1.0	0.928	1.0	0.892	0.774
NC_064017.1	Mutator|24	767984	768566	0.671	0.679	0.602	0.529	0.653	0.881	0.847	0.811	0.599	0.686	0.489	0.719
NC_064017.1	Mutator|22	768002	768455	0.13	0.128	0.286	0.689	0.537	0.119	0.616	0.162	0.445	0.683	0.68	0.451
NC_064017.1	uc|33	769083	769110	0.757	0.679	0.642	0.563	0.579	0.605	0.375	0.382	0.529	0.56	0.659	0.715
NC_064017.1	Tourist|1	770301	770301	0.907	0.846	0.868	0.903	0.872	0.921	0.946	0.929	0.921	0.846	0.83	0.882
NC_064017.1	uc|33	771248	771300	0.0	0.0	0.274	0.0	0.0	0.542	0.307	0.304	0.24	0.297	0.0	0.0
NC_064017.1	uc|33	771303	771352	0.258	0.594	0.0	0.246	0.325	0.0	0.0	0.0	0.0	0.0	0.501	0.451
NC_064017.1	Stowaway|5	773591	773758	0.475	0.384	0.328	0.102	0.476	0.315	0.443	0.484	0.483	0.462	0.373	0.521
NC_064017.1	uc|33	776872	776924	0.396	0.712	0.662	0.461	0.627	0.608	0.52	0.487	0.44	0.621	0.734	0.721
NC_064017.1	Stowaway|1	779447	779800	0.699	0.617	0.611	0.0	0.652	0.534	0.628	0.635	0.573	0.594	0.576	0.582
NC_064017.1	uc|1	779447	779800	0.0	0.0	0.0	0.0	0.0	0.466	0.0	0.0	0.0	0.0	0.0	0.0
NC_064017.1	Stowaway|36	780966	780974	0.948	0.886	0.907	1.0	1.0	1.0	0.939	0.946	0.971	0.942	0.889	0.0
NC_064017.1	Tourist|17	785381	785388	0.0	0.0	0.0	0.946	0.0	0.995	0.977	1.0	0.973	0.0	0.953	0.99
NC_064017.1	hAT|28	787187	787211	0.842	0.825	0.928	0.951	0.679	1.0	0.779	0.799	0.835	0.726	0.84	0.858
NC_064017.1	uc|19	810618	810631	0.91	1.0	1.0	1.0	0.939	1.0	0.972	0.944	0.94	0.0	0.878	0.849
NC_064017.1	uc|24	820135	820471	0.0	0.193	0.0	0.0	0.0	0.0	0.0	0.0	0.0	0.0	0.0	0.0
NC_064017.1	Stowaway|19	820902	820964	1.0	0.87	0.867	1.0	0.996	0.971	0.905	0.862	0.903	0.94	0.935	0.89
NC_064017.1	Stowaway|15	821427	821586	0.504	0.0	0.713	0.287	0.252	0.494	0.26	0.257	0.0	0.375	0.447	0.374
NC_064017.1	Stowaway|43	821474	821586	0.215	0.0	0.0	0.365	0.0	0.299	0.417	0.406	0.563	0.502	0.516	0.0
NC_064017.1	hAT|3	821731	822240	0.876	0.822	0.934	0.952	0.86	0.968	0.813	0.96	0.786	0.882	0.877	0.78
NC_064017.1	Stowaway|12	823047	823073	0.683	0.735	0.679	0.91	0.755	1.0	0.465	0.866	0.665	0.902	0.755	0.806
NC_064017.1	Stowaway|41	824903	824928	0.911	0.833	0.805	1.0	0.778	0.853	0.904	0.944	1.0	0.652	0.917	0.861
NC_064017.1	Stowaway|42	838503	838515	0.692	0.598	0.658	0.697	0.744	0.743	0.557	0.898	0.877	0.892	0.729	0.644
NC_064017.1	uc|26	843797	844166	1.0	1.0	1.0	1.0	0.96	1.0	1.0	1.0	1.0	1.0	1.0	1.0
NC_064017.1	Stowaway|1	856825	856919	0.739	0.571	0.439	0.491	0.477	0.521	0.558	1.0	0.716	0.621	0.625	0.503
NC_064017.1	uc|42	861134	861161	0.548	0.437	0.644	0.485	0.396	0.369	0.709	0.376	0.526	0.455	0.526	0.577
NC_064017.1	Stowaway|41	861135	861672	0.0	0.592	0.0	0.682	0.698	0.0	0.511	0.49	0.0	0.518	0.618	0.592
NC_064017.1	uc|28	862657	862694	0.641	0.744	0.629	0.833	0.833	0.715	0.825	0.597	0.735	0.834	0.875	0.648
NC_064017.1	Tourist|1	863286	863815	0.934	0.985	0.927	0.902	0.948	0.974	0.972	0.867	0.98	0.906	0.0	0.901
NC_064017.1	uc|32	864457	864787	0.778	0.876	0.9	0.917	0.903	0.764	0.92	0.934	0.86	0.822	0.885	0.914
NC_064017.1	Tourist|2	865163	865172	1.0	0.89	1.0	1.0	1.0	1.0	1.0	1.0	0.978	0.932	0.981	1.0
NC_064017.1	Stowaway|15	866361	866549	0.314	0.525	0.432	0.362	0.0	0.428	0.0	0.548	0.355	0.237	0.417	0.244
NC_064017.1	Stowaway|43	866432	866559	0.45	0.0	0.426	0.0	0.237	0.214	0.182	0.239	0.381	0.242	0.408	0.283
NC_064017.1	uc|33	873943	874004	0.0	0.262	0.276	0.282	0.167	0.0	0.0	0.0	0.0	0.283	0.0	0.0
NC_064017.1	Tourist|10	876222	876240	1.0	0.925	0.0	0.944	0.929	0.0	1.0	0.958	0.949	0.862	0.866	1.0
NC_064017.1	uc|6	891664	891664	0.982	0.0	0.97	0.0	0.0	0.0	0.858	0.0	0.949	0.95	0.0	0.0
NC_064017.1	Stowaway|19	896669	896687	0.756	0.752	0.882	0.783	0.605	0.797	0.848	0.861	0.929	0.75	0.719	0.918
NC_064017.1	uc|33	906049	906114	0.515	0.807	0.457	0.537	0.355	0.596	0.549	0.427	0.363	0.382	0.354	0.454
NC_064017.1	Stowaway|43	907639	908237	0.188	0.0	0.0	0.0	0.0	0.0	0.0	0.0	0.397	0.0	0.0	0.0
NC_064017.1	Stowaway|15	907702	908256	0.185	0.341	0.119	0.236	0.529	0.0	0.099	0.173	0.149	0.0	0.229	0.25
NC_064017.1	Stowaway|43	907724	908211	0.0	0.245	0.158	0.271	0.26	0.0	0.195	0.176	0.0	0.258	0.223	0.159
NC_064017.1	uc|33	907733	907757	0.376	0.0	0.325	0.0	0.294	0.403	0.343	0.501	0.315	0.613	0.572	0.388
NC_064017.1	Stowaway|27	916439	916449	0.665	0.738	0.672	0.73	0.926	0.833	0.866	0.727	0.82	1.0	0.969	0.69
NC_064017.1	Mutator|21	917940	918266	0.625	0.0	0.878	0.0	0.921	0.775	0.0	0.0	0.742	1.0	0.957	0.86
NC_064017.1	hAT|4	920254	920859	0.357	0.0	0.413	0.0	0.447	0.705	0.0	0.592	0.676	0.86	0.816	0.562
NC_064017.1	Stowaway|3	923315	923323	0.893	0.851	0.779	0.947	0.921	0.921	0.681	0.847	1.0	0.845	0.913	0.843
NC_064017.1	uc|27	930618	930738	0.337	0.588	0.624	0.378	0.666	0.44	0.814	0.624	0.609	0.611	0.477	0.607
NC_064017.1	Stowaway|1	930748	930748	0.831	0.706	0.633	0.74	0.667	0.769	0.509	0.714	0.696	0.695	0.548	0.697
NC_064017.1	hAT|19	974744	974832	0.927	0.727	0.732	1.0	0.828	0.792	1.0	0.885	0.774	0.883	0.808	0.829
NC_064017.1	Tourist|1	975357	975361	0.0	0.822	0.998	0.872	0.923	0.906	0.937	0.983	0.0	0.925	0.955	0.968
NC_064017.1	Stowaway|41	1008291	1008417	1.0	1.0	1.0	1.0	1.0	1.0	1.0	0.898	1.0	1.0	1.0	0.976
NC_064017.1	Stowaway|1	1015849	1015891	0.817	0.845	0.862	0.725	0.7	0.601	0.748	0.927	0.769	0.661	0.667	0.792
NC_064017.1	Stowaway|6	1019567	1019642	0.0	0.0	0.343	0.654	0.0	0.451	0.0	0.624	0.267	0.0	0.0	0.368
NC_064017.1	Stowaway|36	1028815	1028904	0.825	1.0	0.809	0.743	0.82	0.947	0.94	1.0	0.988	0.756	0.973	0.959
NC_064017.1	Stowaway|37	1032777	1032910	0.635	0.665	0.557	0.801	0.547	0.622	0.687	0.74	0.739	0.662	0.787	0.485
NC_064017.1	Mutator|20	1075174	1075264	1.0	1.0	1.0	0.861	1.0	1.0	1.0	1.0	1.0	1.0	0.944	0.97
NC_064017.1	uc|33	1082806	1082987	0.0	0.47	0.227	0.0	0.337	0.185	0.338	0.377	0.225	0.25	0.42	0.438
NC_064017.1	uc|27	1088276	1088330	0.765	0.628	0.906	0.727	1.0	0.849	0.873	0.782	1.0	0.704	0.787	0.966
NC_064017.1	Stowaway|30	1094617	1094617	0.739	0.749	0.874	0.914	0.852	1.0	0.825	0.932	0.859	0.848	0.783	0.721
NC_064017.1	Tourist|4	1101466	1101793	0.624	0.786	0.0	0.0	0.509	0.708	0.756	0.616	0.0	0.506	0.734	0.731
NC_064017.1	uc|19	1120682	1120733	0.326	0.639	0.595	0.608	0.585	0.767	0.579	0.856	0.482	0.579	0.553	0.649
NC_064017.1	Stowaway|6	1136547	1136945	0.562	0.0	0.784	0.0	0.0	0.333	0.0	0.61	0.78	0.0	0.0	0.0
NC_064017.1	Tourist|17	1147393	1147405	1.0	0.975	0.97	1.0	0.996	0.962	1.0	1.0	0.973	0.966	0.965	0.971
NC_064017.1	Tourist|11	1168901	1169784	0.0	0.0	0.0	0.339	0.0	0.314	0.0	0.0	0.0	0.0	0.248	0.0
NC_064017.1	uc|4	1210025	1210083	0.92	0.891	0.66	0.722	0.935	0.913	0.653	0.689	0.631	0.787	0.875	0.856
NC_064017.1	uc|20	1219070	1219091	0.0	0.76	0.0	1.0	0.902	1.0	0.962	1.0	1.0	1.0	1.0	1.0
NC_064017.1	Stowaway|4	1222633	1222643	0.939	0.857	0.82	0.927	0.851	0.845	0.814	0.831	0.873	0.952	0.919	0.864
NC_064017.1	uc|22	1229830	1229930	0.0	0.0	0.236	0.0	0.18	0.0	0.0	0.0	0.0	0.223	0.224	0.0
NC_064017.1	hAT|5	1230613	1230619	0.908	0.562	0.545	0.847	0.821	0.729	0.961	0.661	0.924	0.819	0.642	0.821
NC_064017.1	Tourist|9	1236356	1236958	0.542	0.546	0.599	0.457	0.723	0.674	0.733	0.68	0.569	0.447	0.543	0.516
NC_064017.1	Stowaway|4	1242970	1242974	0.613	0.734	0.732	0.863	0.691	0.8	0.777	0.923	0.71	0.54	0.0	0.805
NC_064017.1	uc|9	1245873	1245932	0.235	0.154	0.236	0.0	0.136	0.0	0.207	0.0	0.441	0.341	0.225	0.0
NC_064017.1	Tourist|17	1245883	1245909	0.793	0.902	0.804	0.959	0.937	0.973	0.861	0.953	0.909	0.763	0.87	0.945
NC_064017.1	uc|9	1247875	1247967	0.857	0.826	0.791	0.636	0.887	0.706	0.467	0.552	0.6	0.476	0.711	0.667
NC_064017.1	uc|5	1248388	1248448	0.972	1.0	1.0	1.0	1.0	0.854	1.0	1.0	1.0	0.963	1.0	1.0
NC_064017.1	Stowaway|36	1248504	1248683	0.814	0.861	0.795	0.93	0.852	0.864	0.857	0.853	0.895	0.883	0.936	0.888
NC_064017.1	Stowaway|41	1251678	1251678	0.867	0.786	0.883	0.902	0.819	0.833	0.765	0.853	0.857	0.0	0.872	0.879
NC_064017.1	Stowaway|41	1251705	1252473	0.0	0.0	0.0	0.0	0.0	0.0	0.0	0.0	0.0	0.708	0.0	0.0
NC_064017.1	hAT|15	1263110	1263148	0.99	0.974	0.959	1.0	0.948	0.929	0.928	1.0	1.0	0.928	0.948	0.993
NC_064017.1	hAT|28	1264177	1264202	0.867	0.915	0.894	0.945	0.88	0.957	0.982	0.85	0.899	0.913	0.948	0.803
NC_064017.1	uc|23	1269041	1269153	0.574	0.508	0.868	0.761	0.918	0.58	0.943	0.68	0.728	0.882	0.662	0.874
NC_064017.1	Stowaway|24	1269669	1269673	0.949	1.0	1.0	0.886	1.0	0.954	0.859	0.977	1.0	1.0	0.94	0.913
NC_064017.1	Tourist|7	1274918	1275054	1.0	0.0	0.93	1.0	0.935	1.0	1.0	0.944	1.0	0.96	0.899	1.0
NC_064017.1	Stowaway|1	1278914	1278925	0.951	0.752	0.887	0.944	0.903	0.878	0.868	0.934	0.897	0.95	0.824	0.896
NC_064017.1	uc|9	1292429	1292429	0.685	0.521	0.378	0.601	0.772	0.582	0.599	0.556	0.609	0.497	0.734	0.542
NC_064017.1	Stowaway|36	1292903	1293075	0.947	0.979	0.485	0.985	0.98	0.966	1.0	0.996	0.989	0.905	0.974	0.955
NC_064017.1	Stowaway|36	1296019	1296025	1.0	0.951	0.953	0.967	0.883	0.989	0.981	1.0	1.0	0.915	0.841	0.931
NC_064017.1	uc|33	1299893	1299894	0.785	0.81	0.803	0.655	0.773	0.699	0.843	0.843	0.647	0.548	0.571	0.674
NC_064017.1	Stowaway|36	1305828	1305836	0.915	0.938	1.0	1.0	1.0	1.0	0.0	1.0	0.956	0.907	1.0	0.925
NC_064017.1	Tourist|17	1306814	1306814	0.908	0.0	0.94	0.831	0.848	0.967	0.916	0.0	0.894	0.0	0.858	0.892
NC_064017.1	hAT|28	1314826	1314886	0.751	0.888	0.827	0.833	0.872	0.831	1.0	0.779	0.708	0.684	0.699	0.77
NC_064017.1	uc|6	1316079	1316391	1.0	1.0	0.956	0.926	1.0	1.0	0.838	0.976	0.862	0.859	1.0	0.91
NC_064017.1	Stowaway|6	1332665	1332745	0.989	0.855	0.757	0.888	0.816	0.654	0.727	0.763	0.747	0.709	0.811	0.718
NC_064017.1	uc|33	1334336	1334360	0.711	0.802	0.785	0.807	0.756	0.805	0.887	0.671	0.741	0.862	0.745	0.761
NC_064017.1	Stowaway|36	1360724	1360738	0.866	1.0	0.605	0.96	1.0	0.795	0.891	0.854	0.887	0.936	0.868	1.0
NC_064017.1	Stowaway|27	1362178	1362191	1.0	0.878	1.0	1.0	0.855	0.974	0.0	0.939	1.0	0.914	0.929	0.0
NC_064017.1	Stowaway|1	1363319	1363319	0.781	0.954	0.94	0.651	0.864	0.823	0.708	0.866	0.904	0.809	0.739	0.894
NC_064017.1	Stowaway|41	1366134	1366710	0.689	0.518	0.686	0.964	0.763	0.696	0.0	1.0	0.733	0.715	0.804	0.536
NC_064017.1	uc|19	1367783	1368564	0.65	0.0	0.59	0.0	0.607	0.0	0.647	0.614	0.0	0.666	0.74	0.0
NC_064017.1	Stowaway|18	1372353	1372369	0.995	0.999	0.977	0.995	0.948	0.936	0.952	0.892	0.947	0.936	0.995	0.994
NC_064017.1	Stowaway|24	1374481	1374835	1.0	1.0	1.0	1.0	1.0	1.0	1.0	1.0	1.0	0.994	1.0	1.0
NC_064017.1	uc|33	1379851	1380389	0.913	0.952	0.968	0.87	0.834	0.88	0.848	1.0	0.966	0.867	0.954	0.98
NC_064017.1	Stowaway|18	1382330	1382894	0.737	0.832	0.726	0.748	0.862	0.698	0.71	0.792	0.846	0.699	0.646	0.617
NC_064017.1	Mutator|20	1382500	1382848	0.263	0.0	0.325	0.252	0.0	0.0	0.294	0.0	0.0	0.301	0.344	0.4
NC_064017.1	Tourist|7	1393828	1393888	0.75	0.785	0.737	0.95	0.813	0.922	0.88	0.923	0.771	0.58	0.779	0.915
NC_064017.1	uc|22	1396152	1396229	0.105	0.097	0.088	0.146	0.081	0.118	0.092	0.105	0.07	0.063	0.06	0.123
NC_064017.1	Stowaway|4	1397828	1397864	0.983	1.0	0.944	0.925	0.909	1.0	0.894	1.0	0.92	0.863	0.93	0.975
NC_064017.1	Tourist|1	1408645	1408751	0.612	0.334	0.529	0.432	0.478	0.386	0.512	0.399	0.335	0.397	0.571	0.536
NC_064017.1	Tourist|3	1410050	1410067	0.95	0.966	1.0	1.0	0.965	1.0	1.0	1.0	1.0	0.961	0.988	1.0
NC_064017.1	hAT|19	1410400	1411379	1.0	1.0	0.642	0.956	1.0	0.62	0.952	0.583	1.0	1.0	1.0	1.0
NC_064017.1	Stowaway|33	1419403	1419414	0.997	0.953	0.978	0.995	0.966	0.981	0.98	0.965	0.996	0.947	0.985	0.977
NC_064017.1	uc|5	1441343	1441352	0.985	1.0	1.0	1.0	0.999	1.0	1.0	1.0	1.0	0.992	1.0	1.0
NC_064017.1	Stowaway|18	1450933	1450940	1.0	0.91	1.0	0.964	1.0	1.0	1.0	0.95	0.837	0.929	0.904	1.0
NC_064017.1	uc|33	1453970	1453977	0.92	0.842	0.849	0.899	0.892	0.892	0.96	0.861	0.965	0.932	0.941	0.897
NC_064017.1	Tourist|1	1474662	1474669	0.84	0.854	0.879	0.88	0.978	0.761	0.922	0.856	0.931	0.821	0.871	0.926
NC_064017.1	uc|9	1479257	1479279	0.789	0.757	0.93	0.871	0.922	0.875	0.863	0.709	0.849	0.701	0.805	0.895
NC_064017.1	Stowaway|43	1479517	1479743	0.335	0.0	0.318	0.27	0.283	0.297	0.41	0.225	0.206	0.301	0.299	0.19
NC_064017.1	Stowaway|15	1479648	1479826	0.348	0.249	0.249	0.44	0.564	0.255	0.412	0.199	0.158	0.299	0.284	0.334
NC_064017.1	Mutator|21	1481211	1481692	0.943	1.0	0.922	1.0	0.899	1.0	1.0	1.0	0.828	1.0	0.942	0.938
NC_064017.1	Tourist|12	1490614	1490625	0.999	0.998	0.988	1.0	1.0	1.0	0.998	0.998	1.0	0.981	1.0	0.983
NC_064017.1	Mutator|14	1492249	1492324	0.758	0.657	0.676	0.64	0.61	0.797	0.934	0.602	0.657	0.718	0.546	0.541
NC_064017.1	Mutator|5	1492307	1492407	0.304	0.293	0.534	0.656	0.632	0.345	0.778	0.414	0.574	0.0	0.428	0.457
NC_064017.1	Stowaway|8	1500487	1500491	0.584	0.758	0.773	0.547	0.813	0.615	0.72	0.603	0.778	0.659	0.603	0.694
NC_064017.1	Stowaway|33	1506319	1506324	0.524	0.455	0.42	0.381	0.387	0.394	0.381	0.589	0.454	0.493	0.512	0.577
NC_064017.1	Stowaway|1	1506322	1506414	0.413	0.235	0.446	0.461	0.424	0.324	0.371	0.289	0.42	0.262	0.386	0.268
NC_064017.1	Stowaway|43	1509917	1510048	0.373	0.366	0.253	0.296	0.255	0.258	0.199	0.0	0.339	0.279	0.256	0.0
NC_064017.1	Stowaway|15	1509927	1510126	0.422	0.645	0.243	0.262	0.678	0.56	0.0	0.407	0.0	0.42	0.336	0.408
NC_064017.1	Stowaway|31	1513116	1513234	0.625	0.0	0.757	0.584	1.0	0.666	0.0	0.0	0.778	0.75	1.0	0.795
NC_064017.1	Stowaway|12	1520971	1521484	0.0	0.49	0.0	0.578	0.0	0.0	0.538	0.0	0.614	0.0	0.53	0.0
NC_064017.1	Stowaway|31	1531255	1531264	0.848	0.895	0.861	0.857	0.876	1.0	0.917	1.0	0.941	0.849	0.838	0.902
NC_064017.1	Stowaway|41	1553288	1553305	0.807	0.512	0.748	0.436	0.725	0.796	0.728	0.646	0.804	0.847	0.806	0.63
NC_064017.1	Stowaway|24	1554365	1554827	0.44	1.0	0.0	0.934	0.0	0.582	0.692	0.562	0.842	0.0	0.615	0.738
NC_064017.1	Stowaway|6	1557145	1557209	0.654	0.0	0.652	0.0	0.671	0.714	0.452	0.641	0.568	0.858	0.5	0.448
NC_064017.1	uc|33	1577511	1578501	0.0	0.408	0.0	0.518	0.297	0.0	0.0	0.0	0.0	0.0	0.0	0.0
NC_064017.1	Stowaway|1	1579988	1580231	0.948	0.868	1.0	0.887	0.819	0.918	0.922	1.0	0.846	0.819	1.0	1.0
NC_064017.1	Tourist|16	1585129	1585150	0.804	0.0	1.0	0.0	0.497	0.765	0.905	0.837	0.803	1.0	0.653	0.793
NC_064017.1	Stowaway|27	1586480	1586486	0.953	0.859	1.0	1.0	0.885	0.87	0.939	0.954	0.866	0.945	0.984	0.942
NC_064017.1	hAT|28	1588656	1588679	0.261	0.447	0.427	0.354	0.535	0.598	0.484	0.616	0.566	0.492	0.528	0.627
NC_064017.1	Stowaway|4	1589894	1589912	0.614	0.0	0.965	0.0	0.57	0.736	0.626	0.751	0.62	1.0	0.701	0.713
NC_064017.1	uc|33	1593072	1593137	0.606	0.56	0.584	0.706	0.723	0.61	0.335	0.493	0.618	0.577	0.591	0.669
NC_064017.1	Mutator|20	1593454	1593526	0.737	0.881	0.861	0.788	0.832	0.82	0.742	1.0	0.949	0.761	0.863	0.731
NC_064017.1	Tourist|1	1595279	1595678	0.753	1.0	0.944	1.0	0.871	0.787	0.77	0.8	0.884	0.966	0.851	0.779
NC_064017.1	hAT|22	1604462	1604773	0.727	0.767	0.0	0.867	0.367	0.608	0.549	0.0	0.412	0.0	0.582	0.552
NC_064017.1	uc|33	1604664	1604716	0.764	0.0	0.785	0.0	0.483	0.631	0.638	0.72	0.476	0.881	0.628	0.522
NC_064017.1	hAT|19	1621792	1622267	0.0	0.0	0.0	0.0	0.554	0.516	0.0	0.0	0.0	0.0	0.0	0.0
NC_064017.1	Tourist|4	1623739	1623800	0.639	0.0	0.812	0.0	0.668	0.844	0.793	0.796	0.592	0.735	0.629	0.675
NC_064017.1	hAT|20	1624669	1624670	0.881	0.884	0.945	0.906	0.982	1.0	0.858	0.933	0.921	1.0	0.928	0.816
NC_064017.1	Tourist|17	1626218	1626598	0.494	0.722	0.0	0.834	0.6	0.59	0.41	0.453	0.468	0.0	0.716	0.457
NC_064017.1	uc|9	1626229	1626540	0.0	0.222	0.0	0.0	0.0	0.0	0.0	0.0	0.0	0.0	0.0	0.0
NC_064017.1	hAT|21	1640960	1641160	0.0	0.0	0.588	0.0	0.668	0.84	0.529	0.733	0.682	0.896	0.557	0.503
NC_064017.1	Stowaway|1	1642127	1642193	0.486	0.215	0.801	0.185	0.318	0.341	0.45	0.54	0.51	0.645	0.528	0.433
NC_064017.1	Stowaway|11	1647101	1647113	0.618	0.709	0.0	0.752	0.779	0.919	0.9	1.0	0.943	0.0	0.846	1.0
NC_064017.1	hAT|28	1654340	1654380	0.81	0.679	0.698	0.782	0.968	0.865	0.8	0.775	0.869	0.767	0.75	0.754
NC_064017.1	Stowaway|15	1658564	1658609	0.211	0.241	0.0	0.317	0.191	0.27	0.0	0.248	0.0	0.0	0.256	0.217
NC_064017.1	Stowaway|43	1658566	1658692	0.335	0.548	0.0	0.256	0.235	0.217	0.0	0.158	0.473	0.0	0.229	0.0
NC_064017.1	uc|20	1658571	1658604	0.191	0.0	0.625	0.0	0.238	0.193	0.388	0.174	0.0	0.623	0.216	0.245
NC_064017.1	hAT|9	1661779	1662329	0.968	0.879	1.0	1.0	1.0	1.0	1.0	0.926	1.0	1.0	1.0	1.0
NC_064017.1	Mutator|7	1666599	1666945	0.978	1.0	1.0	0.974	1.0	1.0	0.972	1.0	0.96	1.0	1.0	1.0
NC_064017.1	hAT|4	1669442	1670113	0.696	0.801	0.714	0.957	0.869	0.735	0.788	0.664	0.792	0.81	0.752	0.718
NC_064017.1	Stowaway|6	1669444	1669590	0.75	0.391	0.0	0.337	0.616	0.0	1.0	0.241	0.458	0.0	0.6	0.7
NC_064017.1	uc|33	1671633	1671728	0.623	0.766	0.0	0.621	0.296	0.804	0.699	0.569	0.693	0.0	0.716	0.826
NC_064017.1	Tourist|17	1672626	1672632	0.0	0.0	0.0	0.0	1.0	0.0	0.0	0.0	0.0	0.0	0.796	0.0
NC_064017.1	Tourist|17	1672637	1672666	0.0	1.0	0.0	0.0	0.0	0.0	1.0	0.0	0.914	0.0	0.0	1.0
NC_064017.1	Stowaway|3	1674524	1674549	0.543	0.0	0.926	0.0	0.748	0.811	0.629	0.7	0.681	0.852	0.582	0.673
NC_064017.1	hAT|21	1688145	1688173	0.781	0.0	0.917	0.0	0.802	0.745	0.743	0.62	0.656	0.845	0.919	0.788
NC_064017.1	uc|33	1688504	1688689	0.0	0.761	0.0	0.561	0.451	0.476	0.487	0.405	0.546	0.0	0.334	0.711
NC_064017.1	Tourist|21	1688531	1688539	0.607	0.0	0.878	0.0	0.542	0.539	0.456	0.725	0.503	0.955	0.47	0.717
NC_064017.1	hAT|28	1691263	1691358	0.894	0.68	0.599	0.759	0.701	0.678	0.493	0.508	0.751	0.654	0.824	0.62
NC_064017.1	Stowaway|39	1692717	1692736	0.943	1.0	0.934	1.0	1.0	1.0	0.955	0.979	1.0	1.0	0.973	0.907
NC_064017.1	Tourist|17	1698535	1698552	0.578	0.0	0.998	0.0	0.575	0.688	0.689	0.713	0.666	1.0	0.798	0.642
NC_064017.1	Mutator|3	1706748	1707589	1.0	0.0	1.0	0.0	0.865	0.916	0.975	0.0	0.874	0.962	0.8	1.0
NC_064017.1	Stowaway|25	1709288	1709358	0.833	0.0	0.687	0.0	0.996	0.827	0.879	0.908	0.721	0.615	0.718	0.911
NC_064017.1	Stowaway|6	1719089	1719151	0.324	0.575	0.0	0.503	0.746	0.755	0.457	0.337	0.496	0.0	0.538	0.778
NC_064017.1	hAT|9	1727701	1727744	0.529	1.0	0.0	1.0	0.788	0.621	0.888	0.794	0.635	0.0	0.818	0.79
NC_064017.1	Tourist|5	1731315	1731492	0.438	0.0	0.81	0.0	0.607	0.0	0.387	0.832	0.699	0.934	0.368	0.0
NC_064017.1	Stowaway|25	1731498	1731514	0.513	0.964	0.0	0.824	0.0	0.506	0.723	0.634	0.345	0.0	0.72	0.667
NC_064017.1	Stowaway|2	1752523	1752597	0.324	0.0	0.669	0.0	0.273	0.298	0.519	0.327	0.304	0.645	0.662	0.487
NC_064017.1	hAT|27	1757551	1757570	0.619	0.834	0.692	0.784	0.878	0.892	0.779	0.904	0.65	0.878	0.639	0.806
NC_064017.1	hAT|9	1764851	1765570	0.0	0.0	1.0	0.0	1.0	0.0	0.0	0.0	1.0	0.0	0.0	0.0
NC_064017.1	Stowaway|43	1767321	1767707	0.314	0.0	0.0	0.0	0.0	0.0	0.0	0.0	0.0	0.0	0.0	0.0
NC_064017.1	Stowaway|15	1767339	1767718	0.263	0.0	0.117	0.538	0.388	0.419	0.27	0.359	0.43	0.358	0.402	0.35
NC_064017.1	Stowaway|43	1767346	1767707	0.0	0.529	0.141	0.47	0.478	0.408	0.439	0.34	0.424	0.56	0.202	0.0
NC_064017.1	Stowaway|15	1767371	1767707	0.0	0.372	0.0	0.0	0.0	0.0	0.0	0.0	0.0	0.0	0.0	0.0
NC_064017.1	uc|26	1768263	1768882	0.744	0.842	0.0	1.0	0.846	0.835	0.0	1.0	0.0	0.0	0.869	1.0
NC_064017.1	uc|9	1769416	1769416	0.572	0.0	0.995	0.0	0.869	0.665	0.704	0.744	0.568	0.925	0.535	0.661
NC_064017.1	Mutator|22	1769528	1769939	0.374	0.0	0.974	0.0	0.804	0.561	0.0	0.0	0.515	1.0	0.53	0.542
NC_064017.1	uc|5	1770233	1770270	0.812	0.0	0.947	0.0	0.804	0.897	0.88	0.896	0.798	1.0	0.687	0.836
NC_064017.1	uc|4	1770337	1771196	0.73	1.0	0.905	0.968	0.698	0.641	0.607	0.643	0.709	0.0	0.752	0.716
NC_064017.1	Stowaway|8	1772206	1772393	0.869	0.832	0.0	0.379	0.699	1.0	0.41	0.0	0.735	0.548	0.438	1.0
NC_064017.1	Stowaway|2	1777287	1777422	0.745	0.928	0.0	0.864	0.853	0.666	0.813	0.674	0.896	0.0	0.759	0.918
NC_064017.1	Stowaway|1	1782115	1782154	0.706	0.935	0.669	0.721	0.77	0.834	0.796	0.828	0.755	0.617	0.79	0.772
NC_064017.1	hAT|21	1786589	1786817	0.822	0.818	0.0	0.905	0.75	0.847	0.858	0.0	1.0	0.0	0.771	0.737
NC_064017.1	Stowaway|4	1788416	1788524	0.252	0.685	0.0	0.785	0.392	0.223	0.432	0.289	0.233	0.0	0.455	0.496
NC_064017.1	Stowaway|14	1788466	1788469	0.479	0.0	0.689	0.0	0.441	0.545	0.271	0.534	0.416	0.717	0.407	0.277
NC_064017.1	Tourist|21	1790744	1790772	0.84	0.0	0.603	0.0	0.64	0.538	0.636	0.352	0.268	0.722	0.396	0.487
NC_064017.1	Stowaway|3	1790892	1790905	0.564	0.0	0.636	0.0	0.675	0.733	0.605	0.7	0.615	0.705	0.576	0.573
NC_064017.1	uc|23	1791287	1791333	0.427	0.407	0.504	0.469	0.485	0.523	0.48	0.411	0.499	0.534	0.422	0.468
NC_064017.1	Stowaway|24	1792430	1792440	0.729	0.937	0.73	0.799	0.677	0.767	0.732	0.766	0.767	0.729	0.714	0.836
NC_064017.1	Tourist|1	1804904	1804962	0.69	0.0	0.877	0.0	0.483	0.947	0.834	0.741	0.9	1.0	0.856	0.778
NC_064017.1	Stowaway|6	1806765	1806935	0.562	0.0	1.0	0.0	0.935	0.668	0.466	0.632	0.793	0.901	0.74	0.554
NC_064017.1	uc|32	1810355	1810442	0.951	1.0	1.0	0.693	0.916	0.756	0.905	0.879	0.905	1.0	0.94	0.934
NC_064017.1	uc|9	1810672	1810716	0.232	0.0	0.599	0.0	0.296	0.719	0.485	0.293	0.436	0.563	0.211	0.476
NC_064017.1	Stowaway|11	1817207	1817291	0.578	0.932	0.0	0.965	0.696	0.679	0.799	0.942	0.711	0.0	0.773	0.459
NC_064017.1	Stowaway|1	1819507	1819530	0.826	0.0	0.651	0.0	0.573	0.728	0.77	0.77	0.816	0.926	0.731	0.816
NC_064017.1	uc|33	1831713	1831743	0.0	0.0	0.541	0.0	0.0	0.316	0.0	0.219	0.355	0.0	0.435	0.549
NC_064017.1	uc|19	1836321	1836358	0.633	0.0	0.474	0.0	0.0	0.525	0.54	0.555	0.0	0.638	0.0	0.0
NC_064017.1	Mutator|18	1836494	1836648	0.421	0.694	0.0	0.652	0.379	0.524	0.343	0.423	0.589	0.0	0.623	0.0
NC_064017.1	Mutator|20	1840694	1840794	0.443	0.488	0.64	0.532	0.356	0.578	0.483	0.558	0.459	0.516	0.462	0.553
NC_064017.1	hAT|9	1840895	1841105	0.475	0.0	1.0	0.0	0.781	0.633	0.719	0.862	0.939	1.0	0.0	0.773
NC_064017.1	uc|9	1843234	1843295	0.754	0.758	0.0	0.61	0.457	0.0	0.552	0.934	0.564	0.0	0.762	0.659
NC_064017.1	Tourist|1	1845443	1845775	0.0	0.0	0.0	0.0	0.456	0.0	0.0	0.0	0.0	0.0	0.0	0.0
NC_064017.1	hAT|10	1846733	1847329	1.0	1.0	1.0	0.98	0.98	1.0	1.0	1.0	1.0	0.96	0.992	1.0
NC_064017.1	uc|6	1848514	1849046	1.0	0.925	1.0	1.0	1.0	1.0	0.954	1.0	0.756	1.0	1.0	1.0
NC_064017.1	uc|33	1851220	1851374	0.186	0.431	0.0	0.333	0.224	0.623	0.0	0.319	0.215	0.0	0.405	0.341
NC_064017.1	hAT|28	1862565	1862600	0.733	0.652	0.719	0.684	0.541	0.723	0.653	0.478	0.773	0.854	0.621	0.558
NC_064017.1	Stowaway|1	1880450	1880540	0.596	0.81	0.0	0.738	0.927	0.625	1.0	1.0	1.0	0.0	0.758	1.0
NC_064017.1	hAT|10	1888012	1888589	1.0	0.982	0.972	0.957	1.0	1.0	1.0	1.0	1.0	1.0	1.0	1.0
NC_064017.1	uc|9	1890831	1891098	0.401	0.592	0.552	0.678	0.542	0.468	0.53	0.668	0.594	0.484	0.463	0.661
NC_064017.1	uc|25	1891219	1891274	0.565	0.0	1.0	0.0	0.865	0.676	0.902	0.731	0.635	0.977	0.954	0.92
NC_064017.1	Stowaway|30	1901355	1901369	0.605	0.818	0.865	0.891	0.715	0.905	0.7	0.801	0.956	0.816	0.821	0.853
NC_064017.1	Stowaway|10	1901931	1902031	0.623	0.389	0.513	0.502	0.693	0.518	0.574	0.687	0.526	0.594	0.509	0.478
NC_064017.1	Stowaway|17	1909150	1909339	0.923	0.836	0.0	0.802	0.878	1.0	0.954	0.871	1.0	0.0	0.931	0.841
NC_064017.1	uc|33	1911406	1911502	0.42	0.521	0.0	0.577	0.493	0.584	0.612	0.448	0.634	0.0	0.781	0.591
NC_064017.1	hAT|13	1922052	1922788	0.887	0.0	1.0	0.0	0.97	0.952	0.91	0.0	0.922	0.966	0.911	0.924
NC_064017.1	uc|28	1925707	1925811	0.232	0.5	0.0	0.569	0.398	0.308	0.474	0.185	0.383	0.0	0.265	0.464
NC_064017.1	Tourist|4	1937428	1937744	1.0	0.938	0.795	0.0	1.0	0.0	0.792	0.854	0.877	0.944	0.916	0.871
NC_064017.1	uc|33	1938411	1938583	0.335	0.0	0.7	0.0	0.497	0.552	0.715	0.683	0.573	0.821	0.355	0.618
NC_064017.1	Stowaway|4	1945817	1945817	0.571	0.928	0.0	0.947	0.654	0.707	0.557	0.792	0.432	0.0	0.89	0.686
NC_064017.1	Tourist|1	1952526	1952580	0.483	0.783	0.0	0.955	0.544	0.751	0.635	0.507	0.824	0.0	0.689	0.572
NC_064017.1	Stowaway|38	1952716	1953224	0.0	0.0	0.61	0.0	0.0	0.0	0.0	0.0	0.366	0.0	0.0	0.0
NC_064017.1	Stowaway|2	1952723	1953208	0.455	0.764	0.0	0.785	0.366	0.309	0.468	0.0	0.368	0.0	0.528	0.286
NC_064017.1	Stowaway|1	1952724	1953316	0.0	0.0	0.0	0.0	0.0	0.0	0.41	0.518	0.0	0.0	0.0	0.0
NC_064017.1	Stowaway|1	1953316	1953317	0.0	0.457	0.0	0.501	0.363	0.425	0.0	0.0	0.0	0.0	0.388	0.0
NC_064017.1	Stowaway|33	1953316	1953317	0.498	0.535	0.0	0.523	0.384	0.0	0.612	0.611	0.722	0.0	0.444	0.0
NC_064017.1	uc|15	1962224	1962343	0.523	0.0	0.732	0.0	0.573	0.531	0.511	0.308	0.546	0.827	0.801	0.703
NC_064017.1	Stowaway|42	1962973	1963037	0.0	0.0	0.796	0.0	0.743	0.721	0.938	0.742	0.721	0.684	0.733	0.816
NC_064017.1	uc|3	1993629	1993690	0.886	0.68	0.782	0.633	0.862	0.511	0.898	0.937	0.697	0.619	0.911	0.926
NC_064017.1	Stowaway|16	1996146	1996372	0.748	0.924	0.0	0.917	0.952	1.0	0.732	0.888	0.864	0.0	0.718	1.0
NC_064017.1	Tourist|6	1998512	1998700	0.587	0.443	0.436	0.569	0.739	0.406	0.332	0.517	0.521	0.212	0.871	0.559
NC_064017.1	uc|19	1999291	1999322	0.615	0.0	0.807	0.0	0.884	0.706	0.515	0.641	0.633	0.969	0.623	0.556
NC_064017.1	Stowaway|36	2001001	2001608	0.66	1.0	0.0	0.97	0.524	0.673	0.639	0.56	0.536	0.0	0.383	0.566
NC_064017.1	Stowaway|25	2003712	2003882	0.645	0.926	0.0	0.937	0.833	0.711	0.722	0.751	0.762	0.0	0.728	0.762
NC_064017.1	Tourist|17	2019341	2019361	0.921	0.973	0.0	1.0	0.832	0.0	0.656	0.677	0.646	0.0	0.877	0.766
NC_064017.1	Tourist|7	2048208	2048250	0.997	0.0	0.959	0.0	0.816	1.0	1.0	0.891	0.93	1.0	1.0	0.998
NC_064017.1	Stowaway|41	2048609	2048615	0.658	0.0	0.688	0.0	0.607	0.832	0.656	0.759	0.516	0.634	0.452	0.693
NC_064017.1	Tourist|4	2049697	2049960	0.0	0.0	0.632	0.0	1.0	1.0	0.0	0.0	1.0	0.714	0.0	0.0
NC_064017.1	Stowaway|12	2050460	2051132	0.921	0.911	0.913	0.954	0.946	1.0	1.0	0.97	0.875	0.92	0.987	0.786
NC_064017.1	uc|9	2051520	2051537	0.943	0.865	0.691	1.0	0.933	0.874	0.87	1.0	0.984	0.948	0.89	0.831
NC_064017.1	uc|20	2053039	2053188	0.62	0.0	0.632	0.0	0.611	0.597	0.353	0.665	0.642	0.522	0.621	0.0
NC_064017.1	uc|33	2054734	2055185	1.0	1.0	0.0	0.965	0.543	0.441	0.708	0.792	0.667	0.0	0.524	0.509
NC_064017.1	Tourist|1	2058585	2058922	0.934	0.866	0.87	1.0	0.861	0.886	0.897	0.933	0.859	0.94	0.939	0.922
NC_064017.1	uc|24	2062516	2062909	0.442	0.82	0.0	0.578	1.0	0.0	0.684	0.0	1.0	0.875	0.0	1.0
NC_064017.1	Tourist|21	2063295	2063339	0.948	0.987	1.0	0.95	0.956	1.0	0.909	1.0	1.0	0.97	0.981	1.0
NC_064017.1	uc|4	2065720	2065839	0.782	0.0	0.945	0.478	0.798	0.816	0.725	0.542	0.662	0.898	0.791	0.813
NC_064017.1	Mutator|18	2072395	2072931	1.0	1.0	1.0	1.0	1.0	0.951	1.0	0.964	0.968	1.0	1.0	1.0
NC_064017.1	uc|32	2073188	2073265	0.0	0.384	0.0	0.0	0.0	0.0	0.194	0.346	0.0	0.0	0.266	0.201
NC_064017.1	Stowaway|1	2073200	2073347	0.549	0.837	0.0	0.853	0.671	0.573	0.674	0.471	0.472	0.0	0.675	0.59
NC_064017.1	Tourist|13	2073498	2074448	0.852	0.618	0.75	0.894	0.928	0.664	0.788	0.808	0.826	0.865	0.901	0.604
NC_064017.1	Stowaway|3	2087353	2087362	0.939	0.935	0.942	1.0	0.881	0.897	1.0	0.902	0.806	0.857	0.942	0.976
NC_064017.1	Stowaway|4	2095786	2095933	0.462	0.324	0.446	0.478	0.465	0.379	0.506	0.347	0.354	0.492	0.574	0.448
NC_064017.1	Stowaway|19	2096800	2096899	0.377	0.0	0.498	0.0	0.355	0.215	0.416	0.306	0.308	0.46	0.474	0.328
NC_064017.1	hAT|4	2097167	2097832	0.667	0.0	0.522	0.275	0.466	0.468	0.519	0.0	0.455	0.582	0.444	0.332
NC_064017.1	hAT|3	2097171	2097777	0.0	0.407	0.0	0.0	0.314	0.37	0.0	0.0	0.0	0.359	0.0	0.0
NC_064017.1	hAT|1	2099063	2099080	0.557	0.41	0.565	0.674	0.758	0.622	0.372	0.686	0.0	0.495	0.523	0.593
NC_064017.1	hAT|7	2102735	2102772	0.853	0.811	0.602	0.813	0.525	0.86	0.573	0.902	0.949	0.856	0.922	0.893
NC_064017.1	hAT|19	2103163	2103784	1.0	0.0	1.0	0.836	0.937	0.851	1.0	0.68	1.0	0.972	0.985	1.0
NC_064017.1	Stowaway|17	2104853	2104897	0.484	0.0	0.909	0.0	0.481	0.286	0.595	0.597	0.484	0.939	0.641	0.499
NC_064017.1	Stowaway|42	2105231	2105488	0.353	0.725	0.0	0.689	0.448	0.305	0.502	0.421	0.603	0.0	0.395	0.483
NC_064017.1	Stowaway|4	2105294	2105488	0.295	0.0	0.57	0.0	0.233	0.37	0.307	0.21	0.491	0.776	0.358	0.376
NC_064017.1	Tourist|21	2106693	2106773	0.884	0.988	0.0	1.0	0.627	0.792	0.551	0.736	0.853	0.0	0.619	0.887
NC_064017.1	Tourist|17	2109633	2109956	0.907	1.0	0.817	0.975	0.977	0.88	0.876	0.89	0.814	0.822	0.908	0.865
NC_064017.1	uc|20	2113323	2113413	0.734	0.508	0.682	0.62	0.598	0.748	0.384	0.459	0.759	0.574	0.71	0.727
NC_064017.1	Tourist|13	2113925	2114010	0.592	0.464	0.698	0.405	0.578	0.546	0.486	0.548	0.346	0.77	0.509	0.453
NC_064017.1	Stowaway|41	2115718	2115756	0.9	0.928	0.978	0.826	0.899	0.761	0.863	0.869	0.931	0.862	0.895	0.878
NC_064017.1	Stowaway|24	2116923	2117072	0.0	0.0	0.0	0.0	0.0	0.0	0.0	0.581	0.0	0.952	0.0	0.0
NC_064017.1	uc|23	2118224	2118375	0.632	0.0	0.545	0.0	0.0	0.434	0.329	0.45	0.637	0.338	0.454	0.269
NC_064017.1	Tourist|13	2120808	2120836	0.827	1.0	0.0	1.0	0.762	0.773	0.809	0.767	0.679	0.0	0.931	0.839
NC_064017.1	Stowaway|36	2121113	2121121	0.553	0.0	0.935	0.0	0.0	0.642	0.429	0.541	0.665	1.0	0.488	0.663
NC_064017.1	Stowaway|18	2123508	2123639	0.567	0.0	1.0	0.0	0.807	0.88	0.954	0.691	0.727	1.0	0.818	0.861
NC_064017.1	hAT|9	2125721	2125756	0.727	0.0	1.0	0.0	0.922	0.87	0.863	0.892	0.944	0.999	0.88	0.665
NC_064017.1	Stowaway|3	2126804	2127208	0.0	0.652	0.0	0.732	0.0	0.605	0.692	0.0	0.56	0.0	0.438	0.0
NC_064017.1	uc|33	2126804	2127203	0.0	0.0	0.491	0.0	0.46	0.0	0.0	0.0	0.0	0.35	0.508	0.0
NC_064017.1	uc|33	2143039	2143184	0.613	0.0	0.904	0.0	0.543	0.576	0.508	0.611	0.561	0.972	0.69	0.712
NC_064017.1	Tourist|5	2144249	2144473	0.967	0.689	0.0	0.597	0.0	1.0	0.0	0.0	0.75	0.0	0.0	0.734
NC_064017.1	hAT|9	2146207	2146423	0.901	0.0	1.0	0.0	1.0	0.386	0.665	0.748	0.305	1.0	0.628	0.865
NC_064017.1	Stowaway|4	2148057	2148068	0.967	0.888	0.901	0.843	0.8	0.944	1.0	0.848	0.905	0.955	1.0	1.0
NC_064017.1	Mutator|2	2148216	2148306	0.37	0.526	0.0	0.487	0.283	0.687	0.45	0.373	0.475	0.0	0.299	0.28
NC_064017.1	uc|13	2148216	2148267	0.334	0.421	0.0	0.568	0.272	0.0	0.407	0.565	0.43	0.0	0.55	0.494
NC_064017.1	uc|33	2151638	2151695	0.846	0.814	0.0	0.962	0.765	0.707	0.729	0.462	0.827	0.0	0.756	0.68
NC_064017.1	hAT|28	2153283	2153366	0.537	0.0	0.611	0.0	0.434	0.486	0.447	0.52	0.787	0.629	0.474	0.453
NC_064017.1	Stowaway|15	2160155	2160282	0.534	0.291	0.485	0.292	0.347	0.48	0.348	0.347	0.271	0.0	0.327	0.243
NC_064017.1	Stowaway|43	2160160	2160269	0.358	0.369	0.373	0.497	0.594	0.202	0.299	0.442	0.0	0.0	0.368	0.49
NC_064017.1	Stowaway|11	2164331	2164801	0.0	0.948	0.0	0.0	0.0	0.0	0.0	0.0	0.0	0.0	0.0	0.0
NC_064017.1	Stowaway|1	2164982	2165015	0.946	0.971	0.0	0.921	0.48	0.71	0.675	0.923	0.583	0.0	0.634	0.638
NC_064017.1	Mutator|21	2166049	2166205	0.895	0.813	0.725	1.0	0.903	0.619	0.828	1.0	0.799	0.731	0.937	1.0
NC_064017.1	Tourist|21	2174387	2174629	0.0	0.0	0.682	0.0	0.35	0.417	0.643	0.433	0.419	0.472	0.548	0.375
NC_064017.1	Stowaway|17	2180280	2180323	0.61	0.0	0.844	0.0	0.81	0.623	0.791	0.913	0.844	0.866	0.692	0.716
NC_064017.1	Tourist|7	2181662	2181674	1.0	0.0	1.0	0.0	1.0	0.967	0.935	0.988	0.0	0.899	0.987	1.0
NC_064017.1	Stowaway|1	2182653	2182661	0.647	0.0	0.94	0.0	0.0	0.586	0.589	0.763	0.621	0.896	0.637	0.0
NC_064017.1	Stowaway|1	2182670	2182719	0.0	0.0	0.0	0.0	0.682	0.0	0.0	0.0	0.0	0.0	0.0	0.791
NC_064017.1	uc|31	2187699	2188215	0.978	0.986	1.0	1.0	0.936	0.968	1.0	0.962	0.853	0.922	1.0	0.891
NC_064017.1	uc|9	2194130	2194325	0.981	1.0	0.0	0.224	0.868	0.895	0.85	0.784	0.932	0.0	0.265	0.893
NC_064017.1	Tourist|17	2196988	2197366	0.542	0.0	0.975	0.0	0.617	0.637	0.643	0.508	0.448	0.907	0.686	0.599
NC_064017.1	Tourist|17	2197582	2197696	0.466	0.951	0.0	1.0	0.568	0.417	0.425	0.418	0.602	0.0	0.641	0.564
NC_064017.1	Stowaway|23	2197678	2197822	0.573	1.0	0.878	0.886	0.75	0.814	0.814	0.659	0.723	0.982	0.841	0.693
NC_064017.1	Mutator|18	2204192	2204274	0.752	0.0	0.929	0.0	0.815	0.778	0.724	0.714	0.79	0.999	0.632	0.602
NC_064017.1	Stowaway|5	2210941	2211216	0.829	1.0	0.0	1.0	0.875	0.722	0.775	0.489	0.85	0.0	0.835	0.453
NC_064017.1	Stowaway|1	2211615	2211735	0.0	0.0	0.0	0.0	0.65	0.0	0.0	0.755	0.0	0.0	0.0	0.0
NC_064017.1	Tourist|7	2219671	2220006	1.0	0.85	0.978	1.0	1.0	1.0	1.0	1.0	1.0	1.0	1.0	1.0
NC_064017.1	Stowaway|25	2228262	2228485	0.232	0.405	0.231	0.329	0.196	0.254	0.292	0.314	0.395	0.318	0.277	0.23
NC_064017.1	Tourist|20	2232536	2232578	0.734	0.911	0.0	0.873	0.82	0.645	0.73	0.637	0.512	0.0	0.802	0.801
NC_064017.1	uc|33	2249638	2250049	0.0	0.0	1.0	0.0	0.0	0.0	0.656	0.81	0.773	0.884	0.639	0.8
NC_064017.1	uc|33	2253671	2253724	0.165	0.355	0.0	0.324	0.278	0.206	0.258	0.0	0.0	0.0	0.214	0.173
NC_064017.1	Mutator|24	2257568	2257605	0.678	1.0	0.0	0.832	0.677	0.763	0.627	0.0	0.671	0.0	0.565	0.785
NC_064017.1	uc|4	2257830	2258370	0.0	0.0	0.0	0.0	1.0	0.0	0.0	1.0	0.0	0.0	1.0	0.0
NC_064017.1	Tourist|1	2266968	2266971	0.884	0.0	0.704	0.0	0.662	0.0	0.0	0.868	0.808	0.91	0.788	0.859
NC_064017.1	Stowaway|4	2268043	2268158	0.552	0.0	0.484	0.0	0.478	0.342	0.411	0.479	0.555	0.446	0.233	0.544
NC_064017.1	Tourist|4	2271527	2271546	0.92	0.936	1.0	0.955	0.0	1.0	0.932	0.839	0.96	0.845	0.92	0.971
NC_064017.1	Stowaway|4	2272086	2272101	0.518	0.0	0.956	0.0	0.649	0.539	0.717	0.946	0.599	0.944	0.353	0.486
NC_064017.1	uc|9	2281014	2281131	0.388	1.0	0.0	0.584	0.264	0.687	0.691	0.0	0.348	0.0	0.474	0.333
NC_064017.1	Stowaway|4	2282308	2282310	0.755	0.585	0.861	0.817	0.772	0.797	0.791	0.809	0.828	0.841	0.673	0.786
NC_064017.1	Stowaway|28	2283617	2283716	0.506	0.0	0.916	0.0	0.434	0.701	0.378	0.768	0.618	1.0	0.467	0.416
NC_064017.1	uc|33	2286244	2286436	0.403	0.687	0.333	0.316	0.371	0.371	0.49	0.756	0.546	0.513	0.254	0.449
NC_064017.1	hAT|28	2290064	2290104	0.769	0.843	0.597	0.816	0.651	0.791	0.587	0.644	0.796	0.708	0.589	0.663
NC_064017.1	Stowaway|4	2298647	2299070	0.0	0.0	1.0	0.0	0.0	0.0	0.572	0.0	0.0	0.962	0.0	0.0
NC_064017.1	Tourist|20	2299271	2299377	0.878	0.0	0.681	0.0	0.67	0.747	0.438	0.725	0.906	0.698	0.715	0.791
NC_064017.1	uc|38	2300371	2301225	0.608	0.0	0.876	0.0	0.665	0.0	0.606	0.855	0.648	0.897	0.641	0.568
NC_064017.1	Mutator|24	2304974	2305010	0.992	0.905	0.907	1.0	0.778	0.798	0.915	0.719	0.786	0.8	0.866	1.0
NC_064017.1	uc|8	2308811	2309408	1.0	1.0	1.0	1.0	1.0	1.0	1.0	0.988	1.0	1.0	1.0	1.0
NC_064017.1	uc|19	2309945	2309971	0.915	1.0	1.0	0.874	0.94	0.947	0.904	0.0	0.956	1.0	1.0	0.938
NC_064017.1	Stowaway|41	2310544	2310565	1.0	0.848	0.822	0.87	0.965	0.94	0.889	1.0	0.944	0.804	0.933	0.948
NC_064017.1	hAT|10	2315582	2316142	1.0	1.0	1.0	0.97	1.0	0.0	1.0	1.0	0.0	0.896	1.0	0.9
NC_064017.1	Stowaway|6	2318346	2318372	0.673	0.558	0.518	0.747	0.609	0.47	0.685	0.688	0.77	0.697	0.676	0.774
NC_064017.1	Tourist|17	2323233	2323233	0.0	0.0	0.979	0.0	0.0	0.0	0.0	1.0	0.0	1.0	0.0	0.0
NC_064017.1	Stowaway|6	2324444	2324636	0.866	0.435	0.437	0.39	0.65	0.318	0.524	0.549	0.521	0.372	0.379	0.558
NC_064017.1	Tourist|4	2331976	2332613	0.0	1.0	0.7	1.0	1.0	1.0	0.902	0.786	0.0	0.709	0.904	1.0
NC_064017.1	uc|1	2333471	2333482	0.459	0.852	0.701	0.862	0.764	0.932	0.778	0.848	0.831	0.708	0.758	0.85
NC_064017.1	Tourist|17	2341781	2341852	0.739	0.794	0.818	0.783	0.912	0.842	0.721	0.761	0.798	0.72	0.891	0.757
NC_064017.1	Stowaway|3	2342179	2342183	0.92	0.906	0.797	0.669	0.701	0.704	0.739	0.661	0.936	0.689	0.91	0.836
NC_064017.1	Tourist|7	2345950	2346367	0.981	1.0	0.982	0.962	1.0	0.944	1.0	1.0	1.0	1.0	1.0	1.0
NC_064017.1	Stowaway|36	2349487	2349727	0.11	0.216	0.0	0.209	0.122	0.178	0.19	0.161	0.219	0.0	0.11	0.167
NC_064017.1	Tourist|17	2351305	2351311	0.942	1.0	1.0	0.0	1.0	1.0	1.0	1.0	0.959	1.0	0.945	1.0
NC_064017.1	uc|33	2357803	2357804	0.864	0.898	0.812	0.833	0.578	0.737	0.758	0.83	0.858	0.942	0.937	0.824
NC_064017.1	Mutator|2	2357892	2358615	0.66	0.558	0.646	0.68	0.628	0.615	0.604	0.586	0.748	0.64	0.59	0.57
NC_064017.1	Mutator|4	2357892	2358596	0.0	0.0	0.0	0.0	0.0	0.252	0.0	0.0	0.0	0.252	0.0	0.0
NC_064017.1	Tourist|1	2381805	2381820	0.937	1.0	0.929	0.967	0.936	0.904	0.928	0.951	1.0	1.0	0.912	0.905
NC_064017.1	uc|33	2383632	2383739	0.528	0.0	0.886	0.0	1.0	0.777	0.751	0.812	0.812	0.792	0.774	0.897
NC_064017.1	uc|9	2385727	2385762	0.39	0.0	0.554	0.0	0.535	0.0	0.413	0.63	0.0	0.819	0.34	0.398
NC_064017.1	Tourist|7	2387499	2387508	0.0	0.0	1.0	0.0	0.0	0.737	0.437	0.896	0.782	1.0	0.0	0.635
NC_064017.1	uc|9	2389470	2389489	0.62	0.0	0.786	0.0	0.479	0.761	0.505	0.767	0.738	0.667	0.798	0.706
NC_064017.1	Stowaway|11	2390387	2390387	0.605	0.728	0.73	0.782	0.786	0.81	0.946	0.845	0.637	0.77	0.579	0.595
NC_064017.1	Stowaway|6	2395265	2395982	0.683	0.71	0.0	0.607	0.365	0.657	0.54	0.0	0.81	0.0	0.722	0.666
NC_064017.1	Tourist|1	2395427	2395895	0.0	0.0	0.216	0.0	0.0	0.0	0.0	0.0	0.0	0.0	0.0	0.0
NC_064017.1	Tourist|14	2395427	2395898	0.0	0.0	0.0	0.0	0.0	0.0	0.0	0.0	0.0	0.193	0.0	0.0
NC_064017.1	Stowaway|4	2398015	2398046	1.0	1.0	0.942	0.895	1.0	0.967	1.0	0.933	1.0	1.0	0.936	0.943
NC_064017.1	hAT|24	2405639	2405707	0.665	0.736	0.421	0.643	0.612	0.611	0.619	0.586	0.557	0.426	0.634	0.491
NC_064017.1	Stowaway|29	2426551	2426558	0.958	0.979	0.975	1.0	0.973	1.0	0.989	1.0	1.0	0.946	0.921	0.966
NC_064017.1	Stowaway|43	2442554	2442779	0.273	0.0	0.223	0.0	0.42	0.0	0.201	0.0	0.156	0.0	0.234	0.341
NC_064017.1	Stowaway|15	2442577	2442669	0.208	0.342	0.17	0.0	0.219	0.0	0.343	0.0	0.126	0.291	0.212	0.428
NC_064017.1	Stowaway|4	2443376	2443385	0.798	0.91	0.79	0.634	0.754	0.834	0.764	0.578	0.885	0.869	0.878	0.812
NC_064017.1	Stowaway|41	2443884	2444056	0.639	0.825	0.602	0.655	0.743	0.836	0.852	1.0	0.708	0.736	0.639	0.604
NC_064017.1	uc|1	2449741	2450242	0.584	0.0	0.0	0.0	0.0	0.0	0.0	0.0	0.0	0.0	0.562	0.0
NC_064017.1	uc|33	2452905	2452975	0.831	0.823	0.7	0.668	0.669	0.68	0.858	0.763	0.457	0.736	0.676	0.725
NC_064017.1	Tourist|17	2462673	2462853	0.222	0.219	0.0	0.207	0.278	0.0	0.0	0.0	0.186	0.349	0.131	0.147
NC_064017.1	uc|9	2462774	2462789	0.568	0.573	0.66	0.556	0.518	0.676	0.53	0.58	0.58	0.547	0.707	0.561
NC_064017.1	Stowaway|11	2465733	2465884	0.752	0.716	1.0	0.0	0.923	0.927	1.0	0.833	0.967	0.695	0.0	0.0
NC_064017.1	Tourist|5	2466351	2466480	0.643	0.956	0.733	0.839	0.965	0.696	0.717	0.932	0.913	0.747	0.899	0.814
NC_064017.1	Stowaway|14	2467988	2468604	0.765	0.724	0.834	0.804	0.773	0.708	0.861	0.75	0.914	0.845	0.852	0.916
NC_064017.1	Tourist|17	2469197	2469248	0.232	0.211	0.211	0.0	0.537	0.0	0.47	0.369	0.333	0.424	0.367	0.286
NC_064017.1	Stowaway|12	2469549	2469562	0.93	1.0	0.788	0.938	0.955	1.0	1.0	1.0	0.829	1.0	0.898	0.907
NC_064017.1	Stowaway|25	2470387	2470412	0.737	0.813	0.801	0.601	0.704	0.642	0.846	0.544	0.841	0.647	0.786	0.72
NC_064017.1	Stowaway|25	2471480	2471613	0.607	0.522	0.49	0.502	0.412	0.593	0.432	0.0	0.606	0.542	0.557	0.499
NC_064017.1	uc|9	2471618	2471635	0.686	0.643	0.687	0.406	0.774	0.575	0.0	0.822	0.0	0.531	0.658	0.713
NC_064017.1	Stowaway|41	2475473	2475536	0.828	0.881	0.896	0.557	0.883	0.564	0.77	0.731	0.647	0.546	0.695	0.738
NC_064017.1	hAT|24	2481595	2481675	0.617	0.894	0.0	0.714	0.939	0.879	0.501	0.0	0.672	0.0	0.751	0.786
NC_064017.1	uc|20	2481881	2481963	0.609	0.0	0.671	0.0	0.529	0.503	0.539	0.84	0.574	0.739	0.332	0.655
NC_064017.1	Stowaway|39	2483781	2484633	1.0	1.0	0.947	0.916	0.966	1.0	0.838	1.0	1.0	0.851	0.952	1.0
NC_064017.1	Stowaway|24	2485467	2485826	1.0	1.0	1.0	1.0	1.0	1.0	0.977	1.0	0.966	1.0	1.0	1.0
NC_064017.1	Stowaway|4	2485950	2486016	0.716	0.893	0.0	0.865	0.738	0.731	0.819	0.0	0.759	0.0	0.743	0.711
NC_064017.1	uc|6	2491996	2492314	1.0	0.895	1.0	1.0	1.0	1.0	1.0	1.0	1.0	0.901	0.841	0.801
NC_064017.1	Stowaway|1	2492470	2492485	0.85	0.894	0.0	0.991	0.717	0.828	0.906	0.0	0.842	0.0	0.612	0.796
NC_064017.1	Stowaway|42	2495224	2495224	0.568	0.0	0.783	0.0	0.646	0.463	0.454	0.933	0.496	0.505	0.545	0.678
NC_064017.1	uc|9	2495864	2495977	0.317	0.0	0.726	0.0	0.467	0.394	0.558	0.803	0.0	0.706	0.465	0.357
NC_064017.1	Stowaway|1	2497096	2497102	0.589	0.0	0.753	0.0	0.739	0.71	0.832	0.844	0.729	0.794	0.838	0.717
NC_064017.1	uc|32	2497102	2497222	0.36	0.0	0.183	0.0	0.0	0.367	0.0	0.0	0.0	0.14	0.369	0.0
NC_064017.1	Tourist|14	2497745	2497951	0.0	0.0	0.174	0.0	0.182	0.317	0.339	0.093	0.219	0.288	0.286	0.235
NC_064017.1	Tourist|1	2497845	2497847	0.823	0.684	0.77	0.773	0.785	0.812	0.688	0.546	0.742	0.688	0.674	0.673
NC_064017.1	Stowaway|36	2542047	2542570	0.0	0.0	0.0	0.571	0.651	0.0	0.0	0.0	0.0	0.0	0.0	0.0
NC_064017.1	uc|9	2544288	2544311	0.505	0.607	0.572	0.553	0.705	0.538	0.871	0.637	0.536	0.829	0.623	0.551
NC_064017.1	Stowaway|5	2544290	2544445	0.0	0.0	0.294	0.0	0.0	0.144	0.539	0.0	0.0	0.0	0.297	0.156
NC_064017.1	Stowaway|11	2546607	2546716	0.492	0.341	0.0	0.315	0.185	0.287	0.0	0.0	0.0	0.484	0.0	0.0
NC_064017.1	Stowaway|24	2547516	2547535	0.656	0.368	0.0	0.593	0.286	0.34	0.0	0.0	0.0	0.5	0.0	0.0
NC_064017.1	uc|33	2548669	2548720	0.674	0.5	0.824	0.647	0.583	0.638	0.561	0.784	0.8	0.96	0.77	0.744
NC_064017.1	Stowaway|16	2550718	2550997	0.554	0.56	0.671	0.409	0.467	0.558	0.642	0.824	0.582	0.834	0.642	0.509
NC_064017.1	uc|20	2551991	2552002	0.728	0.405	0.733	0.556	0.464	0.517	0.647	0.688	0.904	0.771	0.522	0.503
NC_064017.1	Stowaway|12	2552778	2552796	0.918	0.82	0.881	0.861	0.935	0.815	0.826	0.879	0.899	0.83	0.801	0.807
NC_064017.1	Stowaway|4	2553398	2553520	0.793	0.762	0.67	0.667	0.69	0.871	0.664	0.621	0.525	0.905	0.653	0.495
NC_064017.1	Stowaway|39	2562189	2562259	0.785	0.941	0.0	1.0	0.399	0.775	0.771	0.0	0.717	0.0	0.86	0.743
NC_064017.1	Stowaway|6	2565978	2566140	0.269	0.615	0.0	0.53	0.263	0.334	0.274	0.0	0.343	0.0	0.0	0.516
NC_064017.1	Stowaway|18	2567870	2567887	0.487	0.0	0.905	0.0	0.505	0.523	0.582	1.0	0.52	0.964	0.562	0.569
NC_064017.1	Tourist|17	2568668	2568815	0.401	0.0	1.0	0.0	0.605	0.521	0.643	0.0	0.0	0.0	0.608	0.458
NC_064017.1	Stowaway|34	2574589	2575277	0.902	0.719	0.696	0.806	0.664	0.686	0.726	0.716	0.769	0.76	0.0	0.72
NC_064017.1	Stowaway|25	2578092	2578134	0.524	0.306	0.334	0.384	0.376	0.375	0.371	0.656	0.671	0.49	0.45	0.501
NC_064017.1	Stowaway|11	2589938	2589990	0.629	0.676	0.776	0.839	0.873	0.905	0.58	0.68	0.578	0.643	0.569	0.885
NC_064017.1	Stowaway|5	2595078	2595170	0.788	0.0	0.0	0.0	0.0	0.0	0.0	0.0	0.0	1.0	0.0	0.897
NC_064017.1	uc|20	2595359	2595403	0.282	0.0	0.615	0.0	0.0	0.372	0.458	0.615	0.486	0.568	0.374	0.605
NC_064017.1	Tourist|1	2599440	2599842	0.681	0.0	0.874	0.0	0.524	0.0	0.359	0.885	0.712	0.757	0.508	0.428
NC_064017.1	Stowaway|6	2608004	2608070	0.639	0.665	0.413	0.473	0.744	0.694	0.752	0.706	0.774	0.711	0.553	0.61
NC_064017.1	Stowaway|17	2609644	2609648	0.901	1.0	0.99	0.909	0.862	1.0	0.945	0.911	1.0	0.933	0.875	0.945
NC_064017.1	Tourist|1	2611285	2611882	0.913	0.0	0.911	0.0	0.0	0.857	0.872	0.954	0.714	0.819	0.616	0.802
NC_064017.1	uc|20	2614170	2614218	0.732	0.573	0.799	0.745	0.846	0.843	0.853	0.843	0.883	0.826	0.894	0.911
NC_064017.1	Tourist|17	2629632	2629649	0.957	1.0	1.0	0.932	1.0	0.977	0.943	1.0	0.96	1.0	0.0	0.971
NC_064017.1	hAT|28	2634233	2634289	0.732	0.625	0.85	0.711	0.658	0.477	0.521	0.682	0.567	0.534	0.642	0.713
NC_064017.1	Tourist|7	2635434	2635440	1.0	0.0	1.0	1.0	0.0	0.0	1.0	1.0	1.0	1.0	0.0	1.0
NC_064017.1	Stowaway|36	2638974	2638978	0.945	1.0	0.925	0.996	0.929	0.953	0.931	0.87	0.929	1.0	0.83	0.943
NC_064017.1	Stowaway|1	2640868	2640879	0.949	1.0	1.0	0.983	1.0	1.0	0.92	1.0	1.0	0.983	1.0	0.906
NC_064017.1	uc|22	2641678	2641678	0.0	0.0	0.0	0.0	0.0	0.0	0.0	0.0	0.0	0.378	0.0	0.0
NC_064017.1	Stowaway|5	2643952	2644046	0.537	0.517	0.0	0.0	0.0	0.0	0.626	0.0	0.652	0.0	0.576	0.0
NC_064017.1	uc|4	2644814	2645402	0.938	0.0	0.944	0.0	0.846	0.729	0.711	1.0	0.779	1.0	0.658	0.852
NC_064017.1	Tourist|9	2647327	2647332	0.931	0.875	0.919	0.916	0.936	0.937	0.912	0.869	1.0	1.0	0.989	0.964
NC_064017.1	uc|22	2648442	2648571	0.478	0.0	0.642	0.0	0.294	0.677	0.688	0.699	0.0	0.687	0.717	0.229
NC_064017.1	uc|27	2649157	2649252	0.573	0.619	0.846	0.658	0.581	0.62	0.723	0.969	0.762	0.966	0.579	0.481
NC_064017.1	Tourist|4	2651202	2651311	0.883	0.0	0.814	0.0	0.912	0.888	1.0	1.0	1.0	1.0	0.857	0.768
NC_064017.1	Tourist|19	2653372	2653428	0.437	0.0	0.491	0.0	0.186	0.405	0.398	0.486	0.371	0.409	0.608	0.274
NC_064017.1	Stowaway|8	2653905	2654212	0.0	0.0	0.0	0.0	0.0	0.0	0.0	0.0	0.0	0.0	0.0	0.763
NC_064017.1	Tourist|7	2678139	2678474	0.661	0.844	1.0	0.647	1.0	0.648	0.838	0.884	0.736	0.974	0.653	1.0
NC_064017.1	uc|9	2680818	2680843	0.787	0.734	0.491	0.709	0.594	0.774	0.519	0.73	0.563	0.619	0.426	0.792
NC_064017.1	Stowaway|1	2681847	2681898	0.557	0.851	0.0	1.0	0.764	0.951	0.719	0.0	0.592	0.0	0.801	0.678
NC_064017.1	Stowaway|1	2703614	2703679	0.836	0.599	0.601	0.677	0.573	0.759	0.525	0.716	0.712	0.63	0.0	0.672
NC_064017.1	Stowaway|10	2706025	2706272	0.795	0.901	0.609	0.575	0.835	0.645	0.8	0.826	0.701	0.75	0.644	0.624
NC_064017.1	Stowaway|1	2708417	2708426	0.751	0.885	0.953	0.862	0.888	0.873	0.795	0.939	0.954	0.881	0.92	0.806
NC_064017.1	uc|22	2727363	2727680	0.2	0.316	0.28	0.597	0.525	0.386	0.332	0.28	0.607	0.374	0.144	0.634
NC_064017.1	Tourist|1	2734261	2734261	0.0	0.0	0.951	0.0	0.0	0.0	0.0	0.0	0.919	1.0	0.0	0.0
NC_064017.1	Stowaway|3	2736672	2736725	0.908	0.94	0.948	0.847	0.793	0.901	0.949	0.715	0.847	0.829	0.817	0.883
NC_064017.1	hAT|8	2739117	2739670	1.0	1.0	1.0	1.0	1.0	1.0	0.974	1.0	1.0	1.0	1.0	1.0
NC_064017.1	uc|6	2750462	2750475	1.0	0.858	0.925	0.867	1.0	0.796	1.0	1.0	0.833	0.641	1.0	0.853
NC_064017.1	Stowaway|12	2751491	2751549	0.935	0.918	0.904	1.0	0.813	0.951	0.913	0.886	1.0	0.914	0.91	0.95
NC_064017.1	Tourist|17	2761319	2761762	0.562	0.0	0.846	0.0	0.562	0.0	0.0	0.862	0.0	0.839	0.476	0.597
NC_064017.1	uc|23	2762213	2762313	0.454	1.0	0.283	0.885	0.891	1.0	0.456	0.0	0.647	0.272	0.848	0.891
NC_064017.1	Stowaway|8	2766047	2766111	0.291	0.0	1.0	0.0	0.0	0.0	0.0	0.0	0.0	0.743	0.4	0.0
NC_064017.1	uc|33	2766518	2766599	0.616	0.729	0.0	0.72	0.605	0.873	0.472	0.0	0.37	0.0	0.597	0.554
NC_064017.1	Tourist|5	2767126	2767268	0.0	0.0	1.0	0.0	0.0	0.0	0.494	0.954	0.555	0.972	0.578	0.352
NC_064017.1	uc|33	2769662	2769865	0.646	0.0	0.747	0.0	0.35	0.0	0.503	0.656	0.384	0.423	0.521	0.448
NC_064017.1	uc|33	2774795	2774823	0.582	0.639	0.0	0.782	0.773	0.611	0.509	0.0	0.708	0.0	0.544	0.374
NC_064017.1	uc|33	2779819	2779890	0.0	0.835	0.0	0.883	0.709	0.579	0.502	0.0	0.501	0.0	0.0	0.534
NC_064017.1	hAT|3	2780909	2781676	0.6	0.0	0.864	0.0	0.0	0.0	0.0	0.918	0.532	0.929	0.462	0.731
NC_064017.1	Mutator|24	2783789	2784493	0.0	0.0	0.63	0.0	0.0	0.0	0.0	0.6	0.0	0.0	0.0	0.0
NC_064017.1	Stowaway|3	2787430	2787543	0.447	0.0	0.861	0.0	0.387	0.0	0.282	0.908	0.379	0.823	0.33	0.291
NC_064017.1	Mutator|20	2787721	2788130	0.0	0.0	0.0	0.0	0.0	0.0	0.0	0.0	0.0	0.0	0.0	0.468
NC_064017.1	Tourist|17	2787867	2787871	0.52	0.0	0.897	0.0	0.0	0.0	0.547	1.0	0.0	0.96	0.515	0.653
NC_064017.1	Mutator|20	2788129	2788179	0.598	0.62	0.0	0.832	0.0	0.933	0.736	0.0	0.733	0.0	0.754	0.0
NC_064017.1	uc|33	2792223	2792292	0.437	0.415	0.626	0.344	0.602	0.415	0.519	0.364	0.416	0.508	0.53	0.583
NC_064017.1	uc|31	2792502	2792625	0.377	0.578	0.684	0.53	0.449	0.268	0.553	0.371	0.328	0.277	0.542	0.585
NC_064017.1	Stowaway|17	2799634	2799980	0.0	1.0	1.0	0.0	0.0	0.0	1.0	0.0	0.0	0.0	0.0	0.0
NC_064017.1	Stowaway|41	2800595	2800625	0.524	0.746	0.701	0.734	0.618	0.66	0.885	0.67	0.793	0.732	0.741	0.788
NC_064017.1	Stowaway|36	2804861	2804924	0.519	0.919	0.0	0.862	0.563	0.928	0.546	0.0	0.897	0.0	0.711	0.692
NC_064017.1	Stowaway|10	2807642	2807747	0.0	0.0	0.0	0.0	0.0	0.0	0.0	0.194	0.0	0.448	0.0	0.0
NC_064017.1	Stowaway|41	2808170	2808237	0.53	0.71	0.0	0.949	0.778	0.79	0.753	0.0	0.945	0.0	0.533	0.527
NC_064017.1	Mutator|6	2810312	2810500	0.805	0.694	0.0	0.883	0.0	0.875	0.8	0.0	0.955	0.0	0.703	1.0
NC_064017.1	Stowaway|3	2814244	2814284	0.75	0.0	1.0	0.0	0.66	0.0	0.771	0.817	0.724	0.882	0.663	0.823
NC_064017.1	Stowaway|1	2818185	2818220	0.898	0.924	0.78	0.908	0.937	1.0	0.954	0.914	0.827	0.665	0.95	1.0
NC_064017.1	Tourist|17	2832530	2832533	0.0	0.0	0.979	0.0	0.0	0.0	0.0	1.0	0.524	0.97	0.0	0.0
NC_064017.1	Tourist|18	2840491	2841409	0.0	0.0	1.0	0.0	0.42	0.0	0.634	0.757	0.29	0.974	0.292	0.494
NC_064017.1	Stowaway|3	2843984	2844001	1.0	0.96	1.0	1.0	0.885	0.934	0.966	0.0	0.968	0.935	0.947	0.933
NC_064017.1	Stowaway|14	2851922	2851941	1.0	0.976	0.898	1.0	0.782	0.904	0.93	1.0	0.827	0.892	0.969	0.934
NC_064017.1	Stowaway|3	2854191	2854290	0.753	1.0	0.797	1.0	0.879	0.897	0.74	0.79	0.817	0.66	0.683	0.532
NC_064017.1	Stowaway|4	2855344	2855352	0.568	0.661	0.796	0.702	0.723	0.624	0.648	0.732	0.603	0.806	0.695	0.6
NC_064017.1	Stowaway|30	2868666	2868974	1.0	0.0	1.0	0.0	1.0	0.0	0.951	0.913	0.944	0.727	1.0	1.0
NC_064017.1	Tourist|1	2887602	2887602	0.904	0.98	0.0	0.0	0.892	0.0	0.865	0.0	0.945	0.904	0.0	0.0
NC_064017.1	hAT|22	2897797	2897943	0.847	0.812	0.907	0.75	0.851	1.0	0.822	0.904	0.812	0.872	1.0	0.901
NC_064017.1	Tourist|20	2901128	2901139	0.0	0.0	1.0	0.0	0.626	0.0	0.818	0.971	0.993	0.923	0.946	1.0
NC_064017.1	Mutator|20	2904641	2904733	0.741	0.79	0.82	0.543	0.777	0.714	0.719	0.597	0.764	0.977	0.665	0.873
NC_064017.1	uc|32	2907312	2907317	0.649	0.392	0.716	0.628	0.561	0.591	1.0	0.599	0.705	0.816	0.655	0.811
NC_064017.1	uc|15	2910368	2910370	0.641	0.0	0.849	0.0	0.693	0.0	0.495	0.877	0.764	0.868	0.818	0.871
NC_064017.1	Stowaway|6	2911158	2911166	0.53	0.0	0.874	0.0	0.59	0.0	0.495	0.883	0.576	0.859	0.516	0.49
NC_064017.1	uc|9	2924498	2924504	0.699	0.669	0.0	0.524	0.458	0.53	0.63	0.0	0.841	0.0	0.676	0.781
NC_064017.1	uc|33	2933517	2933766	0.237	0.215	0.207	0.297	0.22	0.198	0.452	0.0	0.0	0.351	0.0	0.264
NC_064017.1	uc|21	2935992	2936453	0.45	0.954	0.0	1.0	0.465	1.0	0.496	0.0	0.383	0.0	0.355	0.499
NC_064017.1	uc|33	2937031	2937730	0.28	0.0	0.0	0.0	0.382	0.0	0.0	0.554	0.358	0.0	0.498	0.494
NC_064017.1	Tourist|17	2937265	2937285	0.544	0.963	0.0	0.0	0.53	1.0	0.527	0.0	0.487	0.0	0.561	0.585
NC_064017.1	Stowaway|4	2937610	2937676	0.375	0.777	0.0	0.589	0.6	0.807	0.363	0.0	0.379	0.0	0.382	0.535
NC_064017.1	uc|33	2937610	2937629	0.0	0.0	0.595	0.0	0.0	0.0	0.286	0.0	0.0	0.607	0.0	0.0
NC_064017.1	uc|5	2943072	2943497	0.905	1.0	0.0	1.0	0.932	0.935	0.885	0.0	0.879	0.0	0.88	0.934
NC_064017.1	Stowaway|24	2943848	2944204	0.554	1.0	0.0	1.0	0.623	1.0	0.658	0.0	0.736	0.0	0.771	0.629
NC_064017.1	Tourist|17	2947071	2947087	0.409	0.0	0.859	0.0	0.293	0.0	0.285	0.708	0.356	0.851	0.367	0.39
NC_064017.1	Tourist|21	2948554	2948705	0.821	1.0	0.0	1.0	0.656	0.897	0.713	0.0	0.757	0.0	0.614	0.0
NC_064017.1	Stowaway|18	2955698	2955736	0.712	0.0	0.95	0.0	0.555	0.0	0.586	1.0	0.48	1.0	0.819	0.712
NC_064017.1	Stowaway|8	2959846	2959854	0.606	0.664	0.525	0.709	0.715	0.774	0.456	0.637	0.582	0.62	0.837	0.703
NC_064017.1	uc|33	2960302	2960332	0.632	0.0	0.82	0.0	0.468	0.0	0.593	0.915	0.663	0.751	0.565	0.514
NC_064017.1	Stowaway|17	2968352	2968440	0.65	1.0	0.0	0.992	0.914	1.0	0.92	0.0	0.7	0.0	0.715	0.702
NC_064017.1	Tourist|19	2980746	2980746	0.523	0.0	0.0	0.0	0.705	0.0	0.0	0.962	0.78	0.85	0.501	0.407
NC_064017.1	hAT|28	2987291	2987337	0.515	0.0	0.673	0.0	0.504	0.0	0.0	0.892	0.684	0.846	0.388	0.573
NC_064017.1	uc|27	2991131	2991262	0.896	0.692	0.73	0.831	0.737	0.601	0.838	0.904	0.625	0.789	0.724	0.688
NC_064017.1	Mutator|5	2994084	2994157	0.0	0.613	0.0	0.749	0.0	0.851	0.812	0.0	0.0	0.0	0.598	0.0
NC_064017.1	Tourist|17	3008186	3008818	0.0	0.576	0.0	0.0	0.0	0.0	0.0	0.0	0.0	0.0	0.0	0.0
NC_064017.1	uc|33	3030130	3030246	0.448	0.0	0.828	0.0	0.524	0.0	0.392	0.699	0.597	0.889	0.411	0.46
NC_064017.1	uc|9	3034183	3034624	0.0	0.0	0.874	0.0	0.678	0.0	0.0	0.776	0.0	0.0	0.0	0.0
NC_064017.1	hAT|21	3040644	3040769	0.558	0.0	0.927	0.0	0.522	0.0	0.561	0.0	0.372	1.0	0.452	0.502
NC_064017.1	Stowaway|16	3041307	3041393	0.334	0.0	0.671	0.0	0.391	0.0	0.313	0.755	0.353	0.57	0.319	0.342
NC_064017.1	Stowaway|1	3045251	3045349	0.0	0.0	0.948	0.0	0.871	0.0	0.832	0.933	0.86	0.979	0.838	0.831
NC_064017.1	uc|32	3045754	3045793	0.663	0.0	1.0	0.0	0.625	0.0	0.786	0.907	0.696	0.788	0.815	0.791
NC_064017.1	Tourist|21	3048504	3048991	0.363	0.0	0.784	0.0	0.277	0.0	0.534	1.0	0.687	1.0	0.387	0.44
NC_064017.1	Tourist|14	3056419	3056636	0.494	0.582	0.457	0.289	0.47	0.398	0.31	0.522	0.585	0.215	0.407	0.413
NC_064017.1	Tourist|1	3056435	3056612	0.446	0.0	0.371	0.298	0.577	0.536	0.355	0.27	0.521	0.445	0.363	0.204
NC_064017.1	Stowaway|18	3059145	3059172	0.858	1.0	1.0	0.865	0.964	0.975	0.906	1.0	0.96	0.898	0.973	0.824
NC_064017.1	Stowaway|42	3063119	3063137	0.701	0.633	0.895	0.84	0.891	0.756	0.896	0.734	0.766	0.718	0.627	0.93
NC_064017.1	uc|6	3064787	3064930	0.835	0.0	0.867	0.0	0.875	0.0	0.813	0.713	0.603	0.853	0.873	0.855
NC_064017.1	Stowaway|1	3067542	3067582	0.789	0.7	0.791	0.704	0.919	0.793	0.722	0.798	0.646	0.908	0.739	0.708
NC_064017.1	Tourist|11	3068338	3068524	0.655	0.578	0.726	0.356	0.644	0.372	0.576	0.83	0.51	0.372	0.476	0.62
NC_064017.1	Stowaway|36	3072033	3072281	0.125	0.0	0.178	0.0	0.394	0.0	0.0	0.139	0.288	0.336	0.26	0.354
NC_064017.1	Stowaway|36	3079235	3079262	0.664	0.974	0.0	0.94	0.74	0.951	0.823	0.0	0.814	0.0	0.938	0.853
NC_064017.1	Stowaway|14	3079572	3080572	0.0	0.0	0.773	0.0	0.532	0.0	0.271	0.664	0.28	0.776	0.415	0.493
NC_064017.1	Tourist|7	3088845	3089172	0.0	0.0	1.0	0.0	0.0	0.0	0.0	0.0	0.463	1.0	1.0	0.0
NC_064017.1	Tourist|17	3092976	3093071	0.568	0.645	0.0	0.71	0.513	0.0	0.0	0.588	0.0	0.774	0.709	0.439
NC_064017.1	uc|9	3092976	3093097	0.382	0.373	0.182	0.29	0.286	0.421	0.216	0.258	0.318	0.251	0.217	0.363
NC_064017.1	hAT|21	3107471	3107520	0.538	0.816	0.0	0.949	0.466	0.726	0.609	0.0	0.637	0.0	0.615	0.513
NC_064017.1	Stowaway|17	3107534	3107617	0.393	0.752	0.0	0.699	0.432	0.539	0.659	0.0	0.455	0.0	0.485	0.836
NC_064017.1	Stowaway|3	3109234	3109263	0.619	1.0	0.544	1.0	0.0	1.0	0.0	0.593	0.917	0.555	0.47	0.546
NC_064017.1	Mutator|13	3117622	3117707	0.499	0.464	0.0	0.354	0.0	0.626	0.142	0.0	0.0	0.0	0.376	0.201
NC_064017.1	Stowaway|28	3126531	3126559	0.634	0.0	0.883	0.0	0.859	0.0	0.334	1.0	0.74	1.0	0.503	0.749
NC_064017.1	Stowaway|41	3129014	3129022	0.667	0.722	0.716	0.603	0.718	0.631	0.59	0.684	0.558	0.703	0.813	0.675
NC_064017.1	Stowaway|6	3129153	3129252	0.713	0.633	0.0	0.629	0.451	0.705	0.298	0.0	0.583	0.0	0.5	0.467
NC_064017.1	Tourist|17	3130412	3130810	0.0	0.0	0.0	0.0	0.518	0.0	0.0	0.0	0.0	0.0	0.505	0.594
NC_064017.1	Stowaway|4	3130464	3130787	0.376	0.0	0.0	0.0	0.434	0.708	0.0	0.0	0.0	0.0	0.0	0.55
NC_064017.1	Tourist|17	3130464	3130606	0.524	0.0	0.972	0.0	0.0	0.0	0.365	1.0	0.659	0.975	0.0	0.0
NC_064017.1	Stowaway|4	3130786	3130816	0.0	0.737	0.0	0.819	0.0	0.0	0.657	0.0	0.834	0.0	0.584	0.0
NC_064017.1	Stowaway|4	3132335	3132335	0.292	0.0	0.804	0.0	0.0	0.0	0.26	0.663	0.339	0.718	0.382	0.375
NC_064017.1	Tourist|17	3133529	3133532	1.0	0.0	1.0	0.0	0.971	0.0	0.0	0.0	0.0	1.0	1.0	0.0
NC_064017.1	Stowaway|39	3133953	3133964	0.466	0.0	1.0	0.0	0.447	0.0	0.42	0.933	0.48	1.0	0.6	0.299
NC_064017.1	Stowaway|8	3134788	3135782	0.0	0.0	0.0	0.0	0.0	0.0	0.0	0.0	0.0	0.0	0.484	0.0
NC_064017.1	Stowaway|10	3134788	3134977	0.411	0.635	0.487	0.316	0.378	0.455	0.276	0.709	0.582	0.498	0.585	0.62
NC_064017.1	Stowaway|8	3134789	3135788	0.259	0.864	0.511	0.779	0.349	0.514	0.334	0.75	0.284	0.435	0.0	0.0
NC_064017.1	Stowaway|36	3135502	3135535	0.479	0.666	0.0	0.643	0.498	0.646	0.453	0.0	0.381	0.0	0.596	0.451
NC_064017.1	Stowaway|8	3135791	3135902	0.0	0.0	0.0	0.0	0.0	0.552	0.0	0.0	0.0	0.0	0.0	0.38
NC_064017.1	Mutator|20	3139763	3139901	0.639	0.634	0.0	1.0	0.519	0.614	0.914	0.0	0.938	0.0	1.0	0.76
NC_064017.1	Mutator|6	3139901	3140040	0.556	0.687	0.728	1.0	0.481	0.643	0.0	0.0	0.622	0.0	0.866	0.0
NC_064017.1	Mutator|16	3149573	3150117	1.0	0.971	1.0	1.0	0.986	1.0	1.0	1.0	1.0	1.0	1.0	1.0
NC_064017.1	uc|1	3153175	3153353	0.702	1.0	0.736	0.804	0.897	1.0	0.791	1.0	1.0	1.0	1.0	1.0
NC_064017.1	Stowaway|6	3158476	3158549	0.759	0.504	0.678	0.777	0.0	0.681	0.0	0.807	0.724	0.613	0.0	0.524
NC_064017.1	Stowaway|18	3161671	3162497	0.68	0.0	0.0	0.0	0.58	0.0	0.0	0.0	0.668	0.0	0.0	0.0
NC_064017.1	Tourist|17	3163140	3163177	0.551	0.0	1.0	0.0	0.949	0.0	0.657	0.967	0.933	0.956	0.736	0.796
NC_064017.1	uc|5	3164851	3164888	0.574	0.0	1.0	0.0	0.748	0.0	0.802	1.0	0.694	1.0	0.642	0.744
NC_064017.1	Stowaway|33	3171970	3172044	0.73	0.975	0.0	0.938	0.544	0.948	0.609	0.0	0.507	0.0	0.635	0.506
NC_064017.1	Tourist|17	3177134	3177272	0.61	0.852	0.201	0.788	0.584	0.797	0.398	0.406	0.509	0.288	0.677	0.685
NC_064017.1	uc|9	3177142	3177273	0.477	0.0	0.635	0.257	0.413	0.213	0.462	0.417	0.328	0.645	0.405	0.315
NC_064017.1	Stowaway|40	3207864	3207935	0.722	0.0	0.969	0.0	0.632	0.0	0.736	1.0	0.722	0.972	0.772	0.868
NC_064017.1	uc|33	3212115	3212132	0.824	0.796	0.854	0.932	0.796	0.829	0.755	0.687	0.795	0.897	0.926	0.713
NC_064017.1	Stowaway|39	3221540	3221620	0.576	0.75	0.816	0.744	0.635	0.784	0.676	0.641	0.589	0.683	0.664	0.66
NC_064017.1	uc|13	3225966	3226097	0.644	0.885	0.742	0.754	0.622	0.704	0.934	0.612	0.683	0.659	0.632	0.817
NC_064017.1	Mutator|2	3226002	3226073	0.361	0.0	0.296	0.242	0.388	0.0	0.0	0.395	0.344	0.528	0.442	0.534
NC_064017.1	Tourist|7	3228436	3228440	1.0	1.0	1.0	1.0	0.998	0.977	0.937	1.0	0.878	0.935	1.0	0.902
NC_064017.1	Stowaway|1	3235060	3235095	0.656	0.0	1.0	0.0	0.551	0.0	0.633	1.0	0.756	0.929	0.58	0.594
NC_064017.1	Tourist|13	3241772	3241880	0.62	0.743	0.502	0.649	0.375	0.625	0.843	0.688	0.8	0.528	0.682	0.589
NC_064017.1	Stowaway|38	3246588	3246642	0.262	0.437	0.0	0.666	0.252	0.485	0.305	0.0	0.598	0.0	0.499	0.461
NC_064017.1	Stowaway|36	3246616	3246639	0.77	0.454	0.953	0.416	0.657	0.591	0.676	1.0	0.462	1.0	0.69	0.647
NC_064017.1	uc|5	3248915	3249460	1.0	0.961	0.0	1.0	1.0	1.0	0.967	0.0	1.0	0.0	0.925	1.0
NC_064017.1	uc|33	3249650	3249765	0.65	0.685	0.0	0.867	0.68	0.641	0.446	0.0	0.742	0.0	0.771	0.733
NC_064017.1	uc|19	3251659	3252176	0.0	0.0	0.0	0.0	0.0	0.562	0.0	0.0	0.0	0.0	0.0	0.0
NC_064017.1	Stowaway|4	3262321	3262332	0.504	0.63	0.0	0.362	0.505	0.692	0.826	0.0	0.676	0.0	0.875	0.615
NC_064017.1	Stowaway|10	3267608	3267758	0.695	0.687	0.0	0.525	0.0	0.936	0.396	0.496	0.922	0.0	0.0	0.0
NC_064017.1	uc|33	3271889	3271917	0.779	0.66	0.484	0.438	0.832	0.802	0.548	0.587	0.654	0.604	0.676	0.721
NC_064017.1	hAT|9	3276915	3276988	0.535	1.0	0.0	1.0	0.721	0.948	0.662	0.0	0.923	0.0	0.811	0.666
NC_064017.1	hAT|21	3277456	3277477	0.964	0.895	0.982	0.974	0.944	1.0	0.92	0.939	0.928	0.973	0.702	0.939
NC_064017.1	Stowaway|34	3299806	3300508	0.895	1.0	1.0	1.0	1.0	1.0	0.904	0.908	0.97	1.0	1.0	0.659
NC_064017.1	Stowaway|16	3313711	3313732	0.818	1.0	0.0	0.981	0.774	0.991	0.669	0.0	0.694	0.0	0.785	0.602
NC_064017.1	uc|22	3314584	3314691	0.568	0.848	0.0	0.777	0.0	0.567	0.468	0.0	0.0	0.0	0.446	0.538
NC_064017.1	Stowaway|8	3318675	3318690	0.566	0.0	0.732	0.0	0.0	0.0	0.758	0.819	0.525	0.667	0.777	0.59
NC_064017.1	uc|33	3318874	3319183	0.5	0.397	0.0	0.59	0.456	0.701	0.433	0.0	0.575	0.0	0.567	0.421
NC_064017.1	Stowaway|41	3319031	3319077	0.671	0.0	0.638	0.0	0.488	0.0	0.626	0.745	0.488	0.851	0.778	0.33
NC_064017.1	uc|6	3321195	3321605	1.0	1.0	0.998	0.936	1.0	0.966	1.0	1.0	1.0	1.0	1.0	0.962
NC_064017.1	hAT|9	3324688	3324712	0.673	0.635	0.663	0.767	0.512	0.64	0.814	0.548	0.66	0.803	0.693	0.601
NC_064017.1	hAT|16	3326864	3327034	0.0	0.0	1.0	0.0	1.0	0.0	0.803	0.0	1.0	0.915	1.0	1.0
NC_064017.1	Stowaway|8	3328122	3328223	0.739	0.885	0.0	0.578	0.45	0.656	0.79	0.0	0.633	0.0	0.405	0.435
NC_064017.1	uc|33	3329168	3329284	0.406	0.765	0.0	0.719	0.525	0.947	0.451	0.0	0.316	0.0	0.665	0.51
NC_064017.1	Tourist|14	3345941	3346074	0.0	0.0	0.0	0.0	0.0	0.0	0.0	0.425	0.344	0.0	0.296	0.0
NC_064017.1	Tourist|1	3345959	3346218	0.304	0.0	0.472	0.0	0.4	0.0	0.483	0.347	0.0	0.544	0.344	0.508
NC_064017.1	uc|22	3353738	3353907	0.54	0.526	0.684	0.508	0.793	0.466	0.46	0.452	0.352	0.843	0.714	0.445
NC_064017.1	Stowaway|3	3357512	3357512	0.895	0.958	0.65	0.8	0.705	0.729	0.814	0.731	0.655	0.51	0.907	0.822
NC_064017.1	Stowaway|41	3358153	3358169	0.965	0.996	0.985	0.988	0.896	0.956	0.993	1.0	0.998	0.997	0.959	0.977
NC_064017.1	uc|10	3380221	3380241	0.781	0.736	1.0	0.615	0.944	0.948	1.0	0.851	0.925	0.848	0.831	0.787
NC_064017.1	Stowaway|17	3385685	3385696	1.0	1.0	1.0	1.0	0.939	1.0	0.931	1.0	1.0	1.0	1.0	0.959
NC_064017.1	Stowaway|17	3386830	3387141	0.0	0.0	0.0	0.0	0.0	0.0	0.0	0.0	0.0	0.0	0.0	0.422
NC_064017.1	Tourist|7	3386830	3387161	0.0	0.0	0.0	0.0	0.0	0.635	0.0	0.0	0.0	0.0	0.0	0.581
NC_064017.1	Stowaway|17	3386831	3387127	0.335	0.0	0.392	0.353	0.408	0.498	0.39	0.362	0.293	0.372	0.381	0.0
NC_064017.1	Tourist|7	3386978	3386978	0.581	0.807	0.765	0.578	0.503	0.0	0.61	0.608	0.635	0.628	0.675	0.0
NC_064017.1	Tourist|6	3402865	3402893	0.679	0.612	0.574	0.572	0.571	0.628	0.609	0.538	0.582	0.564	0.591	0.707
NC_064017.1	Stowaway|39	3411117	3411139	0.354	0.0	0.0	0.0	0.478	0.0	0.464	1.0	0.387	0.971	0.415	0.458
NC_064017.1	Stowaway|6	3413752	3413902	0.242	0.636	0.0	0.468	0.376	0.458	0.442	0.0	0.305	0.0	0.356	0.277
NC_064017.1	Stowaway|42	3413886	3413891	0.37	0.0	0.839	0.0	0.0	0.0	0.541	0.874	0.448	0.74	0.523	0.572
NC_064017.1	hAT|22	3416124	3416135	0.823	0.0	1.0	0.0	0.637	0.0	0.495	0.912	0.0	1.0	0.842	0.795
NC_064017.1	Stowaway|8	3416970	3416997	1.0	0.877	1.0	0.842	0.935	0.978	0.814	0.808	0.928	0.85	0.982	0.947
NC_064017.1	uc|9	3418163	3418420	0.551	0.0	0.57	0.0	0.662	0.532	0.392	0.536	0.403	0.498	0.0	0.495
NC_064017.1	Tourist|17	3422057	3422140	0.617	0.717	0.698	0.0	0.398	1.0	0.598	0.715	0.33	0.757	0.334	0.571
NC_064017.1	uc|19	3425284	3425338	0.942	0.0	1.0	0.0	1.0	0.0	1.0	0.91	0.892	1.0	0.96	0.755
NC_064017.1	Tourist|7	3441698	3442068	0.0	0.0	0.0	0.0	0.0	0.0	1.0	1.0	0.0	0.0	0.0	0.0
NC_064017.1	uc|32	3452190	3452197	0.508	0.0	0.964	0.0	0.639	0.0	0.597	0.885	0.731	0.921	0.436	0.433
NC_064017.1	Stowaway|40	3453779	3453828	0.796	0.972	0.0	0.961	0.771	1.0	0.69	0.0	0.745	0.0	0.8	0.891
NC_064017.1	Tourist|20	3464792	3464827	1.0	0.966	0.948	1.0	0.974	1.0	1.0	1.0	0.794	1.0	0.935	0.919
NC_064017.1	uc|19	3473161	3474069	0.818	0.762	0.654	0.0	0.73	0.726	0.816	0.772	0.847	0.758	0.832	0.637
NC_064017.1	Tourist|21	3475795	3476409	1.0	1.0	1.0	1.0	0.977	1.0	1.0	0.916	1.0	0.972	0.978	0.964
NC_064017.1	hAT|28	3478156	3478198	0.632	0.588	0.494	0.509	0.401	0.395	0.522	0.459	0.419	0.4	0.366	0.716
NC_064017.1	uc|27	3493690	3493709	0.863	0.725	0.94	0.815	0.887	0.828	0.824	0.861	0.851	0.816	0.764	1.0
NC_064017.1	Tourist|20	3506697	3506718	0.931	0.797	1.0	0.891	0.939	0.926	0.932	1.0	0.949	0.883	0.949	0.937
NC_064017.1	Stowaway|1	3512528	3512534	0.938	0.956	0.886	0.972	0.862	0.738	0.943	0.981	0.928	0.746	0.877	0.933
NC_064017.1	Stowaway|26	3514727	3514926	0.0	0.0	0.5	0.6	0.0	0.674	0.0	0.0	0.0	0.464	0.0	0.0
NC_064017.1	uc|9	3515505	3515637	0.492	0.378	0.476	0.505	0.41	0.566	0.475	0.661	0.421	0.54	0.534	0.603
NC_064017.1	Tourist|4	3516375	3516731	0.539	0.0	0.935	0.0	0.496	0.0	0.582	1.0	0.499	1.0	0.492	0.486
NC_064017.1	Stowaway|36	3518614	3518635	1.0	0.976	1.0	1.0	1.0	1.0	1.0	1.0	1.0	1.0	1.0	1.0
NC_064017.1	Tourist|5	3529798	3529798	0.0	0.0	0.0	0.0	0.0	0.0	0.0	0.923	0.0	0.943	0.0	0.0
NC_064017.1	uc|19	3531531	3531556	1.0	0.941	1.0	1.0	0.833	0.861	0.884	0.904	0.911	0.955	1.0	1.0
NC_064017.1	Tourist|4	3536377	3536496	0.284	0.235	0.345	0.351	0.309	0.301	0.293	0.331	0.0	0.217	0.0	0.323
NC_064017.1	uc|33	3537323	3537333	0.42	0.657	0.714	0.673	0.625	0.696	0.0	0.0	0.0	0.663	0.0	0.0
NC_064017.1	uc|33	3537481	3537481	0.0	0.0	0.0	0.0	0.0	0.0	0.0	0.924	0.638	0.0	0.855	0.0
NC_064017.1	uc|41	3567221	3567597	1.0	0.92	1.0	0.938	1.0	0.976	1.0	1.0	1.0	0.988	0.974	1.0
NC_064017.1	Tourist|7	3579977	3580412	0.982	0.958	0.935	0.968	1.0	1.0	0.926	1.0	1.0	0.928	0.957	1.0
NC_064017.1	uc|33	3581302	3581756	0.0	0.0	0.606	0.0	0.0	0.0	0.0	0.0	0.0	0.0	0.0	0.0
NC_064017.1	Stowaway|6	3581864	3582147	1.0	1.0	0.835	0.851	0.879	0.729	0.878	1.0	0.932	1.0	1.0	1.0
NC_064017.1	Tourist|17	3583361	3583753	0.91	0.975	0.888	0.916	0.933	0.974	0.935	1.0	0.96	1.0	0.888	0.975
NC_064017.1	hAT|21	3593847	3593864	0.866	0.919	0.946	0.789	0.925	0.927	1.0	1.0	1.0	0.969	1.0	0.998
NC_064017.1	Stowaway|15	3597478	3597571	0.474	0.459	0.628	0.54	0.625	0.225	0.406	0.345	0.39	0.594	0.489	0.61
NC_064017.1	hAT|10	3600606	3601177	0.834	0.722	0.8	0.682	0.834	0.676	0.875	0.875	0.76	0.736	0.778	0.0
NC_064017.1	uc|9	3602403	3602504	0.907	0.801	0.888	0.776	0.743	0.86	0.573	0.764	0.762	0.928	0.802	0.692
NC_064017.1	Mutator|3	3604640	3604948	0.731	0.793	0.842	0.677	0.75	0.709	0.75	0.865	0.908	0.872	0.831	0.0
NC_064017.1	Tourist|2	3608081	3608102	1.0	0.927	0.946	1.0	1.0	1.0	0.874	0.935	1.0	0.947	1.0	0.958
NC_064017.1	Tourist|7	3608794	3608794	1.0	1.0	0.927	0.998	0.967	1.0	1.0	1.0	1.0	1.0	1.0	0.942
NC_064017.1	Mutator|24	3609088	3609605	0.845	0.96	0.941	0.819	0.958	1.0	1.0	0.93	1.0	0.958	0.936	1.0
NC_064017.1	Tourist|17	3620251	3620251	0.89	0.0	0.912	0.944	0.796	0.93	0.893	0.0	0.935	0.93	0.865	0.0
NC_064017.1	Stowaway|4	3621178	3621183	0.56	0.636	0.688	0.591	0.647	0.684	0.569	0.853	0.728	0.527	0.582	0.473
NC_064017.1	hAT|17	3635811	3636319	1.0	0.91	0.885	0.928	0.965	0.975	0.952	1.0	0.898	1.0	0.874	0.976
NC_064017.1	Stowaway|1	3640215	3640215	0.663	0.0	0.991	0.0	0.748	0.0	0.0	0.969	0.791	1.0	0.864	0.642
NC_064017.1	Tourist|11	3640372	3640786	1.0	1.0	0.976	1.0	0.968	1.0	1.0	1.0	1.0	1.0	1.0	0.992
NC_064017.1	uc|4	3644425	3644509	0.207	0.216	0.0	0.292	0.322	0.372	0.223	0.404	0.104	0.0	0.298	0.0
NC_064017.1	Tourist|10	3648677	3648706	0.911	0.945	1.0	1.0	1.0	0.948	0.953	0.933	1.0	0.948	0.934	1.0
NC_064017.1	uc|1	3662517	3662564	0.922	0.763	0.782	0.812	0.917	0.877	0.74	0.831	0.909	0.835	0.922	0.637
NC_064017.1	Stowaway|12	3663535	3663535	0.837	0.804	0.811	0.846	0.948	0.881	1.0	0.824	0.876	0.897	0.832	0.92
NC_064017.1	Mutator|13	3664130	3664507	1.0	0.0	0.0	1.0	0.916	1.0	0.0	0.0	1.0	0.0	1.0	1.0
NC_064017.1	Stowaway|26	3669911	3670108	0.235	0.372	0.0	0.235	0.0	0.646	0.344	0.449	0.426	0.215	0.24	0.728
NC_064017.1	Stowaway|9	3669930	3670079	0.2	0.496	0.259	0.634	0.454	0.417	0.0	0.346	0.0	0.391	0.235	0.376
NC_064017.1	Stowaway|1	3678877	3679670	0.812	0.477	0.674	0.479	0.322	0.61	0.782	0.538	0.644	0.378	0.485	0.739
NC_064017.1	uc|12	3682062	3682069	0.622	1.0	0.0	0.949	0.589	0.929	0.813	0.0	0.588	0.0	0.844	0.754
NC_064017.1	hAT|10	3695595	3696220	0.0	0.952	0.0	0.96	1.0	1.0	0.936	0.0	1.0	0.0	0.0	0.0
NC_064017.1	Tourist|17	3697261	3697261	0.507	0.886	0.0	0.0	0.577	1.0	1.0	0.0	0.0	0.0	0.0	0.0
NC_064017.1	hAT|13	3698630	3698787	0.0	0.645	0.0	0.526	0.573	0.376	0.374	0.0	0.8	0.0	0.0	0.468
NC_064017.1	uc|33	3699618	3699626	0.0	0.382	0.0	0.0	0.424	0.0	0.0	0.0	0.0	0.0	0.0	0.377
NC_064017.1	uc|33	3699631	3699692	0.619	0.0	0.749	0.555	0.0	0.381	0.402	0.577	0.758	0.829	0.856	0.0
NC_064017.1	Stowaway|1	3700349	3700463	0.565	0.869	0.0	0.929	0.683	0.833	0.926	0.0	0.538	0.0	0.59	0.504
NC_064017.1	Stowaway|37	3700960	3701029	0.797	0.657	0.911	0.881	0.908	0.799	0.617	0.854	0.617	0.768	0.795	0.706
NC_064017.1	hAT|21	3704022	3704341	0.782	0.622	1.0	0.871	0.893	0.934	0.554	0.938	1.0	0.938	0.868	0.955
NC_064017.1	hAT|20	3710634	3711189	0.794	0.0	0.908	0.0	0.75	0.0	0.0	0.873	1.0	0.87	1.0	1.0
NC_064017.1	Stowaway|8	3713163	3713396	0.0	0.542	0.0	0.553	0.567	0.549	0.803	0.819	0.0	0.361	0.0	0.56
NC_064017.1	Stowaway|4	3714052	3714058	0.743	0.654	0.828	0.686	0.724	0.679	0.907	0.646	0.635	0.762	0.69	0.694
NC_064017.1	Stowaway|36	3715168	3715192	1.0	1.0	1.0	1.0	0.843	1.0	0.913	0.894	0.914	0.938	0.911	0.945
NC_064017.1	Tourist|12	3719688	3720053	1.0	1.0	1.0	1.0	1.0	1.0	1.0	1.0	0.921	0.989	0.954	0.989
NC_064017.1	Mutator|20	3720481	3720527	0.868	0.754	0.84	0.808	0.666	0.723	0.748	0.864	0.894	0.723	0.5	0.831
NC_064017.1	hAT|15	3725337	3725356	0.812	0.772	0.849	0.936	0.8	0.818	0.923	0.907	0.722	0.866	0.792	0.727
NC_064017.1	hAT|22	3726083	3726107	0.415	0.828	0.489	0.713	0.605	0.467	0.695	0.713	0.509	0.707	0.686	0.594
NC_064017.1	Stowaway|41	3728944	3729018	0.41	0.186	0.287	0.452	0.274	0.334	0.298	0.443	0.306	0.337	0.461	0.273
NC_064017.1	hAT|15	3730430	3730921	1.0	0.942	1.0	1.0	1.0	1.0	1.0	0.892	0.953	1.0	1.0	1.0
NC_064017.1	Stowaway|27	3731119	3731711	0.518	0.752	0.589	0.615	0.645	0.515	0.702	0.67	0.633	0.51	0.726	0.818
NC_064017.1	Stowaway|2	3732115	3732631	0.0	0.0	0.0	0.392	0.0	0.0	0.0	0.0	0.0	0.0	0.0	0.0
NC_064017.1	uc|33	3732298	3732630	0.0	0.0	0.0	0.0	0.288	0.0	0.0	0.0	0.0	0.0	0.0	0.0
NC_064017.1	Stowaway|2	3732356	3732365	0.659	0.773	0.73	0.745	0.621	0.758	0.737	0.74	0.752	0.774	0.75	0.622
NC_064017.1	uc|33	3732561	3733222	0.441	0.621	0.461	0.446	0.404	0.781	0.51	0.793	0.618	0.579	0.592	0.563
NC_064017.1	hAT|9	3733491	3734047	1.0	1.0	1.0	0.929	0.764	1.0	1.0	1.0	1.0	0.96	0.918	1.0
NC_064017.1	uc|31	3735662	3736072	0.0	1.0	0.968	1.0	1.0	1.0	1.0	1.0	0.937	1.0	1.0	0.968
NC_064017.1	uc|32	3736296	3736318	1.0	1.0	0.915	1.0	1.0	0.887	1.0	1.0	0.962	1.0	0.941	0.97
NC_064017.1	Stowaway|41	3736835	3736922	0.824	0.976	0.843	1.0	1.0	0.941	0.746	0.92	1.0	0.923	0.985	0.899
NC_064017.1	Stowaway|34	3736836	3737539	0.0	0.0	0.0	0.0	0.0	1.0	0.0	0.0	0.838	0.603	0.0	0.0
NC_064017.1	Tourist|1	3747132	3747444	0.881	0.875	0.898	0.963	0.928	0.967	0.916	0.92	0.924	0.96	0.912	0.869
NC_064017.1	Stowaway|3	3748055	3748057	0.0	0.655	0.9	0.725	0.977	0.892	0.838	0.795	0.83	0.764	0.722	0.73
NC_064017.1	Stowaway|41	3748899	3748917	0.935	1.0	0.914	0.928	0.861	1.0	0.881	0.948	0.958	0.974	1.0	0.842
NC_064017.1	uc|9	3749304	3749315	0.918	0.771	1.0	0.935	0.843	0.857	0.955	1.0	0.937	0.888	0.794	0.875
NC_064017.1	Tourist|1	3750457	3750475	0.645	0.0	1.0	0.0	0.716	0.0	0.0	0.904	0.636	0.918	0.485	0.853
NC_064017.1	uc|33	3751850	3751996	0.505	0.382	0.481	0.592	0.4	0.65	0.34	0.6	0.671	0.505	0.697	0.547
NC_064017.1	uc|33	3757650	3758093	0.564	0.556	0.705	0.698	0.604	0.573	0.694	0.572	0.52	0.529	0.58	0.538
NC_064017.1	Stowaway|14	3761542	3761823	0.743	0.0	0.0	1.0	0.825	0.0	1.0	0.792	0.875	1.0	1.0	1.0
NC_064017.1	hAT|9	3768148	3768185	0.824	0.0	1.0	0.0	0.778	0.0	0.0	0.992	0.764	1.0	0.654	0.753
NC_064017.1	hAT|10	3770556	3771147	1.0	0.972	0.976	1.0	1.0	0.946	1.0	0.986	0.96	1.0	1.0	1.0
NC_064017.1	hAT|12	3781256	3781543	0.956	0.929	1.0	0.937	0.861	0.807	0.952	0.643	0.948	0.932	0.942	0.477
NC_064017.1	Tourist|7	3784037	3784041	0.0	0.971	0.944	0.957	1.0	0.865	0.972	1.0	1.0	0.943	1.0	0.0
NC_064017.1	Stowaway|41	3794064	3794076	0.898	0.979	0.91	0.958	0.93	0.943	0.744	0.93	0.822	0.875	0.923	0.819
NC_064017.1	Stowaway|8	3795771	3795895	0.419	0.0	0.583	0.601	0.316	0.0	0.565	0.49	0.421	0.412	0.364	0.406
NC_064017.1	uc|32	3802762	3802808	0.488	0.0	0.998	0.0	0.599	0.0	0.0	0.92	0.781	1.0	0.671	0.762
NC_064017.1	Stowaway|5	3807671	3807716	0.833	0.0	0.969	0.0	0.879	0.0	0.0	0.965	0.742	0.991	0.661	0.754
NC_064017.1	Stowaway|18	3809200	3809235	0.46	0.0	0.742	0.0	0.717	0.0	0.0	0.891	0.674	0.718	0.502	0.327
NC_064017.1	Mutator|24	3829699	3829812	0.818	0.0	0.682	0.0	0.76	0.0	0.0	0.908	0.0	1.0	0.795	0.46
NC_064017.1	hAT|4	3839942	3840541	0.881	0.916	0.852	0.903	0.792	0.712	0.86	0.746	1.0	0.756	0.778	0.866
NC_064017.1	hAT|3	3839944	3840499	0.0	0.0	0.0	0.0	0.0	0.34	0.0	0.0	0.0	0.0	0.0	0.0
NC_064017.1	hAT|3	3843141	3843801	0.0	0.232	0.29	0.0	0.255	0.0	0.262	0.294	0.357	0.27	0.412	0.494
NC_064017.1	hAT|4	3843263	3843798	0.916	0.768	0.742	0.818	0.745	0.896	0.749	0.706	0.848	0.73	0.862	0.823
NC_064017.1	Stowaway|1	3847327	3847333	0.906	0.91	0.907	0.861	0.955	0.928	0.998	0.984	0.978	0.974	0.911	0.993
NC_064017.1	Stowaway|3	3850234	3850254	0.874	0.973	0.968	0.942	0.988	0.99	1.0	0.991	0.996	0.93	0.94	0.897
NC_064017.1	Stowaway|4	3854508	3854569	1.0	0.859	1.0	0.903	1.0	0.853	0.974	1.0	0.969	1.0	0.863	1.0
NC_064017.1	Tourist|17	3855123	3855236	0.653	0.774	0.0	0.742	0.513	0.684	0.893	0.0	0.431	0.0	0.789	0.492
NC_064017.1	uc|9	3855962	3856173	0.6	1.0	0.578	0.0	0.898	0.0	0.0	1.0	0.0	0.598	0.0	0.917
NC_064017.1	uc|28	3872447	3872504	0.513	0.398	0.429	0.364	0.492	0.46	0.65	0.737	0.611	0.538	0.49	0.499
NC_064017.1	Tourist|9	3878527	3878652	0.586	1.0	0.0	0.967	0.859	1.0	1.0	0.0	0.798	0.0	0.891	0.803
NC_064017.1	Stowaway|41	3886712	3886731	0.774	0.838	0.635	0.777	0.625	0.925	0.692	0.927	0.645	0.805	1.0	0.858
NC_064017.1	Stowaway|1	3892515	3892645	1.0	1.0	1.0	0.97	0.702	0.969	0.853	0.869	0.824	0.938	0.73	0.838
NC_064017.1	Stowaway|11	3892643	3892788	0.812	1.0	0.0	1.0	0.308	0.0	0.574	0.0	0.0	0.0	0.605	0.383
NC_064017.1	Stowaway|1	3893967	3894131	0.814	0.877	0.0	0.845	0.613	0.913	1.0	0.0	0.711	0.0	0.72	0.0
NC_064017.1	uc|9	3895167	3895362	0.62	0.689	0.0	0.676	0.537	0.661	0.697	0.0	0.519	0.0	0.691	0.454
NC_064017.1	Stowaway|33	3897903	3898120	0.839	0.0	0.0	1.0	0.445	0.0	0.724	0.0	0.418	0.0	0.0	0.559
NC_064017.1	Tourist|18	3898703	3899376	1.0	0.0	1.0	0.0	1.0	0.0	0.0	0.976	1.0	0.918	1.0	0.94
NC_064017.1	Tourist|17	3905182	3905198	0.66	0.886	0.0	0.925	0.822	0.954	0.926	0.0	0.462	0.0	0.599	0.568
NC_064017.1	hAT|13	3907617	3907717	0.771	0.0	0.97	0.0	0.868	0.0	0.0	1.0	0.774	1.0	0.422	0.0
NC_064017.1	Stowaway|4	3909292	3909304	0.41	0.871	0.0	0.91	0.696	0.982	0.898	0.0	0.63	0.0	0.535	0.547
NC_064017.1	Stowaway|36	3909828	3910718	0.0	0.0	0.0	0.0	0.3	0.0	0.0	0.0	0.0	0.0	0.0	0.0
NC_064017.1	Stowaway|4	3910342	3910345	0.867	0.758	0.0	0.641	0.583	0.893	0.712	0.0	0.698	0.0	0.807	0.743
NC_064017.1	Stowaway|36	3910548	3910719	0.756	0.0	0.983	0.0	0.912	0.0	0.0	0.261	0.923	0.996	0.286	0.13
NC_064017.1	uc|33	3911590	3912040	0.412	0.603	0.0	0.621	0.693	0.546	0.619	0.0	0.542	0.0	0.648	0.433
NC_064017.1	Tourist|21	3912652	3912770	0.685	1.0	0.0	0.927	0.761	0.966	0.973	0.0	0.773	0.0	0.885	0.839
NC_064017.1	Tourist|17	3925700	3926003	0.388	0.4	0.0	0.429	0.558	0.226	0.627	0.0	0.355	0.0	0.662	0.521
NC_064017.1	uc|20	3925807	3925876	0.612	0.903	0.762	0.422	0.6	0.835	0.739	0.682	0.422	0.702	0.75	0.7
NC_064017.1	uc|9	3925938	3926003	0.367	0.676	0.0	0.548	0.43	0.747	0.616	0.0	0.607	0.0	0.354	0.0
NC_064017.1	Stowaway|4	3926507	3926671	0.462	0.0	0.878	0.0	0.625	0.0	0.0	0.547	0.442	0.873	0.367	0.699
NC_064017.1	uc|32	3926634	3926634	0.0	0.0	0.0	0.0	0.353	0.0	0.0	0.0	0.0	0.0	0.0	0.0
NC_064017.1	uc|32	3926740	3926740	0.0	0.0	0.0	0.0	0.0	0.0	0.0	0.0	0.0	0.0	0.171	0.0
NC_064017.1	uc|19	3926914	3926922	0.55	0.996	0.0	0.979	0.735	0.947	0.904	0.0	0.632	0.0	0.809	0.92
NC_064017.1	hAT|2	3930355	3931141	0.696	0.782	0.678	0.912	0.66	1.0	0.626	0.804	0.973	1.0	0.691	1.0
NC_064017.1	Tourist|18	3938285	3938304	1.0	0.997	0.999	0.982	0.976	0.939	0.976	1.0	1.0	0.976	1.0	0.936
NC_064017.1	Tourist|20	3947412	3947908	0.772	0.0	0.0	0.981	0.824	0.0	0.0	1.0	0.898	0.766	0.734	0.783
NC_064017.1	Stowaway|40	3956433	3956453	0.969	1.0	0.879	1.0	0.823	0.946	0.9	0.97	0.931	0.981	0.913	1.0
NC_064017.1	uc|3	3968976	3969030	0.0	0.633	1.0	0.816	0.711	0.922	0.729	0.672	0.705	0.781	0.687	0.744
NC_064017.1	uc|19	3978754	3978925	0.969	0.941	0.946	1.0	1.0	0.308	0.928	1.0	0.942	0.988	0.968	0.967
NC_064017.1	Stowaway|14	3981920	3981941	0.998	1.0	0.999	1.0	1.0	0.992	0.98	0.938	1.0	0.988	1.0	0.986
NC_064017.1	Tourist|17	3982092	3982469	0.912	0.977	0.966	0.807	0.926	0.954	0.95	0.762	0.942	0.894	0.91	1.0
NC_064017.1	Stowaway|6	3983205	3983795	0.76	0.834	0.771	0.776	0.0	0.822	0.878	0.859	0.783	0.848	0.75	0.875
NC_064017.1	Tourist|17	3987749	3988241	0.562	0.0	0.801	0.0	0.64	0.0	0.0	0.796	0.464	0.805	0.0	0.541
NC_064017.1	Tourist|1	3988017	3988017	0.934	0.933	0.0	0.0	0.934	0.0	0.0	0.0	0.0	0.0	0.0	0.0
NC_064017.1	Stowaway|12	3997182	3997182	0.839	0.749	0.82	0.967	0.651	0.932	0.95	0.932	0.866	0.863	0.959	0.852
NC_064017.1	Stowaway|39	3997397	3997426	0.975	1.0	1.0	0.956	1.0	0.954	0.963	0.963	1.0	0.994	0.902	0.975
NC_064017.1	Tourist|17	3998945	3998978	0.757	0.782	0.724	0.7	0.756	0.887	0.761	0.833	0.751	0.775	0.8	0.76
NC_064017.1	Stowaway|8	4003090	4003416	0.854	0.0	0.978	0.0	0.0	0.0	0.0	1.0	0.0	1.0	0.853	0.0
NC_064017.1	Stowaway|14	4005887	4006056	0.0	0.0	0.0	1.0	0.0	1.0	1.0	0.0	0.0	0.953	0.871	0.818
NC_064017.1	Stowaway|34	4007234	4007240	0.816	0.728	0.881	0.0	0.836	0.0	0.0	0.0	0.867	0.0	0.831	0.831
NC_064017.1	Stowaway|8	4014903	4015330	0.564	0.77	0.627	0.0	0.662	0.686	0.578	0.551	0.456	0.62	0.66	0.576
NC_064017.1	uc|22	4014916	4015360	0.296	0.0	0.0	0.0	0.0	0.0	0.0	0.0	0.0	0.0	0.34	0.0
NC_064017.1	Tourist|1	4024529	4024856	0.912	0.904	0.864	0.977	0.922	0.879	0.881	0.986	0.914	0.906	0.906	0.788
NC_064017.1	uc|20	4025634	4025644	0.727	0.656	0.811	0.672	0.794	0.581	0.736	0.658	0.71	0.795	0.884	1.0
NC_064017.1	hAT|13	4062243	4062857	1.0	1.0	1.0	1.0	1.0	1.0	0.971	1.0	1.0	1.0	0.923	1.0
NC_064017.1	hAT|28	4074678	4074688	0.819	0.84	0.774	1.0	0.928	0.822	0.903	0.895	0.809	0.929	0.775	1.0
NC_064017.1	Stowaway|4	4081651	4081778	0.575	1.0	0.633	0.814	0.503	0.654	1.0	0.577	0.596	0.662	0.692	0.721
NC_064017.1	uc|33	4085208	4085232	0.605	0.941	0.957	0.841	0.809	0.644	0.848	0.749	0.835	0.893	0.815	0.907
NC_064017.1	Stowaway|36	4094213	4094232	0.871	1.0	0.927	0.0	0.898	0.872	0.919	1.0	1.0	0.985	1.0	0.0
NC_064017.1	uc|19	4119277	4119333	0.813	0.856	0.792	0.852	0.827	0.894	0.882	0.892	0.93	0.659	0.903	0.883
NC_064017.1	uc|32	4120351	4120356	0.903	0.705	0.957	0.948	0.731	0.815	0.928	0.857	0.711	0.647	0.79	0.719
NC_064017.1	hAT|9	4128782	4128798	0.725	0.719	0.414	0.78	0.652	0.862	0.458	0.758	0.895	0.578	0.728	0.804
NC_064017.1	Tourist|17	4137648	4137679	0.0	0.624	0.0	0.496	0.643	0.586	0.53	0.0	0.509	0.0	0.313	0.415
NC_064017.1	Stowaway|40	4138003	4138032	0.0	0.0	0.9	0.0	0.79	0.0	0.0	0.857	0.847	0.943	0.673	0.954
NC_064017.1	uc|20	4142869	4142953	1.0	0.0	0.785	0.0	0.604	0.0	0.0	0.827	0.833	1.0	0.706	0.406
NC_064017.1	Mutator|20	4143080	4143203	0.229	0.0	0.315	0.0	0.733	0.0	0.0	0.353	0.231	0.289	0.545	0.489
NC_064017.1	Stowaway|18	4148939	4148961	1.0	1.0	0.998	0.989	1.0	0.991	0.995	0.965	1.0	1.0	1.0	0.997
NC_064017.1	Stowaway|14	4167049	4167126	0.1	0.248	0.0	0.0	0.239	0.472	0.57	0.349	0.221	0.165	0.0	0.326
NC_064017.1	Tourist|9	4173324	4173348	0.956	1.0	0.951	0.949	1.0	1.0	1.0	1.0	1.0	0.0	0.979	0.977
NC_064017.1	Stowaway|39	4179027	4179044	1.0	1.0	1.0	1.0	0.972	0.982	0.988	1.0	0.99	1.0	0.969	1.0
NC_064017.1	uc|20	4186064	4186461	0.974	0.0	0.982	0.0	0.0	0.0	0.0	0.0	0.0	0.0	0.0	0.0
NC_064017.1	uc|22	4187709	4187995	0.565	0.227	0.154	0.161	0.477	0.294	0.591	0.36	0.741	0.566	0.521	0.554
NC_064017.1	uc|4	4202836	4202855	1.0	0.991	1.0	1.0	0.994	0.991	0.998	1.0	0.966	0.981	1.0	1.0
NC_064017.1	Stowaway|3	4203125	4203147	0.989	1.0	1.0	1.0	1.0	0.945	0.911	1.0	0.0	0.962	1.0	0.847
NC_064017.1	Mutator|20	4204858	4204930	0.58	0.761	0.0	0.856	0.471	0.831	0.809	0.0	0.649	0.0	0.735	0.885
NC_064017.1	uc|33	4205396	4205448	0.62	0.0	0.864	0.0	0.611	0.0	0.0	0.857	0.694	0.908	0.708	0.685
NC_064017.1	Stowaway|39	4206161	4206193	0.594	0.0	0.993	0.0	0.694	0.0	0.0	0.993	0.578	0.986	0.587	0.661
NC_064017.1	Stowaway|24	4211102	4211428	1.0	0.902	1.0	1.0	1.0	0.905	0.971	0.937	1.0	1.0	1.0	1.0
NC_064017.1	hAT|9	4214752	4214755	0.96	0.811	1.0	0.974	0.914	0.897	0.987	0.904	0.0	1.0	1.0	0.897
NC_064017.1	Tourist|1	4218307	4218312	0.725	0.897	0.777	0.908	0.798	0.782	0.884	0.0	0.909	0.914	0.935	0.0
NC_064017.1	hAT|21	4220621	4220734	0.484	0.743	0.45	0.596	0.932	0.831	0.0	0.566	0.715	0.647	0.593	0.683
NC_064017.1	uc|33	4228947	4228988	0.621	0.0	0.745	0.0	0.565	0.0	0.0	0.822	0.414	0.716	0.501	0.0
NC_064017.1	Tourist|17	4230713	4231278	0.573	0.568	0.751	0.702	0.652	0.338	0.347	0.694	0.642	0.88	0.714	0.574
NC_064017.1	Stowaway|38	4230739	4231226	0.263	0.0	0.0	0.0	0.0	0.48	0.459	0.0	0.0	0.0	0.0	0.0
NC_064017.1	uc|9	4230740	4231225	0.0	0.0	0.0	0.0	0.319	0.0	0.0	0.308	0.0	0.0	0.0	0.0
NC_064017.1	Mutator|21	4233509	4233641	0.721	0.736	0.699	0.914	0.747	0.791	0.848	0.0	0.764	1.0	0.838	0.791
NC_064017.1	Stowaway|27	4238665	4238686	0.786	0.89	0.0	0.817	0.0	0.874	0.911	0.0	0.0	0.0	0.778	0.63
NC_064017.1	Stowaway|33	4239005	4239013	0.619	0.775	0.751	0.596	0.718	0.878	0.709	0.9	0.706	0.572	0.852	0.8
NC_064017.1	uc|19	4245243	4245289	0.571	0.859	0.0	1.0	0.633	1.0	1.0	0.0	0.699	0.0	0.899	0.536
NC_064017.1	hAT|6	4245768	4246393	0.414	0.932	0.0	1.0	0.691	1.0	1.0	0.0	0.0	0.0	0.404	0.515
NC_064017.1	uc|33	4246572	4246664	0.565	0.889	0.0	0.78	0.341	0.838	0.959	0.0	0.492	0.0	0.555	0.621
NC_064017.1	uc|41	4251133	4251682	0.804	0.669	0.0	1.0	0.73	1.0	0.971	0.0	0.712	0.0	0.659	0.683
NC_064017.1	Stowaway|41	4252301	4252315	0.777	0.955	0.905	0.873	0.747	0.82	0.936	0.833	0.961	0.92	0.928	0.909
NC_064017.1	Tourist|9	4264952	4265180	0.838	0.679	0.624	0.748	0.383	0.615	0.892	0.833	0.797	0.751	0.423	0.898
NC_064017.1	uc|9	4273788	4273811	0.73	0.858	0.834	0.841	0.692	0.665	0.837	0.741	0.401	0.604	0.79	0.649
NC_064017.1	Stowaway|3	4274659	4274683	0.205	0.0	0.889	0.0	0.614	0.0	0.0	1.0	0.629	1.0	0.407	0.602
NC_064017.1	uc|33	4284512	4284643	0.361	0.835	0.0	0.786	0.434	0.77	0.901	0.0	0.527	0.0	0.452	0.337
NC_064017.1	Stowaway|4	4286109	4286598	0.0	1.0	0.0	0.891	0.0	0.922	1.0	0.0	0.0	0.0	0.0	0.0
NC_064017.1	uc|12	4289808	4290635	1.0	0.748	1.0	1.0	1.0	0.766	1.0	1.0	1.0	0.97	0.978	1.0
NC_064017.1	Tourist|20	4292097	4292125	0.0	1.0	0.0	1.0	0.968	1.0	1.0	0.915	1.0	0.0	1.0	0.937
NC_064017.1	Stowaway|36	4293516	4293535	0.921	0.899	1.0	0.982	0.836	0.939	0.98	0.727	1.0	0.955	0.879	0.961
NC_064017.1	Stowaway|41	4298069	4298657	0.0	0.303	0.0	0.705	0.51	0.588	0.31	0.0	0.0	0.0	0.496	0.0
NC_064017.1	Stowaway|14	4298200	4298698	0.0	0.568	0.0	0.0	0.0	0.0	0.672	0.0	0.306	0.0	0.246	0.424
NC_064017.1	Tourist|17	4299079	4299166	0.553	0.834	1.0	0.823	0.825	0.833	0.914	1.0	0.652	1.0	0.609	0.739
NC_064017.1	Tourist|1	4304578	4305001	0.464	0.0	0.935	0.0	0.391	0.0	0.0	0.8	0.486	0.897	0.419	0.296
NC_064017.1	Tourist|4	4305760	4306221	0.778	0.762	1.0	0.0	0.682	0.332	0.383	0.856	0.417	1.0	0.667	0.708
NC_064017.1	Stowaway|40	4307867	4307974	0.0	0.0	0.945	0.0	0.902	0.0	0.0	0.933	0.902	0.891	1.0	1.0
NC_064017.1	Stowaway|36	4315451	4316188	0.0	0.958	0.0	0.0	0.0	0.918	0.0	0.0	1.0	0.0	0.0	0.0
NC_064017.1	Stowaway|11	4315533	4315557	0.467	0.0	0.949	0.0	0.313	0.0	0.0	1.0	0.353	0.97	0.402	0.414
NC_064017.1	Stowaway|36	4316018	4316023	0.979	0.0	1.0	0.902	0.958	0.0	0.955	1.0	0.0	1.0	0.865	0.917
NC_064017.1	Stowaway|36	4316609	4316617	0.788	1.0	0.0	0.996	0.714	1.0	1.0	0.0	0.811	0.0	0.948	0.756
NC_064017.1	Stowaway|14	4316860	4317248	1.0	0.924	1.0	1.0	0.952	1.0	0.938	1.0	0.98	1.0	1.0	1.0
NC_064017.1	uc|33	4319685	4319702	0.665	0.552	0.508	0.385	0.486	0.532	0.598	0.88	0.747	0.591	0.561	0.817
NC_064017.1	Mutator|11	4323966	4324366	0.526	0.648	0.578	0.0	0.62	0.579	0.0	0.473	0.488	0.59	0.0	0.0
NC_064017.1	Stowaway|6	4325228	4325323	0.254	0.288	0.0	0.629	0.332	0.355	0.543	0.0	0.0	0.0	0.0	0.249
NC_064017.1	Stowaway|41	4326070	4326089	0.761	0.835	0.686	0.966	0.588	0.911	0.889	0.572	0.893	0.759	0.701	0.915
NC_064017.1	hAT|21	4327367	4327381	0.629	0.93	0.0	0.598	0.643	0.0	0.743	0.0	0.679	0.0	0.35	0.0
NC_064017.1	Stowaway|33	4328927	4329022	0.626	0.0	0.791	0.0	0.84	0.0	0.0	0.787	0.781	0.692	0.838	0.616
NC_064017.1	Tourist|1	4333808	4334222	0.52	0.0	0.914	0.0	0.538	0.0	0.0	0.964	0.558	0.982	0.466	0.567
NC_064017.1	Tourist|7	4334592	4334732	0.321	0.0	0.859	0.0	0.541	0.0	0.0	1.0	0.0	0.947	0.364	0.0
NC_064017.1	Stowaway|5	4335263	4335636	0.0	0.0	0.508	0.0	0.0	0.0	0.0	0.0	0.0	0.0	0.0	0.0
NC_064017.1	Tourist|21	4337322	4337348	1.0	0.979	1.0	1.0	0.973	0.927	1.0	1.0	0.922	0.0	0.972	0.0
NC_064017.1	hAT|10	4337920	4338508	0.97	0.968	1.0	1.0	0.971	0.963	0.933	1.0	1.0	1.0	1.0	1.0
NC_064017.1	uc|12	4338910	4338949	0.662	1.0	0.0	0.997	0.646	1.0	0.928	0.0	0.703	0.0	0.825	0.738
NC_064017.1	Stowaway|4	4341128	4341159	0.453	0.0	0.791	0.0	0.575	0.0	0.0	0.561	0.362	0.562	0.597	0.365
NC_064017.1	uc|6	4345953	4346308	0.952	0.976	1.0	1.0	0.885	1.0	0.958	1.0	1.0	1.0	0.948	0.91
NC_064017.1	Stowaway|41	4346694	4346832	0.0	0.541	0.907	0.717	0.353	0.894	0.603	0.942	0.699	0.525	0.568	0.791
NC_064017.1	uc|9	4354277	4354308	0.539	0.946	0.0	1.0	0.48	0.742	0.923	0.0	0.455	0.0	0.47	0.357
NC_064017.1	uc|33	4362444	4363132	0.514	0.678	0.0	0.0	0.0	0.654	0.0	0.0	0.0	0.0	0.0	0.0
NC_064017.1	Stowaway|36	4362569	4362581	0.818	0.0	1.0	0.0	0.935	0.0	0.0	1.0	0.773	0.955	0.77	1.0
NC_064017.1	hAT|21	4364038	4364049	0.889	0.937	0.789	0.972	0.747	0.907	0.854	0.72	0.935	0.75	0.9	0.969
NC_064017.1	hAT|9	4375177	4375909	0.72	0.685	0.81	0.732	0.829	0.64	0.842	0.808	0.648	0.722	0.698	0.806
NC_064017.1	Stowaway|33	4382559	4382577	0.698	0.777	0.643	0.662	0.851	0.908	0.816	0.888	0.84	0.857	0.957	0.748
NC_064017.1	Stowaway|41	4383281	4383731	0.404	0.0	0.0	0.0	0.0	0.0	0.0	0.0	0.0	0.0	0.266	0.0
NC_064017.1	uc|23	4383288	4383353	0.459	0.0	0.51	0.0	0.581	0.0	0.0	0.505	0.13	0.455	0.232	0.576
NC_064017.1	Stowaway|41	4383309	4383338	0.0	0.784	0.0	0.84	0.387	0.976	0.848	0.0	0.661	0.0	0.0	0.0
NC_064017.1	Stowaway|4	4383601	4383601	0.608	0.0	0.0	0.0	0.663	0.0	0.0	1.0	0.465	0.776	0.508	0.742
NC_064017.1	Stowaway|14	4384312	4384316	1.0	0.0	1.0	0.0	1.0	0.0	0.0	1.0	1.0	0.0	1.0	0.85
NC_064017.1	Stowaway|42	4384569	4384569	0.0	0.0	0.0	0.0	0.5	0.0	0.0	0.0	0.0	0.0	0.0	0.0
NC_064017.1	Stowaway|29	4384666	4384666	0.0	0.0	0.0	0.0	0.0	0.0	0.0	0.0	0.371	0.0	0.0	0.0
NC_064017.1	Stowaway|42	4384666	4384692	0.989	0.0	0.739	0.0	0.0	0.0	0.0	0.682	0.629	0.61	0.767	0.822
NC_064017.1	uc|9	4397091	4397137	0.534	0.0	0.678	0.0	0.274	0.0	0.0	0.796	0.443	0.68	0.547	0.831
NC_064017.1	Stowaway|17	4402876	4403185	0.424	0.0	0.0	0.441	0.0	0.0	0.0	0.0	0.0	0.0	0.0	0.0
NC_064017.1	Stowaway|15	4402877	4402984	0.682	0.556	0.708	0.657	0.748	0.434	0.349	0.495	0.575	0.465	0.466	0.477
NC_064017.1	Stowaway|17	4402983	4403092	0.0	0.364	0.309	0.0	0.531	0.35	0.44	0.402	0.344	0.373	0.426	0.35
NC_064017.1	uc|33	4416413	4416450	0.428	0.429	0.417	0.625	0.712	0.483	0.476	0.382	0.515	0.593	0.445	0.498
NC_064017.1	Stowaway|14	4428504	4428521	0.802	0.783	0.721	0.769	0.812	0.672	0.866	0.672	0.707	0.651	0.839	0.849
NC_064017.1	Tourist|17	4430452	4430456	0.743	1.0	0.0	1.0	0.781	0.978	1.0	0.0	0.753	0.0	0.71	0.0
NC_064017.1	uc|33	4430731	4430826	0.415	0.733	0.523	0.549	0.415	0.713	0.919	0.467	0.556	0.41	0.341	0.321
NC_064017.1	Stowaway|15	4430749	4430929	0.199	0.534	0.19	0.226	0.0	0.0	0.328	0.225	0.248	0.251	0.255	0.292
NC_064017.1	Stowaway|43	4430749	4431047	0.241	0.39	0.259	0.247	0.575	0.0	0.407	0.2	0.229	0.153	0.305	0.152
NC_064017.1	Stowaway|4	4430826	4430904	0.0	0.0	0.0	0.505	0.176	0.645	0.297	0.0	0.0	0.0	0.189	0.0
NC_064017.1	uc|33	4438679	4438722	0.229	0.39	0.159	0.194	0.263	0.317	0.213	0.316	0.161	0.298	0.227	0.226
NC_064017.1	uc|4	4439318	4439598	0.392	0.402	0.203	0.216	0.232	0.329	0.147	0.374	0.27	0.419	0.336	0.237
NC_064017.1	Stowaway|23	4445341	4445847	0.974	0.984	0.916	0.978	0.883	0.948	0.887	0.936	1.0	0.96	1.0	1.0
NC_064017.1	Stowaway|4	4454078	4454095	0.966	0.991	0.985	0.918	0.963	1.0	1.0	0.926	1.0	0.968	0.905	1.0
NC_064017.1	uc|4	4454255	4454298	0.88	1.0	0.909	0.988	1.0	1.0	1.0	1.0	0.989	1.0	1.0	0.994
NC_064017.1	Stowaway|1	4469798	4470670	0.806	0.835	0.964	0.792	0.95	0.922	0.963	0.909	0.906	0.944	0.853	0.972
NC_064017.1	Tourist|7	4471500	4471588	1.0	1.0	0.953	1.0	0.986	1.0	1.0	1.0	1.0	1.0	1.0	0.973
NC_064017.1	Stowaway|36	4481251	4481258	0.897	0.785	0.866	0.935	0.73	0.948	0.877	0.895	0.914	0.884	0.8	0.91
NC_064017.1	Tourist|7	4484782	4484786	0.0	0.951	0.0	1.0	0.436	0.96	1.0	0.0	0.516	0.0	0.641	0.0
NC_064017.1	uc|33	4484782	4484921	0.478	0.0	0.514	0.0	0.571	0.0	0.0	0.524	0.311	0.757	0.17	0.866
NC_064017.1	Stowaway|10	4489625	4489824	0.179	0.237	0.0	0.352	0.0	0.598	0.345	0.0	0.0	0.0	0.328	0.0
NC_064017.1	uc|22	4491713	4491867	0.264	0.0	0.21	0.0	0.166	0.0	0.0	0.0	0.0	0.0	0.12	0.0
NC_064017.1	Tourist|7	4503415	4503557	0.803	1.0	0.0	0.0	0.823	0.946	1.0	0.0	0.948	0.0	0.933	0.0
NC_064017.1	Stowaway|3	4503901	4503997	0.587	0.873	0.885	0.724	1.0	0.825	0.722	0.946	0.889	1.0	0.685	0.965
NC_064017.1	Stowaway|4	4504486	4504986	0.0	0.0	0.746	0.0	0.473	0.0	0.0	1.0	0.0	1.0	0.0	1.0
NC_064017.1	uc|19	4512337	4512346	0.831	0.0	0.973	0.0	0.765	0.0	0.0	1.0	0.707	0.989	0.833	0.972
NC_064017.1	Stowaway|6	4512587	4512628	0.475	0.844	0.0	0.766	0.455	0.862	0.699	0.0	0.525	0.0	0.39	0.0
NC_064017.1	hAT|27	4528207	4528246	0.673	0.0	0.964	0.0	0.754	0.0	0.0	0.943	0.489	0.974	0.637	0.972
NC_064017.1	hAT|7	4531096	4531389	0.906	0.597	1.0	0.724	0.58	0.639	0.852	1.0	0.723	0.823	0.913	0.74
NC_064017.1	Tourist|2	4533976	4534178	0.725	0.0	1.0	0.0	0.783	0.0	0.0	1.0	0.827	0.946	0.0	1.0
NC_064017.1	Stowaway|6	4534896	4534896	0.0	0.0	0.0	0.0	0.0	0.0	1.0	0.0	0.0	0.0	0.0	0.0
NC_064017.1	Stowaway|6	4535044	4535044	0.0	0.917	0.0	0.928	0.0	0.996	0.0	0.0	0.0	0.0	0.0	0.0
NC_064017.1	Tourist|17	4539382	4539383	0.0	1.0	1.0	0.0	0.976	0.0	1.0	0.965	1.0	0.965	1.0	0.0
NC_064017.1	Stowaway|11	4543090	4543122	0.329	0.882	0.0	0.978	0.548	1.0	0.861	0.0	0.491	0.0	0.48	0.0
NC_064017.1	Stowaway|1	4551641	4551675	0.838	0.0	0.989	0.0	0.649	0.0	0.0	1.0	0.623	0.966	0.838	0.93
NC_064017.1	uc|33	4555692	4556080	0.0	0.0	0.0	0.0	0.642	0.0	0.0	0.0	0.0	0.0	0.0	0.0
NC_064017.1	uc|33	4556080	4556091	0.458	0.0	0.681	0.0	0.0	0.0	0.0	0.747	0.538	0.806	0.477	0.792
NC_064017.1	Stowaway|33	4559462	4559638	0.519	0.642	0.0	0.242	0.698	0.478	0.488	0.0	1.0	0.0	0.834	0.0
NC_064017.1	Tourist|2	4561609	4561733	0.714	0.737	0.0	0.942	0.524	0.889	0.985	0.0	0.398	0.0	0.595	0.0
NC_064017.1	Stowaway|3	4563319	4564285	0.0	0.0	0.0	0.0	0.0	0.0	0.0	0.0	0.547	0.0	0.0	0.0
NC_064017.1	Stowaway|23	4566955	4567072	0.612	0.0	0.928	0.0	0.693	0.0	0.0	1.0	0.648	1.0	0.87	1.0
NC_064017.1	Mutator|18	4569126	4569573	0.799	0.658	0.771	0.459	0.808	0.581	0.517	0.629	0.655	0.638	0.671	0.702
NC_064017.1	uc|10	4569987	4569989	0.595	0.0	0.0	0.0	0.0	0.0	1.0	0.0	0.0	0.0	0.0	0.0
NC_064017.1	uc|10	4570132	4570179	0.0	1.0	0.0	0.0	0.0	0.0	0.0	0.0	0.457	0.0	0.611	0.0
NC_064017.1	Stowaway|8	4571052	4571125	0.0	0.413	0.0	0.481	0.411	0.625	0.544	0.0	0.0	0.0	0.0	0.0
NC_064017.1	Stowaway|8	4571198	4571198	0.0	0.0	0.0	0.0	0.0	0.0	0.0	0.0	0.6	0.0	0.0	0.0
NC_064017.1	Stowaway|36	4583858	4583872	0.907	0.901	0.973	1.0	0.942	1.0	0.924	1.0	1.0	1.0	1.0	1.0
NC_064017.1	Stowaway|40	4598410	4598445	0.747	0.0	1.0	0.0	0.666	0.0	0.0	1.0	0.758	0.93	0.774	1.0
NC_064017.1	Stowaway|4	4611410	4611415	0.829	0.78	0.831	0.543	0.676	0.661	0.926	0.731	0.723	0.779	0.774	0.92
NC_064017.1	Stowaway|27	4616975	4617092	0.876	0.775	0.829	0.656	0.763	0.633	0.8	1.0	0.855	0.926	0.722	0.645
NC_064017.1	Stowaway|11	4618101	4618227	0.225	0.0	0.508	0.0	0.274	0.0	0.0	0.477	0.226	0.385	0.309	0.458
NC_064017.1	uc|32	4619594	4619602	0.631	0.651	0.803	0.701	0.648	0.649	0.902	0.775	0.659	0.825	0.587	0.687
NC_064017.1	uc|9	4620743	4620849	0.676	0.63	0.514	0.713	0.47	0.761	0.642	0.767	0.451	0.24	0.734	0.391
NC_064017.1	Stowaway|3	4621731	4621740	0.615	0.846	0.0	0.849	0.441	0.793	0.856	0.0	0.379	0.0	0.592	0.0
NC_064017.1	uc|13	4622244	4622318	0.457	0.0	0.734	0.0	0.301	0.0	0.0	0.604	0.368	0.445	0.484	0.524
NC_064017.1	Mutator|2	4622299	4622335	0.0	0.0	0.0	0.0	0.0	0.0	0.0	0.0	0.0	0.199	0.0	0.234
NC_064017.1	Stowaway|36	4623332	4623351	0.504	1.0	0.0	0.869	0.601	0.931	1.0	0.0	0.518	0.0	0.634	0.0
NC_064017.1	uc|33	4623660	4623677	0.759	0.0	0.712	0.0	0.686	0.0	0.0	0.679	0.563	0.988	0.684	0.944
NC_064017.1	Stowaway|41	4630217	4630518	0.671	0.0	0.537	0.0	0.289	0.0	0.0	0.504	0.492	0.568	0.348	0.809
NC_064017.1	Stowaway|39	4638828	4638943	0.822	0.0	1.0	0.0	1.0	0.0	0.0	1.0	0.907	1.0	0.919	1.0
NC_064017.1	uc|33	4645684	4645764	0.571	0.57	0.617	0.673	0.45	0.57	0.448	0.728	0.681	0.387	0.62	0.439
NC_064017.1	uc|31	4646510	4646952	0.979	0.0	1.0	0.0	1.0	0.0	0.0	1.0	0.8	1.0	0.976	0.949
NC_064017.1	Mutator|6	4661189	4662052	0.0	0.0	0.0	0.0	0.0	1.0	0.0	0.0	0.0	0.0	0.652	0.0
NC_064017.1	Stowaway|23	4661373	4661482	0.739	0.0	0.869	0.0	0.81	0.0	0.0	1.0	0.997	0.858	0.675	1.0
NC_064017.1	uc|9	4662662	4662666	0.622	0.723	0.592	0.553	0.812	0.618	0.584	0.663	0.573	0.607	0.749	0.655
NC_064017.1	uc|33	4664980	4665069	0.358	0.0	0.352	0.0	0.198	0.0	0.0	0.242	0.198	0.228	0.203	0.172
NC_064017.1	uc|32	4668038	4668067	0.945	0.0	0.947	0.0	0.994	0.0	0.0	0.925	1.0	0.883	1.0	0.859
NC_064017.1	uc|10	4668325	4668325	0.636	0.955	0.0	0.876	0.0	0.894	0.955	0.0	0.743	0.0	0.781	0.0
NC_064017.1	Tourist|16	4668710	4669620	0.952	0.0	0.957	0.0	0.0	0.0	0.0	0.973	0.909	0.912	0.921	1.0
NC_064017.1	Stowaway|1	4675007	4675024	0.754	0.682	0.831	0.748	0.795	0.789	0.649	0.931	0.868	0.67	1.0	0.834
NC_064017.1	hAT|19	4675867	4675933	0.667	0.407	0.59	0.799	0.742	0.694	0.899	0.656	0.708	0.823	0.726	0.721
NC_064017.1	Stowaway|14	4676448	4676573	0.473	0.859	0.0	0.634	0.606	0.799	0.808	0.0	0.0	0.0	0.608	0.0
NC_064017.1	uc|9	4681006	4681047	0.856	0.74	0.664	0.735	0.782	1.0	0.865	0.852	0.949	0.902	0.934	0.637
NC_064017.1	Stowaway|26	4685858	4686113	0.191	0.302	0.289	0.0	0.35	0.223	0.21	0.0	0.29	0.21	0.195	0.0
NC_064017.1	Stowaway|8	4685858	4685982	0.416	0.598	0.4	0.72	0.61	0.55	0.547	0.737	0.422	0.812	0.44	0.55
NC_064017.1	hAT|21	4699150	4699152	0.866	0.781	0.787	0.878	0.797	0.714	0.778	0.776	1.0	0.67	0.697	0.869
NC_064017.1	uc|1	4709477	4709584	0.614	0.311	0.496	0.517	0.403	0.39	0.233	0.47	0.459	0.316	0.521	0.458
NC_064017.1	Tourist|6	4760165	4760205	0.719	0.0	1.0	0.0	0.752	0.0	0.0	1.0	0.759	1.0	0.756	1.0
NC_064017.1	Stowaway|33	4761343	4761441	0.714	0.696	0.677	0.7	0.61	0.728	0.526	0.572	0.641	0.879	0.549	0.768
NC_064017.1	Stowaway|5	4764813	4764813	0.731	0.614	0.709	0.918	1.0	0.906	0.754	0.808	0.843	0.91	0.837	0.925
NC_064017.1	Stowaway|41	4769181	4769279	0.0	0.433	0.0	0.457	0.0	0.353	0.532	0.0	0.0	0.0	0.0	0.0
NC_064017.1	Tourist|16	4770366	4770418	0.62	0.0	1.0	0.0	0.752	0.0	0.0	1.0	0.488	1.0	0.576	1.0
NC_064017.1	Stowaway|2	4790379	4790479	0.448	1.0	0.0	1.0	0.532	0.875	0.911	0.0	0.367	0.0	0.653	0.0
NC_064017.1	hAT|16	4793689	4793716	0.732	0.0	1.0	0.0	0.723	0.0	0.0	1.0	0.759	1.0	0.594	0.999
NC_064017.1	Stowaway|26	4795324	4795389	0.365	0.0	0.566	0.0	0.0	0.0	0.0	0.473	0.421	0.337	0.471	0.388
NC_064017.1	Stowaway|9	4795324	4795427	0.455	0.0	0.425	0.0	0.404	0.0	0.0	0.39	0.439	0.501	0.567	0.327
NC_064017.1	Tourist|13	4797020	4797029	0.445	0.0	0.71	0.0	0.54	0.0	0.0	0.668	0.85	0.612	0.72	0.482
NC_064017.1	uc|35	4799065	4799165	0.304	0.227	0.429	0.238	0.414	0.0	0.338	0.662	0.328	0.24	0.415	0.448
NC_064017.1	Stowaway|16	4799497	4799896	0.978	0.8	0.925	0.809	1.0	1.0	0.936	1.0	0.918	0.946	1.0	1.0
NC_064017.1	Stowaway|33	4800576	4800576	0.914	0.729	0.777	0.73	0.806	0.67	0.78	0.612	0.429	0.646	0.713	0.525
NC_064017.1	Stowaway|4	4812129	4812205	0.936	0.775	0.856	0.967	0.972	0.782	0.872	0.833	0.926	0.7	0.876	0.849
NC_064017.1	Stowaway|4	4827349	4827413	0.938	0.83	0.957	0.974	0.944	0.977	0.981	0.967	0.914	0.874	0.946	0.875
NC_064017.1	Tourist|12	4827800	4828144	0.966	1.0	1.0	1.0	1.0	1.0	1.0	0.928	1.0	0.953	1.0	1.0
NC_064017.1	Stowaway|4	4828390	4828400	0.866	0.931	0.892	0.634	0.814	0.688	0.619	0.795	0.731	0.925	0.797	0.847
NC_064017.1	uc|6	4830698	4831333	0.827	1.0	0.0	1.0	0.0	0.948	0.0	0.687	0.0	1.0	1.0	0.902
NC_064017.1	Stowaway|8	4832971	4833067	0.707	0.719	0.701	0.831	0.795	0.728	0.886	0.685	0.618	0.935	0.941	1.0
NC_064017.1	Tourist|7	4835651	4835687	0.81	0.782	0.81	0.953	0.629	0.836	0.86	0.839	0.802	0.745	0.941	0.804
NC_064017.1	Stowaway|14	4837902	4837914	0.642	0.624	0.582	1.0	0.586	1.0	0.615	0.647	0.632	1.0	0.94	0.556
NC_064017.1	Tourist|7	4842993	4843002	0.939	1.0	1.0	0.965	0.979	0.856	0.952	0.937	0.945	1.0	1.0	0.96
NC_064017.1	uc|20	4845475	4845551	0.742	0.666	0.648	0.652	0.605	0.541	0.595	0.683	0.737	0.611	0.789	0.73
NC_064017.1	uc|42	4852593	4852619	0.626	0.769	0.411	0.423	0.484	0.611	0.491	0.529	0.421	0.705	0.617	0.802
NC_064017.1	Stowaway|36	4863367	4863383	0.944	1.0	1.0	1.0	0.947	0.936	1.0	0.977	1.0	0.918	0.942	0.947
NC_064017.1	Stowaway|25	4866795	4866824	0.944	0.935	0.744	0.792	0.788	0.767	0.646	0.957	0.669	0.813	0.76	0.802
NC_064017.1	Stowaway|6	4878172	4878223	0.406	0.0	0.822	0.0	0.393	0.0	0.0	0.897	0.717	0.828	0.367	0.623
NC_064017.1	Stowaway|11	4878189	4878326	0.49	0.904	0.0	0.967	0.614	1.0	0.965	0.0	0.388	0.0	0.545	0.0
NC_064017.1	Stowaway|18	4885847	4885860	0.39	0.88	0.0	0.873	0.507	0.86	0.919	0.0	0.436	0.0	0.544	0.0
NC_064017.1	Stowaway|36	4888163	4888339	0.525	1.0	0.0	0.0	0.444	1.0	1.0	0.0	0.0	0.0	0.42	0.0
NC_064017.1	uc|5	4898763	4899165	0.66	0.0	0.919	0.0	0.0	0.0	0.0	0.979	0.664	0.952	0.594	0.958
NC_064017.1	Stowaway|30	4907434	4907449	0.833	0.74	0.857	0.74	0.692	0.766	0.739	0.633	0.828	0.756	0.899	0.689
NC_064017.1	Stowaway|3	4929849	4929999	0.686	0.856	0.799	0.869	0.915	0.821	1.0	0.739	0.67	0.593	0.668	0.638
NC_064017.1	Stowaway|6	4937121	4937252	0.57	0.0	0.771	0.0	0.689	0.0	0.0	0.913	0.561	0.894	0.679	0.836
NC_064017.1	uc|33	4940149	4940168	0.687	0.766	0.0	0.811	0.586	0.844	0.532	0.0	0.693	0.0	0.572	0.0
NC_064017.1	Mutator|4	4942069	4942184	0.0	0.711	0.489	0.762	0.67	0.666	0.655	0.471	0.55	0.0	0.544	0.421
NC_064017.1	Tourist|17	4942093	4942266	0.725	0.0	0.755	0.0	0.656	0.0	0.0	0.73	0.337	0.847	0.377	0.849
NC_064017.1	Tourist|1	4942732	4942769	0.533	0.937	0.0	0.926	0.714	0.947	0.899	0.0	0.558	0.0	0.67	0.0
NC_064017.1	Stowaway|15	4943195	4943339	0.316	0.6	0.353	0.223	0.391	0.319	0.425	0.301	0.237	0.242	0.38	0.329
NC_064017.1	Stowaway|43	4943224	4943349	0.258	0.0	0.274	0.397	0.502	0.496	0.425	0.386	0.323	0.392	0.261	0.443
NC_064017.1	uc|24	4960640	4960641	0.943	0.983	1.0	0.915	0.938	1.0	0.941	1.0	1.0	0.782	0.793	0.923
NC_064017.1	hAT|14	4961094	4961207	0.55	0.909	0.0	1.0	0.642	0.9	1.0	0.0	0.788	0.0	0.418	0.0
NC_064017.1	hAT|10	4961806	4961826	1.0	0.983	0.917	1.0	0.917	1.0	0.962	1.0	1.0	1.0	1.0	0.951
NC_064017.1	Tourist|7	4962743	4962765	0.722	0.0	0.997	0.0	0.707	0.0	0.0	1.0	0.728	1.0	0.724	0.942
NC_064017.1	Stowaway|36	4967179	4967183	0.823	0.901	0.0	0.944	0.479	0.917	0.98	0.0	0.816	0.0	0.877	0.0
NC_064017.1	uc|5	4967284	4967316	0.179	0.458	0.0	0.334	0.382	0.549	0.385	0.0	0.189	0.0	0.312	0.0
NC_064017.1	Stowaway|39	4967285	4967307	0.824	0.542	0.954	0.63	0.734	0.674	0.615	0.943	0.839	1.0	0.703	0.938
NC_064017.1	Stowaway|36	4967775	4968573	0.586	0.0	0.528	0.0	0.0	0.0	0.0	0.0	0.0	0.512	0.591	0.63
NC_064017.1	uc|25	4970983	4971027	0.383	0.0	1.0	0.0	0.574	0.0	0.0	1.0	0.469	1.0	0.695	0.951
NC_064017.1	uc|8	4971809	4971929	1.0	0.971	1.0	1.0	0.889	0.961	1.0	1.0	0.902	1.0	0.849	1.0
NC_064017.1	hAT|21	4978487	4978530	0.0	0.997	0.0	0.953	0.0	0.993	0.855	0.0	0.0	0.0	0.963	0.0
NC_064017.1	Stowaway|36	4984428	4984471	0.973	0.0	0.985	0.0	0.865	0.0	0.0	0.983	0.812	1.0	0.841	0.974
NC_064017.1	Tourist|17	4985842	4985860	0.643	0.0	0.895	0.0	0.626	0.0	0.0	0.923	0.0	0.978	0.613	0.957
NC_064017.1	hAT|1	4986833	4986833	0.66	1.0	0.0	1.0	0.0	1.0	0.998	0.0	0.742	0.0	0.788	0.0
NC_064017.1	hAT|1	4986859	4986859	0.0	0.0	0.0	0.0	0.798	0.0	0.0	0.0	0.0	0.0	0.0	0.0
NC_064017.1	uc|33	4987357	4987358	0.677	0.908	0.0	0.931	0.832	0.981	0.936	0.0	0.816	0.0	0.685	0.0
NC_064017.1	Stowaway|4	4987510	4988381	0.0	0.0	0.489	0.0	0.0	0.0	0.0	0.0	0.0	0.0	0.0	0.0
NC_064017.1	Stowaway|1	4987538	4988382	0.0	0.0	0.408	0.0	0.0	0.0	0.0	0.0	0.0	0.0	0.0	0.55
NC_064017.1	hAT|4	4988680	4989638	0.927	0.93	0.736	0.942	0.844	0.841	0.85	0.91	0.81	0.962	0.818	0.856
NC_064017.1	Tourist|17	5006392	5006746	0.0	0.0	0.0	0.0	0.0	0.0	0.83	0.0	0.854	0.0	0.702	0.0
NC_064017.1	uc|9	5013212	5013240	0.705	0.0	0.285	0.0	0.531	0.0	0.0	0.572	0.516	0.425	0.625	0.783
NC_064017.1	hAT|26	5026449	5026817	1.0	0.982	1.0	0.962	0.906	0.956	0.977	1.0	1.0	1.0	1.0	1.0
NC_064017.1	Stowaway|17	5027197	5027247	0.946	0.923	1.0	0.814	0.944	1.0	1.0	1.0	1.0	0.975	0.932	0.866
NC_064017.1	Mutator|16	5038622	5039190	1.0	0.976	1.0	1.0	1.0	0.996	1.0	0.95	1.0	1.0	1.0	1.0
NC_064017.1	Tourist|17	5040234	5040268	0.824	1.0	0.0	1.0	0.642	0.943	1.0	0.0	0.757	0.0	0.717	0.0
NC_064017.1	Mutator|20	5041887	5041900	1.0	0.92	0.0	0.984	0.987	0.958	1.0	0.0	0.891	0.0	0.84	0.0
NC_064017.1	hAT|22	5043297	5043397	0.475	0.633	0.675	0.766	0.415	0.563	0.879	0.93	0.503	0.601	0.696	0.48
NC_064017.1	Stowaway|27	5056567	5056576	0.659	1.0	0.0	1.0	1.0	0.909	0.935	0.0	0.627	0.0	0.494	0.0
NC_064017.1	Mutator|20	5063568	5063893	0.0	0.0	0.0	0.0	0.0	0.0	0.0	0.0	0.0	1.0	0.0	0.837
NC_064017.1	Stowaway|39	5064414	5064504	0.0	0.0	0.0	0.0	0.0	0.29	0.33	0.0	0.0	0.0	0.0	0.0
NC_064017.1	uc|9	5080626	5080679	0.6	0.786	0.744	0.637	0.709	0.613	0.8	0.837	0.594	0.654	0.935	0.54
NC_064017.1	Stowaway|4	5081987	5081991	0.944	0.889	0.711	1.0	1.0	1.0	1.0	1.0	0.75	0.875	0.846	0.905
NC_064017.1	Tourist|17	5087129	5087132	0.607	1.0	0.0	0.988	0.826	1.0	0.964	0.0	0.656	0.0	0.545	0.0
NC_064017.1	Stowaway|28	5098205	5098212	0.975	0.879	0.985	0.969	0.988	0.0	0.908	1.0	0.977	1.0	1.0	1.0
NC_064017.1	Stowaway|8	5110548	5110608	0.379	0.0	0.415	0.0	0.596	0.0	0.0	0.431	0.392	0.425	0.364	0.83
NC_064017.1	uc|33	5110799	5110876	0.448	0.74	0.0	0.822	0.546	0.674	0.698	0.0	0.39	0.0	0.633	0.0
NC_064017.1	uc|5	5116927	5117385	0.825	0.0	1.0	0.0	0.0	0.0	0.0	0.0	0.936	1.0	0.655	0.886
NC_064017.1	Stowaway|19	5123892	5123898	0.738	0.883	0.0	0.985	0.834	0.961	0.939	0.0	0.739	0.0	0.974	0.0
NC_064017.1	uc|9	5133999	5134126	0.61	0.81	0.57	0.734	0.747	0.596	0.499	0.567	0.687	0.824	0.655	0.592
NC_064017.1	uc|19	5145392	5145794	0.0	0.0	0.0	0.0	0.0	0.0	0.0	0.0	0.0	0.0	0.0	0.453
NC_064017.1	Mutator|6	5152961	5153883	0.952	0.598	0.744	0.619	0.878	0.927	0.634	0.672	0.843	0.826	0.0	0.561
NC_064017.1	Tourist|20	5161833	5162146	0.0	0.0	0.0	0.865	0.0	0.0	0.0	0.0	0.0	0.0	0.0	0.0
NC_064017.1	Tourist|17	5162332	5162338	0.624	0.0	0.831	0.0	0.521	0.0	0.0	0.782	0.482	0.705	0.615	0.819
NC_064017.1	uc|9	5178645	5178737	0.563	0.304	0.368	0.463	0.311	0.312	0.239	0.379	0.284	0.333	0.372	0.428
NC_064017.1	Tourist|17	5178665	5178696	0.344	0.247	0.408	0.372	0.225	0.248	0.212	0.48	0.286	0.346	0.391	0.226
NC_064017.1	Stowaway|4	5187214	5187704	0.0	0.0	0.56	0.0	0.433	0.0	0.0	0.734	0.376	0.723	0.574	0.651
NC_064017.1	uc|32	5187240	5187703	0.0	0.876	0.0	0.0	0.0	0.0	0.666	0.0	0.0	0.0	0.0	0.0
NC_064017.1	Mutator|20	5190873	5190963	0.491	0.0	0.892	0.0	0.354	0.0	0.0	1.0	0.432	0.52	0.433	0.935
NC_064017.1	hAT|21	5200974	5200994	0.0	0.814	0.848	0.99	0.885	0.843	1.0	0.93	0.863	1.0	0.837	1.0
NC_064017.1	Stowaway|14	5220173	5220220	1.0	0.0	0.996	0.0	1.0	0.0	0.0	1.0	1.0	0.999	0.973	0.971
NC_064017.1	Stowaway|16	5229926	5230348	0.0	0.0	0.0	0.434	0.46	0.386	0.0	0.0	0.472	0.0	0.0	0.0
NC_064017.1	uc|20	5233306	5233415	0.377	0.672	0.0	0.557	0.0	0.44	0.555	0.0	0.0	0.0	0.329	0.0
NC_064017.1	Stowaway|3	5242704	5242761	0.953	0.913	1.0	1.0	1.0	0.878	0.884	0.912	0.942	1.0	1.0	0.945
NC_064017.1	Stowaway|6	5259631	5259652	0.415	0.908	0.0	0.68	0.717	0.759	0.691	0.0	0.652	0.0	0.578	0.0
NC_064017.1	Stowaway|18	5259826	5259848	0.87	0.0	1.0	0.0	0.675	0.0	0.0	1.0	0.686	1.0	0.514	0.971
NC_064017.1	uc|33	5260226	5260347	0.668	0.435	0.476	0.672	0.5	0.491	0.52	0.535	0.58	0.407	0.749	0.531
NC_064017.1	Stowaway|4	5261297	5261434	0.81	0.733	0.0	0.743	0.569	0.617	0.827	0.0	0.505	0.762	0.885	0.776
NC_064017.1	Tourist|17	5262052	5262123	0.0	0.0	0.111	0.0	0.0	0.0	0.0	0.288	0.0	0.288	0.0	0.326
NC_064017.1	Tourist|21	5262387	5262405	0.929	0.0	0.937	0.876	0.852	0.911	0.957	1.0	0.754	0.866	0.77	0.939
NC_064017.1	uc|33	5264336	5264373	0.74	0.716	0.834	0.685	0.655	0.798	0.887	0.665	0.626	0.713	0.636	0.0
NC_064017.1	uc|27	5266576	5266768	1.0	1.0	0.0	0.75	0.865	0.895	0.717	0.0	0.882	0.0	1.0	0.0
NC_064017.1	Stowaway|41	5268382	5268546	0.76	0.813	0.0	0.656	1.0	0.586	0.912	0.0	1.0	0.0	0.0	0.0
NC_064017.1	Stowaway|36	5268834	5268969	0.798	0.61	0.0	0.795	0.0	0.637	0.581	0.0	0.868	0.0	0.592	0.0
NC_064017.1	Stowaway|36	5269403	5269481	0.86	0.59	0.0	0.386	0.664	0.563	0.641	0.0	0.592	0.0	0.684	0.0
NC_064017.1	Stowaway|6	5271767	5271845	0.588	0.843	0.0	0.912	0.759	0.774	0.701	0.0	0.752	0.0	0.795	0.0
NC_064017.1	uc|23	5275123	5275234	0.719	0.435	0.0	0.55	0.701	0.492	0.353	0.0	0.911	0.0	0.715	0.0
NC_064017.1	uc|5	5278412	5278946	1.0	1.0	0.0	1.0	1.0	1.0	1.0	0.0	1.0	0.0	1.0	0.0
NC_064017.1	uc|9	5281303	5281400	0.61	0.815	0.0	0.741	0.894	0.731	0.711	0.0	0.966	0.0	0.766	0.0
NC_064017.1	uc|27	5304402	5304848	0.0	0.0	0.0	0.0	0.0	0.0	0.0	0.0	0.752	0.0	0.0	0.0
NC_064017.1	uc|33	5325655	5325661	0.671	0.86	0.803	0.851	0.825	0.858	0.751	0.873	0.803	0.772	0.773	0.818
NC_064017.1	uc|33	5326985	5326990	0.468	0.655	0.869	0.626	0.719	0.483	0.771	0.647	0.764	0.732	0.746	0.879
NC_064017.1	uc|5	5327304	5327799	0.506	1.0	0.0	1.0	0.854	0.96	1.0	0.0	0.468	0.0	0.49	0.0
NC_064017.1	Stowaway|43	5331272	5331465	0.349	0.289	0.0	0.267	0.751	0.355	0.487	0.0	0.491	0.473	0.579	0.347
NC_064017.1	Stowaway|15	5331310	5331389	0.394	0.231	0.406	0.35	0.48	0.367	0.0	0.43	0.351	0.193	0.345	0.0
NC_064017.1	hAT|21	5331961	5331961	0.884	0.801	0.884	0.872	0.588	0.773	0.87	0.627	0.76	0.823	0.917	0.907
NC_064017.1	Stowaway|41	5336451	5336532	0.728	0.0	0.757	0.0	0.59	0.0	0.0	0.645	0.766	0.668	0.417	0.697
NC_064017.1	Tourist|17	5337456	5337670	0.565	0.215	0.0	0.215	0.64	0.326	0.878	0.579	0.476	0.0	0.728	0.0
NC_064017.1	uc|23	5337589	5337670	0.513	0.434	0.522	0.502	0.496	0.552	0.444	0.536	0.518	0.311	0.507	0.571
NC_064017.1	Tourist|17	5338556	5338691	0.512	0.0	1.0	0.0	0.806	0.0	0.0	0.579	0.734	1.0	0.678	1.0
NC_064017.1	Stowaway|14	5342271	5342271	0.799	1.0	0.72	0.957	0.817	0.878	0.987	0.973	0.864	0.868	1.0	0.958
NC_064017.1	Tourist|17	5343669	5343680	0.609	0.0	1.0	0.0	0.678	0.0	0.0	0.721	0.889	1.0	0.734	1.0
NC_064017.1	Stowaway|29	5344885	5344972	0.392	0.0	0.999	0.0	0.721	0.0	0.0	0.65	0.757	1.0	0.6	0.977
NC_064017.1	Tourist|1	5346346	5346392	0.0	0.0	0.944	0.0	0.777	0.0	0.0	0.711	0.616	0.979	0.822	0.898
NC_064017.1	Tourist|21	5351136	5351163	0.603	1.0	0.0	0.978	0.747	1.0	1.0	0.771	0.614	0.0	0.699	0.0
NC_064017.1	Tourist|1	5371088	5371254	0.88	0.916	0.884	0.729	0.941	0.742	0.788	0.923	0.964	0.939	0.884	0.948
NC_064017.1	hAT|17	5374152	5374593	0.0	0.601	0.0	0.0	0.0	0.0	0.0	0.0	0.0	0.0	0.0	0.0
NC_064017.1	uc|33	5377752	5377896	0.665	0.704	0.745	0.54	0.871	0.753	0.751	0.0	0.802	0.833	0.0	0.797
NC_064017.1	uc|10	5392692	5392695	0.973	0.0	0.0	0.99	0.898	1.0	1.0	0.928	0.0	1.0	1.0	1.0
NC_064017.1	Mutator|18	5426012	5426075	0.383	0.0	0.457	0.365	0.318	0.0	0.0	0.0	0.419	0.704	0.248	0.332
NC_064017.1	Tourist|20	5428817	5428836	1.0	1.0	1.0	1.0	0.938	0.963	1.0	1.0	1.0	0.955	0.972	1.0
NC_064017.1	Mutator|7	5436463	5436670	0.341	0.365	0.285	0.317	0.379	0.227	0.0	0.275	0.317	0.341	0.237	0.62
NC_064017.1	uc|20	5436587	5436715	0.52	0.336	0.414	0.564	0.535	0.528	0.56	0.587	0.743	0.557	0.488	0.588
NC_064017.1	Stowaway|37	5442803	5442890	0.771	0.929	0.515	0.719	0.723	0.86	0.681	0.644	0.739	1.0	0.815	0.72
NC_064017.1	uc|1	5445730	5445759	0.93	0.812	0.946	0.986	0.929	0.752	0.0	0.0	0.909	0.904	0.976	0.868
NC_064017.1	Tourist|5	5451867	5452118	0.902	0.0	0.846	0.792	1.0	0.0	0.0	1.0	0.0	0.987	0.811	1.0
NC_064017.1	Mutator|3	5452809	5452809	0.706	0.0	1.0	1.0	0.0	0.0	0.0	0.0	1.0	0.924	1.0	1.0
NC_064017.1	Stowaway|8	5453917	5454179	1.0	0.0	0.776	1.0	0.835	0.0	0.0	0.699	0.941	0.928	1.0	0.625
NC_064017.1	Tourist|12	5456201	5456235	0.908	0.671	0.0	0.804	0.571	0.675	0.722	0.726	0.73	0.0	0.757	0.0
NC_064017.1	Stowaway|4	5456287	5456319	0.691	0.804	0.0	0.629	0.834	0.976	0.987	0.627	0.424	0.0	0.754	0.0
NC_064017.1	uc|9	5460463	5460467	1.0	0.97	0.933	0.899	0.906	1.0	1.0	0.965	0.972	0.979	0.981	0.923
NC_064017.1	uc|1	5469524	5469594	0.714	0.449	0.707	0.533	0.438	0.616	0.64	0.439	0.441	0.6	0.533	0.403
NC_064017.1	uc|20	5475109	5475228	0.686	0.605	0.795	0.628	0.906	0.894	0.494	0.923	0.75	0.804	0.62	0.721
NC_064017.1	Stowaway|18	5480809	5480826	1.0	0.933	1.0	1.0	1.0	0.943	1.0	0.973	0.934	0.98	1.0	0.94
NC_064017.1	uc|32	5489450	5489520	0.91	0.937	1.0	0.874	0.962	0.983	0.0	1.0	1.0	1.0	0.914	1.0
NC_064017.1	uc|8	5497397	5497944	0.96	1.0	1.0	1.0	0.0	0.0	0.0	1.0	0.0	1.0	1.0	0.0
NC_064017.1	Tourist|21	5518209	5518340	0.712	0.355	0.425	0.561	0.545	0.424	0.533	0.455	0.452	0.499	0.502	0.232
NC_064017.1	Stowaway|36	5535037	5535062	0.994	0.98	0.971	1.0	0.943	1.0	0.98	0.984	0.978	0.993	0.934	0.976
NC_064017.1	Stowaway|3	5546617	5546674	0.861	0.95	0.608	0.739	0.885	0.94	0.788	0.744	0.932	0.833	0.855	0.839
NC_064017.1	uc|4	5561312	5561374	1.0	0.996	1.0	0.981	0.981	1.0	1.0	1.0	0.963	0.974	0.927	0.958
NC_064017.1	Stowaway|14	5564872	5565880	0.632	0.0	0.0	0.0	0.0	0.79	0.776	0.0	0.0	0.605	0.692	0.796
NC_064017.1	uc|18	5578477	5579440	1.0	1.0	1.0	0.611	0.677	1.0	0.994	0.688	1.0	0.976	0.947	0.597
NC_064017.1	Stowaway|3	5579758	5579814	0.902	1.0	1.0	1.0	0.954	0.801	0.882	0.699	0.769	0.909	0.887	0.77
NC_064017.1	uc|12	5580980	5581013	0.782	0.744	0.927	0.944	0.872	0.797	0.966	0.967	1.0	1.0	0.857	1.0
NC_064017.1	Tourist|17	5583241	5583613	0.934	0.978	0.863	0.89	0.977	0.869	0.92	0.9	0.96	1.0	0.979	0.888
NC_064017.1	Mutator|19	5584182	5584823	0.952	0.927	0.867	0.892	0.914	0.866	0.874	0.871	0.966	0.872	0.936	0.767
NC_064017.1	uc|6	5589479	5590146	0.851	0.967	0.909	1.0	0.978	0.95	1.0	1.0	1.0	0.818	1.0	0.0
NC_064017.1	Stowaway|28	5597816	5597822	0.945	0.972	0.969	0.967	0.83	0.959	1.0	0.873	0.964	0.854	0.977	0.884
NC_064017.1	Stowaway|18	5598153	5598167	0.551	0.0	0.855	0.608	0.477	0.0	0.0	0.578	0.591	0.852	0.578	1.0
NC_064017.1	uc|20	5600026	5600158	1.0	1.0	0.0	0.889	1.0	1.0	0.873	1.0	0.763	0.0	1.0	0.0
NC_064017.1	Stowaway|36	5606070	5606091	0.781	0.0	0.932	0.549	0.566	0.0	0.0	0.422	0.48	0.777	0.559	1.0
NC_064017.1	uc|30	5606814	5607187	1.0	0.97	1.0	1.0	0.948	1.0	1.0	1.0	0.889	1.0	0.996	1.0
NC_064017.1	Mutator|18	5607728	5607752	0.498	0.887	0.0	0.318	0.513	0.7	0.861	0.347	0.449	0.0	0.594	0.0
NC_064017.1	Tourist|13	5615036	5615980	1.0	1.0	1.0	1.0	1.0	1.0	0.688	0.953	1.0	0.609	1.0	1.0
NC_064017.1	Stowaway|1	5615628	5615981	0.0	0.0	0.0	0.0	0.0	0.0	0.0	0.0	0.786	1.0	0.436	0.0
NC_064017.1	Tourist|17	5616072	5616430	0.361	0.0	0.0	0.596	0.0	0.0	0.0	0.0	0.0	0.838	0.451	0.0
NC_064017.1	Stowaway|36	5617883	5617897	0.989	0.0	0.975	0.0	0.873	0.782	0.0	0.945	0.0	1.0	0.0	0.954
NC_064017.1	uc|5	5622696	5623400	0.57	0.0	0.504	0.0	0.0	0.0	0.0	0.717	0.0	0.0	0.0	0.0
NC_064017.1	Tourist|13	5631725	5632147	0.64	0.629	0.507	0.514	0.453	0.563	0.714	0.689	0.651	0.529	0.72	0.638
NC_064017.1	uc|1	5634442	5635271	0.0	0.784	0.0	0.0	0.0	0.67	0.692	0.0	0.576	0.0	0.468	0.0
NC_064017.1	hAT|21	5635813	5635818	0.425	0.0	0.85	0.402	0.0	0.0	0.0	0.318	0.374	0.883	0.586	0.929
NC_064017.1	hAT|21	5637124	5637236	0.767	1.0	0.571	0.0	0.692	1.0	0.857	0.816	0.773	0.728	0.525	0.316
NC_064017.1	Tourist|18	5639873	5639873	0.737	0.778	0.776	0.769	0.839	0.68	0.76	0.779	0.675	0.814	0.746	0.776
NC_064017.1	hAT|25	5639950	5640496	0.0	0.0	0.0	0.152	0.0	0.0	0.0	0.0	0.0	0.126	0.0	0.0
NC_064017.1	Stowaway|37	5657838	5658603	0.796	0.0	0.726	0.692	0.734	0.0	0.0	0.728	0.702	0.936	0.714	0.887
NC_064017.1	Stowaway|33	5658087	5658603	0.0	0.592	0.0	0.0	0.0	0.66	0.608	0.0	0.0	0.0	0.0	0.0
NC_064017.1	Stowaway|39	5661432	5661447	0.495	1.0	0.0	0.376	0.681	0.95	1.0	0.314	0.551	0.0	0.523	0.0
NC_064017.1	Stowaway|3	5662037	5662371	0.703	0.844	0.652	0.631	0.785	0.741	0.662	0.819	0.913	0.708	0.757	0.581
NC_064017.1	Stowaway|40	5666853	5667193	0.979	0.971	0.948	0.916	0.969	0.912	1.0	0.974	1.0	0.932	0.902	0.96
NC_064017.1	hAT|8	5674184	5674754	1.0	1.0	1.0	0.96	0.938	1.0	1.0	0.961	1.0	0.98	0.965	1.0
NC_064017.1	hAT|26	5678543	5678604	0.485	0.461	0.606	0.282	0.445	0.297	0.453	0.323	0.48	0.584	0.29	0.382
NC_064017.1	Stowaway|37	5683006	5683043	0.778	0.861	0.845	0.7	0.75	0.852	0.717	0.868	0.876	0.699	0.875	0.704
NC_064017.1	Stowaway|28	5683473	5683473	0.0	1.0	0.0	1.0	1.0	0.0	1.0	0.944	1.0	1.0	1.0	0.0
NC_064017.1	uc|7	5694362	5694405	0.226	0.483	0.326	0.516	0.379	0.323	0.32	0.45	0.281	0.331	0.501	0.325
NC_064017.1	Stowaway|36	5715420	5715435	0.997	1.0	1.0	1.0	0.981	0.901	1.0	0.969	0.921	1.0	0.935	0.96
NC_064017.1	Mutator|7	5718560	5719177	0.928	1.0	1.0	1.0	0.942	1.0	1.0	0.974	1.0	0.981	1.0	1.0
NC_064017.1	Stowaway|11	5718560	5718641	0.564	0.516	0.584	0.408	0.488	0.521	0.483	0.384	0.51	0.526	0.512	0.317
NC_064017.1	uc|27	5723649	5723703	0.576	0.687	0.721	0.824	0.884	0.856	0.878	0.83	0.767	0.605	0.688	0.801
NC_064017.1	Stowaway|4	5724729	5724748	1.0	0.85	0.98	0.955	0.893	0.962	1.0	0.94	0.862	0.891	0.0	0.866
NC_064017.1	Stowaway|6	5725218	5725241	0.738	0.734	0.612	0.558	0.712	0.533	0.649	0.598	0.715	0.814	0.518	0.431
NC_064017.1	uc|33	5726041	5726127	0.554	0.0	0.684	0.901	0.46	0.0	0.0	0.732	0.572	0.907	0.587	0.793
NC_064017.1	Stowaway|30	5731582	5731736	0.105	0.0	0.41	0.288	0.0	0.0	0.0	0.136	0.143	0.182	0.0	0.294
NC_064017.1	Stowaway|1	5731619	5731816	0.304	0.0	0.697	0.47	0.462	0.0	0.0	0.445	0.362	0.721	0.458	0.758
NC_064017.1	uc|9	5731710	5731817	0.234	0.64	0.0	0.399	0.416	0.722	0.69	0.349	0.429	0.0	0.434	0.0
NC_064017.1	Tourist|7	5734151	5734152	0.923	0.881	1.0	1.0	1.0	1.0	1.0	0.939	0.915	0.93	1.0	0.941
NC_064017.1	hAT|18	5734460	5735066	1.0	0.0	0.6	1.0	0.895	0.0	0.0	0.937	0.944	1.0	1.0	1.0
NC_064017.1	uc|1	5736268	5736712	0.0	0.0	0.698	0.0	0.0	0.0	0.0	0.0	0.0	0.0	0.0	0.0
NC_064017.1	uc|27	5737138	5737607	0.445	0.974	0.0	0.668	0.595	0.832	0.748	0.692	0.807	0.0	0.756	0.0
NC_064017.1	Stowaway|4	5737753	5737765	0.67	0.91	0.0	0.882	0.799	1.0	0.92	0.894	0.746	0.0	0.509	0.0
NC_064017.1	Stowaway|1	5739604	5739644	0.663	0.955	0.0	0.623	0.64	0.99	0.952	0.637	0.741	0.0	0.639	0.0
NC_064017.1	Tourist|1	5740314	5740320	0.389	0.988	0.0	0.301	0.469	0.935	0.986	0.374	0.338	0.0	0.363	0.0
NC_064017.1	Tourist|6	5745629	5746189	0.536	0.0	0.0	0.0	0.0	0.0	0.0	0.0	0.626	0.0	0.0	0.0
NC_064017.1	Stowaway|15	5746119	5746220	0.761	0.913	0.689	0.816	0.773	0.898	0.825	0.891	0.685	0.8	0.764	0.875
NC_064017.1	uc|9	5753984	5754014	0.799	0.684	0.0	0.376	0.533	0.805	0.763	0.337	0.554	0.0	0.54	0.0
NC_064017.1	Tourist|17	5753993	5754013	0.0	0.186	0.0	0.305	0.0	0.0	0.0	0.0	0.0	0.0	0.0	0.0
NC_064017.1	Tourist|11	5755708	5756624	0.382	0.0	1.0	0.567	0.596	0.0	0.0	0.435	0.604	1.0	0.0	1.0
NC_064017.1	uc|9	5765552	5765564	0.426	0.486	0.404	0.517	0.55	0.489	0.468	0.57	0.437	0.479	0.553	0.648
NC_064017.1	Tourist|17	5765564	5765679	0.239	0.178	0.196	0.205	0.0	0.214	0.141	0.224	0.0	0.327	0.232	0.176
NC_064017.1	Stowaway|33	5766496	5766526	1.0	1.0	0.935	0.855	0.9	0.991	0.935	0.802	0.863	0.967	0.815	0.934
NC_064017.1	Stowaway|39	5774303	5774405	0.951	1.0	0.941	0.805	0.929	0.996	1.0	0.966	0.956	0.973	0.792	1.0
NC_064017.1	uc|1	5775371	5775533	0.793	0.915	0.0	0.714	0.483	0.94	0.878	0.0	0.0	0.0	0.462	0.0
NC_064017.1	Tourist|7	5781143	5781203	0.539	1.0	0.0	0.737	0.43	0.979	0.987	0.481	0.493	0.0	0.593	0.0
NC_064017.1	Tourist|11	5784867	5785225	0.0	0.0	0.0	0.0	0.595	1.0	1.0	0.53	0.734	0.0	0.0	0.0
NC_064017.1	Stowaway|4	5785672	5785781	0.279	0.49	0.0	0.613	0.0	0.556	0.59	0.0	0.708	0.0	0.0	0.0
NC_064017.1	Stowaway|6	5792061	5792066	0.717	0.701	0.76	0.779	0.797	0.624	0.605	0.666	0.877	0.647	0.809	0.695
NC_064017.1	Mutator|20	5792370	5792392	0.852	0.64	0.915	0.85	0.903	0.885	0.725	0.703	0.746	0.747	0.701	0.849
NC_064017.1	Stowaway|1	5792842	5792890	0.82	0.867	0.0	0.723	0.468	0.879	0.84	0.649	0.531	0.0	0.59	0.0
NC_064017.1	uc|6	5794925	5795228	1.0	0.96	1.0	1.0	0.978	0.904	1.0	1.0	1.0	0.875	0.944	1.0
NC_064017.1	Stowaway|28	5810289	5811037	1.0	0.973	0.842	1.0	0.852	1.0	0.916	0.847	1.0	0.932	1.0	0.942
NC_064017.1	Mutator|6	5820757	5820891	0.964	0.833	0.8	0.83	0.875	0.829	0.784	1.0	0.898	0.695	0.883	0.933
NC_064017.1	hAT|4	5822947	5823502	0.85	0.655	0.836	0.785	0.844	0.868	0.832	0.862	0.79	0.899	0.887	0.845
NC_064017.1	hAT|6	5826197	5826201	1.0	1.0	0.997	1.0	1.0	1.0	0.992	1.0	1.0	1.0	1.0	1.0
NC_064017.1	Stowaway|39	5826452	5826454	0.996	1.0	1.0	0.966	0.97	1.0	0.98	0.956	1.0	0.986	1.0	1.0
NC_064017.1	hAT|10	5826571	5827519	0.992	1.0	1.0	0.954	0.94	1.0	1.0	0.0	1.0	1.0	0.0	0.0
NC_064017.1	Stowaway|6	5829191	5829621	0.579	0.762	0.631	0.518	0.0	0.626	0.664	0.0	0.0	0.55	0.0	0.62
NC_064017.1	hAT|21	5835483	5835575	0.841	0.599	0.617	0.855	0.487	0.481	0.701	0.815	0.437	0.579	0.443	0.926
NC_064017.1	Stowaway|6	5841834	5841845	0.819	0.951	0.705	0.784	0.852	0.707	0.789	0.812	0.826	0.707	0.744	0.811
NC_064017.1	uc|33	5848144	5848158	0.279	0.449	0.453	0.556	0.508	0.501	0.381	0.576	0.263	0.607	0.554	0.483
NC_064017.1	Stowaway|8	5854329	5854421	0.417	0.578	0.0	0.44	0.532	0.696	0.661	0.46	0.313	0.0	0.546	0.0
NC_064017.1	uc|22	5854975	5855323	0.0	0.0	0.0	0.0	0.0	0.0	0.0	0.0	0.364	0.0	0.0	0.0
NC_064017.1	uc|19	5856960	5856993	0.6	0.994	0.0	0.647	0.913	1.0	1.0	0.704	0.63	0.0	0.74	0.0
NC_064017.1	Tourist|9	5857269	5857312	0.572	0.953	0.0	0.743	0.543	0.992	0.953	0.747	0.688	0.0	0.753	0.0
NC_064017.1	Stowaway|4	5857762	5857785	0.726	0.971	0.0	0.591	0.693	0.936	0.879	0.747	0.683	0.0	0.668	0.0
NC_064017.1	Mutator|21	5865290	5865393	0.619	0.924	0.377	0.647	0.656	0.934	0.82	0.668	0.873	0.461	0.466	0.609
NC_064017.1	hAT|9	5876656	5877189	1.0	1.0	1.0	1.0	1.0	1.0	0.97	1.0	1.0	0.919	1.0	1.0
NC_064017.1	Tourist|20	5878432	5878453	0.91	0.881	0.896	0.868	0.745	0.807	0.91	0.633	1.0	0.953	0.741	0.902
NC_064017.1	Mutator|24	5880326	5880567	0.519	0.0	0.855	0.0	0.9	0.0	0.0	0.813	0.389	0.989	0.515	0.447
NC_064017.1	uc|33	5880513	5880648	0.423	0.463	0.538	0.495	0.435	0.227	0.501	0.489	0.502	0.523	0.322	0.538
NC_064017.1	Tourist|14	5882868	5883097	0.477	0.822	0.0	0.554	0.498	0.809	0.837	0.272	0.728	0.0	0.475	0.0
NC_064017.1	Stowaway|3	5883172	5883323	0.693	0.914	0.0	0.89	0.841	0.954	0.815	0.559	0.177	0.0	0.835	0.0
NC_064017.1	uc|1	5885505	5885509	0.796	0.0	1.0	0.915	0.611	0.0	0.0	0.789	0.641	0.941	0.769	1.0
NC_064017.1	Tourist|17	5892517	5892540	0.898	0.0	0.855	0.777	0.758	0.0	0.0	0.842	0.701	0.828	0.677	0.819
NC_064017.1	Stowaway|29	5892724	5892821	0.589	0.489	0.0	0.437	0.601	0.551	0.577	0.0	0.445	0.0	0.544	0.0
NC_064017.1	Stowaway|12	5899995	5900097	0.533	0.617	0.578	0.495	0.621	0.734	0.682	0.689	0.837	0.43	0.646	0.515
NC_064017.1	hAT|21	5910339	5910441	0.57	0.632	0.513	0.635	0.696	0.95	0.638	0.605	0.656	0.637	0.528	0.58
NC_064017.1	hAT|21	5911968	5911990	0.609	0.724	0.679	0.593	0.859	0.547	0.903	0.601	0.506	0.517	0.729	0.546
NC_064017.1	Stowaway|41	5914713	5914771	0.975	0.907	0.981	0.969	0.832	0.957	0.931	0.884	0.878	0.933	0.935	1.0
NC_064017.1	Tourist|21	5915894	5915908	0.966	0.937	0.96	0.946	0.841	0.967	0.892	0.928	0.957	0.829	0.911	0.88
NC_064017.1	hAT|15	5921428	5921621	0.751	0.823	0.394	0.776	0.954	0.895	0.732	0.888	0.813	0.898	0.713	0.82
NC_064017.1	uc|21	5950663	5950700	1.0	1.0	1.0	1.0	1.0	1.0	1.0	1.0	0.931	1.0	1.0	1.0
NC_064017.1	hAT|1	5952476	5952598	1.0	1.0	1.0	1.0	1.0	1.0	1.0	1.0	1.0	1.0	0.95	1.0
NC_064017.1	Stowaway|16	5952842	5953423	1.0	1.0	1.0	0.975	0.948	0.962	0.976	0.986	0.948	1.0	0.966	0.915
NC_064017.1	Stowaway|42	5972844	5972939	0.377	0.543	0.379	0.529	0.379	0.318	0.438	0.315	0.295	0.451	0.574	0.461
NC_064017.1	hAT|21	6014146	6014413	0.654	0.0	0.847	0.542	0.6	0.0	0.0	0.521	0.703	0.877	0.0	0.989
NC_064017.1	Mutator|2	6016432	6016936	0.0	0.0	0.664	0.0	0.696	0.0	0.0	0.612	0.704	0.0	0.6	0.0
NC_064017.1	uc|33	6021551	6022228	0.446	0.0	0.0	0.0	0.0	0.0	0.0	0.878	0.0	0.0	0.0	0.0
NC_064017.1	Stowaway|4	6021714	6021861	0.598	0.759	0.0	0.626	0.516	0.885	0.847	0.458	0.422	0.0	0.787	0.0
NC_064017.1	uc|33	6022174	6022175	0.0	0.0	0.0	0.0	0.801	0.549	0.796	0.0	0.725	0.0	0.703	0.0
NC_064017.1	Stowaway|41	6022342	6022727	0.0	1.0	0.0	0.0	0.9	0.0	1.0	0.0	0.0	0.0	1.0	0.0
NC_064017.1	Stowaway|18	6024823	6025273	0.634	0.767	0.0	0.632	0.871	0.728	0.744	0.556	0.692	0.0	0.633	0.0
NC_064017.1	Tourist|16	6024823	6025351	0.0	0.0	1.0	0.46	0.0	0.0	0.0	0.0	0.0	0.85	0.0	0.916
NC_064017.1	Tourist|11	6025776	6026377	0.843	0.639	0.842	0.725	0.774	0.942	0.801	0.621	0.553	0.443	0.688	0.721
NC_064017.1	Stowaway|14	6027464	6027464	0.786	1.0	0.0	0.79	0.0	0.928	1.0	0.565	0.669	0.0	1.0	0.0
NC_064017.1	Stowaway|16	6027769	6027797	0.298	0.0	0.551	0.407	0.413	0.0	0.0	0.0	0.434	0.652	0.0	0.897
NC_064017.1	Stowaway|10	6033481	6033512	0.568	0.94	0.0	0.215	0.399	0.423	0.582	0.283	0.297	0.0	0.393	0.0
NC_064017.1	Stowaway|8	6033483	6033614	0.151	0.0	0.31	0.192	0.0	0.0	0.0	0.221	0.258	0.314	0.0	0.136
NC_064017.1	Tourist|17	6034166	6034185	0.814	0.0	0.995	0.845	0.775	0.0	0.0	0.841	0.667	0.965	0.0	1.0
NC_064017.1	Stowaway|2	6034672	6035618	0.466	0.0	1.0	0.341	0.0	0.0	0.0	0.0	0.535	0.0	0.0	0.0
NC_064017.1	uc|7	6034675	6035628	0.716	1.0	0.0	0.796	0.549	0.982	1.0	0.479	0.668	0.0	0.973	0.0
NC_064017.1	Stowaway|33	6042667	6042697	0.752	0.0	0.973	0.859	0.695	0.0	0.0	0.861	0.665	1.0	0.0	0.997
NC_064017.1	hAT|21	6042943	6043024	0.383	0.522	0.0	0.0	0.248	0.627	0.6	0.347	0.374	0.0	0.661	0.0
NC_064017.1	hAT|21	6044004	6044091	0.357	0.887	0.0	0.336	0.5	0.865	0.808	0.573	0.729	0.0	0.969	0.0
NC_064017.1	Stowaway|36	6044518	6044526	0.863	1.0	0.0	0.0	1.0	0.929	1.0	1.0	0.973	0.0	0.974	0.0
NC_064017.1	Tourist|7	6044867	6044989	1.0	0.9	0.0	0.93	0.907	1.0	1.0	0.864	0.854	0.0	1.0	0.0
NC_064017.1	Mutator|21	6045161	6045707	0.712	0.742	0.864	0.624	0.693	0.782	0.944	0.802	0.864	1.0	0.77	0.0
NC_064017.1	Tourist|4	6048458	6048486	0.6	0.0	1.0	0.621	0.703	0.0	0.0	0.72	0.543	0.983	0.0	0.983
NC_064017.1	Stowaway|26	6050923	6050942	0.885	0.684	0.448	0.679	0.547	0.67	0.71	0.677	0.731	0.56	0.672	0.711
NC_064017.1	uc|19	6062295	6062444	0.743	1.0	0.0	0.508	0.509	0.885	0.961	0.77	0.515	0.0	0.86	0.0
NC_064017.1	uc|18	6065972	6066431	1.0	1.0	1.0	1.0	1.0	1.0	0.946	1.0	1.0	0.964	1.0	0.914
NC_064017.1	Stowaway|6	6072223	6072298	0.439	0.0	0.6	0.378	0.263	0.0	0.0	0.356	0.551	0.805	0.0	0.704
NC_064017.1	uc|33	6074744	6074797	0.424	0.0	0.871	0.675	0.495	0.0	0.0	0.639	0.462	0.632	0.0	0.737
NC_064017.1	Stowaway|6	6075361	6075372	0.424	0.851	0.0	0.494	0.603	0.805	1.0	0.481	0.449	0.0	0.732	0.0
NC_064017.1	uc|12	6077070	6077827	1.0	1.0	1.0	1.0	1.0	1.0	1.0	1.0	1.0	1.0	0.976	1.0
NC_064017.1	Stowaway|11	6079441	6079647	0.772	0.506	0.825	0.882	0.626	0.617	0.874	0.857	0.842	0.764	0.726	0.752
NC_064017.1	Stowaway|8	6094980	6094993	0.871	0.689	0.933	0.913	0.866	0.863	0.842	0.701	0.784	0.866	0.842	0.678
NC_064017.1	uc|33	6124684	6124691	0.706	0.491	0.488	0.745	0.83	0.791	0.604	0.624	0.541	0.634	0.71	0.509
NC_064017.1	uc|9	6126832	6126878	0.979	0.904	0.952	1.0	1.0	0.971	0.968	0.913	1.0	0.886	0.976	0.885
NC_064017.1	Tourist|21	6128228	6128244	0.94	1.0	0.944	0.912	0.882	0.897	1.0	0.969	0.972	0.929	0.97	1.0
NC_064017.1	uc|33	6136421	6136648	0.587	0.453	0.657	0.497	0.575	0.519	0.476	0.597	0.503	0.5	0.647	0.464
NC_064017.1	Stowaway|12	6139791	6139803	0.852	0.912	0.785	0.829	0.859	0.852	0.917	0.778	0.852	0.821	0.845	0.877
NC_064017.1	uc|33	6152757	6153031	0.203	0.401	0.208	0.66	0.32	0.282	0.25	0.531	0.365	0.254	0.269	0.266
NC_064017.1	uc|8	6167762	6167808	0.93	0.885	0.957	0.957	0.869	1.0	0.942	0.818	0.853	0.943	0.939	0.787
NC_064017.1	uc|9	6170742	6170806	0.392	0.506	0.614	0.729	0.689	0.578	0.432	0.71	0.609	0.504	0.611	0.353
NC_064017.1	Tourist|5	6173211	6173664	0.696	0.768	0.706	0.795	0.757	0.63	0.505	0.618	0.895	0.602	0.772	0.658
NC_064017.1	Stowaway|18	6180552	6180579	1.0	0.947	0.998	0.998	0.983	0.998	0.948	0.986	0.955	0.941	1.0	0.999
NC_064017.1	hAT|3	6186236	6186929	0.906	0.907	0.913	0.902	0.84	0.898	0.932	0.911	0.841	0.917	0.89	0.857
NC_064017.1	Stowaway|36	6196805	6196856	0.259	0.302	0.527	0.539	0.497	0.62	0.536	0.635	0.381	0.54	0.494	0.371
NC_064017.1	Tourist|12	6212359	6212790	0.971	0.95	0.956	1.0	0.984	1.0	1.0	0.97	1.0	1.0	1.0	1.0
NC_064017.1	Stowaway|14	6222242	6222383	0.91	0.861	0.886	1.0	1.0	0.789	0.724	0.768	0.746	0.938	0.962	1.0
NC_064017.1	Stowaway|37	6239333	6239358	0.664	0.699	0.85	0.607	0.657	0.816	0.74	0.723	0.674	0.88	0.807	0.842
NC_064017.1	Stowaway|1	6245862	6245879	0.801	0.929	0.791	0.908	0.899	0.804	0.76	0.961	0.794	0.855	0.873	0.846
NC_064017.1	hAT|9	6254976	6255473	1.0	1.0	1.0	1.0	1.0	1.0	0.983	0.988	1.0	0.977	0.973	0.974
NC_064017.1	uc|19	6255744	6255779	1.0	0.823	0.99	0.961	1.0	0.941	1.0	1.0	0.953	0.876	0.936	0.894
NC_064017.1	Mutator|18	6256404	6256452	0.529	0.727	0.568	0.642	0.564	0.728	0.639	0.832	0.746	0.709	0.712	0.65
NC_064017.1	Stowaway|1	6258943	6258949	0.882	1.0	0.735	0.786	0.821	1.0	0.629	0.839	0.863	0.813	0.957	0.779
NC_064017.1	uc|23	6262123	6262376	0.171	0.345	0.307	0.587	0.393	0.363	0.177	0.357	0.531	0.556	0.274	0.322
NC_064017.1	Stowaway|28	6264030	6264089	0.032	0.035	0.029	0.024	0.027	0.034	0.03	0.025	0.028	0.02	0.033	0.025
NC_064017.1	uc|9	6264030	6264137	0.0	0.0	0.01	0.0	0.021	0.0	0.011	0.0	0.014	0.011	0.018	0.012
NC_064017.1	Stowaway|36	6264032	6264132	0.009	0.014	0.013	0.0	0.02	0.022	0.013	0.0	0.013	0.023	0.014	0.0
NC_064017.1	Stowaway|2	6264089	6264310	0.216	0.237	0.303	0.486	0.307	0.336	0.301	0.242	0.218	0.278	0.293	0.357
NC_064017.1	Stowaway|4	6267263	6267273	0.62	0.694	0.826	0.691	0.667	0.753	0.869	0.856	0.705	0.854	0.762	0.615
NC_064017.1	Stowaway|4	6272527	6272531	1.0	1.0	0.982	1.0	0.901	0.883	1.0	1.0	0.797	0.867	0.933	1.0
NC_064017.1	Stowaway|3	6272847	6272850	0.975	1.0	0.93	1.0	0.95	0.895	1.0	1.0	1.0	0.945	1.0	1.0
NC_064017.1	hAT|17	6294120	6294152	0.443	0.0	1.0	0.609	0.66	0.0	0.0	0.546	0.637	1.0	0.0	1.0
NC_064017.1	Stowaway|4	6294723	6294845	0.437	0.692	0.0	0.722	0.505	0.824	0.91	0.528	0.431	0.0	0.714	0.0
NC_064017.1	Stowaway|1	6294742	6294857	0.131	0.261	0.0	0.0	0.0	0.161	0.0	0.465	0.432	0.0	0.0	0.0
NC_064017.1	Stowaway|1	6301274	6301457	0.662	0.991	0.0	0.547	0.809	0.936	0.957	0.83	0.762	0.0	0.948	0.0
NC_064017.1	uc|9	6308922	6309140	0.481	0.388	0.868	0.855	0.626	0.443	0.661	0.497	0.685	0.723	0.446	0.622
NC_064017.1	Stowaway|6	6322104	6322180	0.605	0.473	0.516	0.555	0.587	0.748	0.713	0.789	0.812	0.697	0.802	0.497
NC_064017.1	hAT|21	6322538	6322642	0.528	0.699	0.0	0.222	0.448	0.722	0.768	0.574	0.372	0.0	0.684	0.0
NC_064017.1	uc|9	6323924	6324076	0.546	0.0	0.587	0.282	0.389	0.0	0.0	0.38	0.714	0.576	0.0	0.689
NC_064017.1	Stowaway|8	6326413	6326427	0.789	0.99	0.907	0.931	0.762	0.876	0.857	0.842	0.85	0.705	0.952	0.711
NC_064017.1	Stowaway|16	6333224	6333244	0.743	0.73	0.664	0.528	0.454	0.658	0.777	0.493	0.689	0.715	0.727	0.487
NC_064017.1	Mutator|20	6333244	6333404	0.675	0.54	0.55	0.399	0.278	0.483	0.346	0.385	0.473	0.411	0.461	0.749
NC_064017.1	Stowaway|29	6334019	6334127	0.555	0.484	0.689	0.798	0.548	0.634	0.513	0.725	0.724	0.676	0.454	0.538
NC_064017.1	uc|33	6334906	6334956	0.449	0.269	0.223	0.378	0.354	0.454	0.276	0.553	0.299	0.441	0.465	0.342
NC_064017.1	Stowaway|34	6335574	6336226	0.0	0.0	0.657	0.0	0.0	0.0	0.0	0.0	0.0	0.684	0.0	0.0
NC_064017.1	uc|19	6336543	6336564	0.93	1.0	0.905	1.0	0.837	0.872	1.0	0.751	1.0	0.836	0.794	0.776
NC_064017.1	Stowaway|31	6337034	6337043	0.531	0.669	0.611	1.0	0.829	0.823	0.881	0.772	0.825	0.847	0.918	1.0
NC_064017.1	Stowaway|14	6343011	6343015	1.0	0.967	1.0	1.0	1.0	1.0	1.0	1.0	0.934	1.0	0.0	0.97
NC_064017.1	Stowaway|17	6344615	6344615	0.942	0.763	0.763	0.921	0.837	0.665	0.742	0.951	0.865	0.901	0.953	0.904
NC_064017.1	hAT|28	6347088	6347199	0.287	0.519	0.249	0.435	0.705	0.62	0.747	0.421	0.407	0.0	0.641	0.0
NC_064017.1	Stowaway|6	6347964	6348077	0.404	0.0	0.508	0.494	0.149	0.0	0.0	0.173	0.0	0.289	0.0	0.635
NC_064017.1	uc|1	6348896	6348929	0.842	0.819	0.796	0.819	0.0	0.72	0.881	0.866	0.839	0.805	0.558	0.97
NC_064017.1	uc|13	6352853	6353258	0.459	0.0	0.657	0.45	0.416	0.0	0.0	0.397	0.452	0.696	0.0	0.694
NC_064017.1	Mutator|2	6352878	6353230	0.21	0.0	0.228	0.328	0.0	0.0	0.0	0.0	0.0	0.0	0.0	0.214
NC_064017.1	Stowaway|14	6372493	6372535	1.0	1.0	1.0	1.0	1.0	1.0	1.0	1.0	1.0	0.983	1.0	1.0
NC_064017.1	Stowaway|12	6394874	6394893	0.75	0.93	0.866	0.828	0.936	0.991	0.932	0.855	0.74	0.786	0.948	1.0
NC_064017.1	Mutator|16	6395162	6395178	0.96	1.0	0.994	0.944	1.0	1.0	0.98	0.94	1.0	0.924	1.0	0.956
NC_064017.1	Stowaway|39	6403310	6403339	1.0	0.913	1.0	1.0	1.0	0.984	1.0	1.0	0.953	1.0	1.0	1.0
NC_064017.1	uc|6	6403427	6404220	0.0	0.0	0.0	0.0	0.0	0.0	1.0	0.0	0.0	0.0	0.0	0.0
NC_064017.1	Stowaway|4	6420749	6421115	0.472	0.798	0.76	0.521	0.52	0.582	0.61	0.638	0.6	0.67	0.642	0.686
NC_064017.1	Stowaway|1	6440061	6440103	1.0	0.764	0.871	0.69	0.829	0.962	0.836	0.786	0.854	0.961	0.877	0.802
NC_064017.1	Tourist|9	6460606	6460631	1.0	1.0	1.0	0.949	0.818	1.0	0.977	1.0	0.968	0.971	0.932	0.883
NC_064017.1	Stowaway|14	6460993	6461004	0.943	1.0	0.839	1.0	0.977	0.917	0.887	0.889	0.885	1.0	0.959	1.0
NC_064017.1	hAT|10	6468922	6469448	0.93	0.0	0.0	0.9	0.0	0.0	0.0	0.0	1.0	0.934	0.0	0.0
NC_064017.1	hAT|9	6472384	6472406	0.957	1.0	1.0	1.0	1.0	1.0	1.0	1.0	1.0	1.0	0.981	1.0
NC_064017.1	uc|22	6476882	6476946	0.421	0.856	0.738	0.0	0.384	0.806	0.686	1.0	0.602	0.512	0.706	0.786
NC_064017.1	Stowaway|4	6480711	6480804	0.856	0.912	0.91	0.921	0.873	0.917	1.0	0.747	0.786	0.827	0.868	0.788
NC_064017.1	hAT|4	6481035	6481598	0.0	0.396	0.0	0.0	0.0	0.0	0.0	0.0	0.0	0.0	0.0	0.0
NC_064017.1	hAT|24	6492427	6492496	0.662	0.497	0.346	0.467	0.56	0.824	0.405	0.769	0.542	0.658	0.453	0.468
NC_064017.1	Stowaway|3	6499241	6499603	1.0	0.983	1.0	1.0	1.0	0.954	1.0	0.883	0.974	0.856	1.0	1.0
NC_064017.1	Tourist|1	6503398	6503431	0.505	0.573	0.642	0.465	0.553	0.0	0.0	0.502	0.0	0.679	0.0	0.649
NC_064017.1	Mutator|22	6511449	6511450	0.922	1.0	1.0	1.0	1.0	1.0	1.0	1.0	1.0	1.0	1.0	1.0
NC_064017.1	Stowaway|41	6513810	6513823	0.986	0.944	0.986	1.0	0.971	1.0	0.933	0.834	0.988	0.917	0.972	0.942
NC_064017.1	hAT|22	6522836	6523280	0.0	0.598	0.539	0.0	0.0	0.0	0.54	0.64	0.0	0.568	0.0	0.524
NC_064017.1	Stowaway|14	6538995	6538995	0.897	1.0	0.897	1.0	1.0	0.943	0.946	0.929	1.0	0.911	0.969	1.0
NC_064017.1	uc|33	6540160	6540200	0.831	0.593	0.775	0.763	0.876	0.566	0.962	0.912	0.902	0.615	0.895	1.0
NC_064017.1	Stowaway|11	6541189	6541232	0.967	0.83	0.954	0.886	0.882	0.888	0.943	0.918	0.961	0.954	0.958	0.865
NC_064017.1	uc|33	6543253	6543287	0.761	0.97	0.909	0.844	0.871	0.849	0.857	0.938	0.883	0.907	0.91	0.935
NC_064017.1	Stowaway|14	6567230	6567247	0.892	0.925	0.891	0.942	0.825	0.92	1.0	1.0	0.867	0.894	0.931	1.0
NC_064017.1	Stowaway|25	6595790	6596278	0.0	0.0	0.0	0.0	0.0	0.802	0.0	0.0	0.0	0.0	0.0	0.0
NC_064017.1	Mutator|22	6607532	6607588	1.0	0.852	0.71	0.615	0.81	0.605	0.721	0.707	0.858	0.731	0.708	1.0
NC_064017.1	Mutator|24	6607546	6607605	0.0	0.877	0.461	0.684	0.0	0.628	0.408	0.535	0.825	0.454	0.494	0.552
NC_064017.1	hAT|28	6616407	6616433	0.623	0.668	0.898	0.882	0.875	0.848	0.71	0.753	0.777	0.736	0.65	0.746
NC_064017.1	Mutator|20	6617285	6617400	0.69	0.692	0.719	0.535	0.722	0.733	0.697	0.526	0.73	0.614	0.508	0.632
NC_064017.1	hAT|28	6617851	6618108	0.465	0.204	0.417	0.965	0.508	0.486	0.604	0.152	0.703	0.52	0.367	0.848
NC_064017.1	Stowaway|2	6621754	6621856	0.0	0.0	0.772	0.569	0.744	0.0	0.72	0.0	0.918	0.951	0.0	0.0
NC_064017.1	uc|33	6623212	6623264	0.447	0.503	0.824	0.442	0.542	0.504	0.507	0.598	0.704	0.5	0.522	0.504
NC_064017.1	Stowaway|3	6636339	6636418	0.619	0.785	1.0	1.0	1.0	0.94	1.0	0.909	0.729	1.0	0.939	1.0
NC_064017.1	uc|22	6643424	6643520	0.322	0.216	0.48	0.316	0.368	0.262	0.219	0.267	0.345	0.384	0.262	0.378
NC_064017.1	Tourist|5	6644976	6644983	0.976	0.531	0.812	0.922	0.917	0.642	0.924	0.702	0.624	0.802	0.792	0.659
NC_064017.1	uc|10	6646818	6646819	0.93	1.0	1.0	1.0	0.938	1.0	0.955	0.963	0.997	1.0	0.0	1.0
NC_064017.1	hAT|9	6649236	6649478	0.836	0.94	0.892	0.974	0.583	1.0	0.917	0.911	0.974	0.694	0.755	0.976
NC_064017.1	uc|32	6653568	6653585	1.0	0.0	0.822	0.943	0.858	0.985	0.861	0.965	0.971	0.974	0.921	0.934
NC_064017.1	Stowaway|3	6657734	6657735	0.744	0.957	1.0	0.928	0.852	0.709	0.814	0.959	0.821	0.895	0.801	0.868
NC_064017.1	Stowaway|4	6658084	6658118	0.918	1.0	1.0	1.0	1.0	1.0	0.967	1.0	0.892	1.0	1.0	0.922
NC_064017.1	uc|33	6658526	6658570	0.794	0.864	0.933	0.942	0.875	0.906	0.893	0.821	0.954	0.87	0.9	0.936
NC_064017.1	Stowaway|41	6659288	6659322	0.738	0.932	0.938	0.849	0.916	0.921	0.88	0.943	0.972	0.871	0.83	0.749
NC_064017.1	uc|6	6661077	6661404	0.956	0.892	0.864	1.0	0.822	0.959	0.936	0.871	0.914	1.0	0.892	1.0
NC_064017.1	uc|9	6669317	6669331	0.781	0.759	0.673	0.643	0.613	0.721	0.729	0.874	0.775	1.0	0.9	0.618
NC_064017.1	hAT|21	6673293	6673462	0.842	0.929	0.787	0.0	1.0	0.938	0.918	0.677	0.951	0.917	0.928	0.814
NC_064017.1	Tourist|11	6695736	6696179	0.86	0.0	1.0	0.0	1.0	0.0	0.0	0.892	0.0	0.0	0.0	0.0
NC_064017.1	hAT|22	6708313	6708349	0.933	0.946	0.801	0.893	0.949	1.0	0.834	0.756	0.904	0.856	0.974	1.0
NC_064017.1	uc|19	6717126	6717139	0.882	1.0	0.901	1.0	0.886	1.0	1.0	1.0	0.99	0.97	0.96	0.885
NC_064017.1	Stowaway|43	6763138	6763465	0.0	0.0	0.0	0.0	0.0	0.0	0.0	0.0	0.0	0.438	0.0	0.0
NC_064017.1	Stowaway|15	6763223	6763430	0.349	0.437	0.366	0.158	0.256	0.271	0.19	0.318	0.604	0.398	0.223	0.329
NC_064017.1	Stowaway|43	6763267	6763498	0.407	0.29	0.424	0.35	0.374	0.485	0.28	0.0	0.546	0.0	0.246	0.336
NC_064017.1	uc|1	6788314	6788403	0.542	0.705	0.563	0.412	0.43	0.521	0.53	0.584	0.471	0.5	0.354	0.461
NC_064017.1	Stowaway|18	6792021	6792418	0.652	0.656	0.592	0.0	0.0	0.599	0.655	0.544	0.59	0.0	0.0	0.0
NC_064017.1	uc|24	6792695	6792720	0.482	0.475	0.489	0.531	0.874	0.493	0.519	0.681	0.544	0.564	0.611	0.443
NC_064017.1	Stowaway|33	6793271	6793308	0.797	0.868	0.895	0.767	0.933	0.94	0.869	0.881	0.816	0.948	0.932	1.0
NC_064017.1	uc|33	6807215	6807242	0.77	0.695	0.646	0.735	0.74	0.817	0.671	0.748	0.79	0.621	0.737	0.756
NC_064017.1	uc|22	6807745	6807911	0.0	0.137	0.06	0.0	0.0	0.0	0.0	0.0	0.0	0.096	0.122	0.0
NC_064017.1	hAT|9	6811253	6811339	0.352	0.321	0.353	0.535	0.536	0.335	0.248	0.477	0.652	0.371	0.737	0.618
NC_064017.1	uc|33	6816038	6816067	0.618	0.585	0.621	0.847	0.742	0.776	0.592	0.649	0.605	0.375	0.498	0.774
NC_064017.1	hAT|15	6817391	6817888	1.0	0.99	1.0	0.974	1.0	1.0	1.0	1.0	0.973	1.0	0.0	1.0
NC_064017.1	uc|38	6837270	6838215	0.852	0.911	0.876	0.969	0.986	0.954	0.938	0.953	0.0	0.918	0.862	0.905
NC_064017.1	Stowaway|3	6843059	6843480	0.0	0.0	0.0	0.0	0.0	0.0	0.0	0.0	0.0	0.593	0.0	0.0
NC_064017.1	uc|20	6845438	6845446	0.795	0.762	0.888	0.827	0.873	0.692	0.796	0.643	0.732	0.82	0.836	0.804
NC_064017.1	Stowaway|4	6851072	6851072	0.658	0.82	0.673	0.616	0.649	0.65	0.706	0.727	0.645	0.739	0.709	0.786
NC_064017.1	uc|5	6853230	6853532	0.0	0.0	0.0	0.0	0.0	0.0	0.0	0.0	0.0	0.222	0.0	0.0
NC_064017.1	uc|9	6856151	6856699	0.0	0.58	0.0	0.0	0.0	0.566	0.0	0.0	0.0	0.0	0.0	0.0
NC_064017.1	Stowaway|3	6867678	6867688	0.888	0.788	0.889	1.0	0.899	0.89	0.907	1.0	1.0	0.949	0.886	0.94
NC_064017.1	Stowaway|41	6872437	6872521	0.691	0.834	0.853	0.61	0.658	0.68	0.624	0.752	0.521	0.897	0.565	0.736
NC_064017.1	uc|9	6873129	6873523	0.0	0.0	0.0	0.231	0.407	0.0	0.312	0.345	0.0	0.0	0.0	0.231
NC_064017.1	Tourist|17	6873172	6873527	0.788	0.796	0.612	0.806	0.607	0.726	0.71	0.744	0.829	0.672	0.752	0.762
NC_064017.1	Stowaway|1	6875589	6875618	0.622	0.607	0.607	0.393	0.359	0.386	0.531	0.513	0.56	0.586	0.352	0.516
NC_064017.1	uc|24	6876983	6877032	0.357	0.592	0.521	0.686	0.601	0.422	0.324	0.478	0.686	0.71	0.625	0.553
NC_064017.1	uc|31	6877985	6878461	0.942	0.98	0.891	0.916	0.914	0.896	0.99	0.957	0.964	0.886	0.958	0.879
NC_064017.1	uc|4	6888903	6889255	0.852	0.894	0.978	0.966	1.0	0.984	0.966	0.968	0.0	0.876	1.0	1.0
NC_064017.1	Stowaway|30	6893407	6893816	0.0	0.544	0.0	0.0	0.0	0.0	0.0	0.538	0.62	0.0	0.0	0.0
NC_064017.1	hAT|21	6895240	6895582	0.0	0.891	0.0	0.0	0.0	0.0	0.0	0.0	0.0	0.66	0.0	0.0
NC_064017.1	uc|31	6897682	6898256	1.0	1.0	0.977	1.0	1.0	1.0	0.973	1.0	1.0	0.947	1.0	1.0
NC_064017.1	uc|33	6898782	6899173	0.661	0.0	0.867	0.824	0.732	0.0	0.898	0.0	0.772	0.0	0.637	0.808
NC_064017.1	Stowaway|1	6901969	6902067	0.0	0.0	0.958	0.0	0.0	1.0	0.0	0.0	0.76	0.697	0.0	0.876
NC_064017.1	Stowaway|26	6902278	6902318	0.27	0.264	0.361	0.281	0.352	0.343	0.27	0.463	0.0	0.348	0.349	0.0
NC_064017.1	Stowaway|9	6902283	6902382	0.0	0.346	0.423	0.343	0.0	0.413	0.358	0.213	0.386	0.363	0.357	0.333
NC_064017.1	hAT|21	6921671	6921681	0.751	0.597	0.659	0.725	0.641	0.884	0.746	0.753	0.851	0.766	0.812	0.919
NC_064017.1	Tourist|1	6922771	6923311	0.0	0.0	0.0	0.0	0.0	0.0	0.0	0.47	0.0	0.0	0.0	0.0
NC_064017.1	Tourist|19	6922776	6923312	0.0	0.0	0.0	0.0	0.0	0.0	0.0	0.0	0.0	0.0	0.0	0.576
NC_064017.1	Tourist|21	6943721	6943726	0.887	0.947	0.0	0.899	0.813	1.0	0.843	0.917	0.0	0.925	1.0	1.0
NC_064017.1	Stowaway|1	6944021	6944402	0.0	0.0	0.0	0.0	0.0	0.418	0.0	0.0	0.183	0.0	0.0	0.0
NC_064017.1	uc|19	6944021	6944402	0.371	0.0	0.0	0.0	0.353	0.0	0.0	0.0	0.495	0.0	0.362	0.476
NC_064017.1	Stowaway|1	6950248	6950265	0.814	0.681	0.626	0.798	0.778	0.672	0.831	0.746	0.899	0.769	0.684	0.615
NC_064017.1	Tourist|17	6956317	6956329	0.947	1.0	0.938	1.0	0.969	0.954	0.998	0.959	0.973	0.992	1.0	1.0
NC_064017.1	Tourist|7	6960898	6960907	0.954	1.0	1.0	1.0	1.0	0.963	1.0	1.0	0.992	0.93	0.977	0.0
NC_064017.1	uc|32	6963963	6963981	0.933	0.935	0.841	0.892	1.0	0.7	0.945	0.782	0.839	0.956	0.838	0.896
NC_064017.1	uc|27	6969435	6969471	0.786	0.784	0.892	0.67	0.957	0.716	0.885	0.622	0.597	0.549	0.777	0.826
NC_064017.1	Mutator|24	6980803	6981049	0.91	0.834	0.698	0.895	0.686	0.744	0.86	0.687	0.945	0.846	0.796	0.717
NC_064017.1	Tourist|1	7006016	7006024	0.893	0.966	0.844	0.777	0.96	0.899	0.0	0.93	0.862	0.906	0.917	0.884
NC_064017.1	Tourist|20	7007400	7007420	0.927	0.0	0.942	0.768	0.865	0.923	0.94	0.948	0.0	0.0	0.988	0.967
NC_064017.1	uc|19	7008495	7009500	0.946	0.872	1.0	1.0	0.81	0.952	0.952	1.0	1.0	1.0	0.976	0.896
NC_064017.1	Tourist|17	7011523	7011534	0.926	0.898	0.879	0.889	0.928	0.859	0.961	0.932	0.826	0.924	0.932	0.944
NC_064017.1	Tourist|5	7020522	7020836	0.0	1.0	1.0	0.0	0.0	0.865	0.0	1.0	0.968	0.677	0.0	0.898
NC_064017.1	Tourist|12	7024160	7024477	0.962	0.867	0.914	0.97	0.958	0.862	0.984	0.871	0.916	0.916	0.912	0.946
NC_064017.1	Stowaway|2	7028016	7028119	0.614	0.775	0.806	0.759	0.811	0.522	0.594	0.621	0.7	0.577	0.675	0.516
NC_064017.1	uc|31	7031075	7031543	0.974	0.976	1.0	0.974	1.0	1.0	1.0	1.0	0.986	0.992	1.0	1.0
NC_064017.1	uc|9	7031606	7031672	0.394	0.0	0.0	0.0	0.0	0.2	0.25	0.2	0.178	0.33	0.333	0.213
NC_064017.1	Tourist|17	7031639	7031647	0.718	0.887	0.954	0.873	0.95	0.9	0.842	0.852	0.848	0.67	0.813	0.89
NC_064017.1	Stowaway|6	7031893	7031917	0.483	0.418	0.357	0.616	0.568	0.438	0.415	0.509	0.596	0.484	0.571	0.433
NC_064017.1	Tourist|1	7057947	7057969	0.862	0.957	0.911	0.973	0.964	0.912	0.98	0.9	0.794	0.959	0.838	0.903
NC_064017.1	hAT|1	7060300	7060814	1.0	1.0	1.0	0.896	1.0	1.0	0.994	0.938	1.0	1.0	1.0	0.737
NC_064017.1	Stowaway|4	7064378	7064378	0.707	0.743	0.839	0.793	0.843	0.836	0.819	0.805	0.928	0.744	0.811	0.813
NC_064017.1	uc|27	7082717	7082842	1.0	0.943	0.896	1.0	1.0	1.0	0.0	0.964	1.0	1.0	1.0	1.0
NC_064017.1	Tourist|3	7083878	7083908	1.0	1.0	1.0	1.0	1.0	0.962	1.0	1.0	1.0	1.0	0.973	1.0
NC_064017.1	uc|19	7090577	7090634	0.896	0.896	0.864	0.925	0.877	0.789	0.904	1.0	0.885	0.838	0.854	0.827
NC_064017.1	uc|9	7093890	7094088	0.32	0.213	0.396	0.348	0.352	0.422	0.344	0.69	0.559	0.2	0.501	0.341
NC_064017.1	Tourist|17	7093891	7094088	0.486	0.335	0.338	0.499	0.57	0.422	0.243	0.379	0.508	0.362	0.0	0.388
NC_064017.1	Stowaway|14	7110855	7111288	0.648	0.84	0.934	0.974	0.827	0.849	0.0	0.804	0.0	0.774	0.806	0.0
NC_064017.1	Stowaway|36	7142437	7142862	0.66	0.0	0.938	0.72	0.945	0.77	0.942	0.908	0.636	0.0	0.905	0.681
NC_064017.1	uc|33	7155625	7155698	0.271	0.566	0.682	0.268	0.593	0.495	0.714	0.497	0.584	0.55	0.348	0.749
NC_064017.1	uc|33	7157171	7157359	0.143	0.357	0.144	0.4	0.553	0.0	0.324	0.0	0.0	0.461	0.669	0.253
NC_064017.1	Stowaway|14	7164561	7164889	0.0	0.0	0.757	0.0	0.0	0.0	0.0	0.0	0.0	0.0	0.0	0.0
NC_064017.1	Stowaway|14	7189983	7190033	0.428	0.469	0.722	0.546	0.435	0.446	0.598	0.623	0.506	0.455	0.504	0.298
NC_064017.1	Stowaway|36	7190932	7190939	0.939	0.903	0.957	0.836	1.0	0.943	0.869	1.0	0.833	0.776	0.918	0.919
NC_064017.1	Mutator|24	7194555	7194608	0.959	0.704	0.998	0.974	0.85	0.885	0.927	0.885	0.912	0.943	0.963	0.873
NC_064017.1	Tourist|21	7196223	7196237	0.96	1.0	0.972	0.999	0.912	1.0	0.95	1.0	0.965	0.986	1.0	0.995
NC_064017.1	hAT|9	7201321	7201355	1.0	0.945	0.584	1.0	0.99	0.601	1.0	1.0	0.996	1.0	0.997	1.0
NC_064017.1	Tourist|1	7202453	7202626	0.0	0.875	0.673	0.681	0.841	0.0	0.862	0.702	0.869	0.865	0.779	1.0
NC_064017.1	Stowaway|24	7202992	7203001	0.998	1.0	1.0	0.994	1.0	1.0	1.0	1.0	1.0	1.0	1.0	1.0
NC_064017.1	hAT|22	7203231	7203231	1.0	0.928	0.0	0.0	0.0	0.0	1.0	0.809	0.955	0.0	0.0	0.0
NC_064017.1	Stowaway|24	7204810	7204846	0.694	0.854	1.0	0.746	0.976	0.978	0.947	0.956	0.699	0.659	0.982	0.961
NC_064017.1	uc|9	7205731	7205739	0.844	0.973	0.919	0.0	1.0	1.0	0.0	1.0	0.836	0.0	1.0	1.0
NC_064017.1	uc|5	7206602	7206622	1.0	1.0	1.0	1.0	0.993	1.0	0.985	1.0	0.957	1.0	0.984	0.974
NC_064017.1	hAT|21	7285801	7285928	0.845	0.829	1.0	1.0	0.798	0.783	0.835	0.795	1.0	0.839	0.877	0.753
NC_064017.1	uc|20	7288147	7288256	0.92	0.564	1.0	0.934	0.804	0.791	0.826	0.756	0.668	0.751	0.808	0.763
NC_064017.1	hAT|20	7291764	7291810	0.863	1.0	0.791	0.9	0.984	0.748	1.0	0.865	0.88	0.829	0.947	0.907
NC_064017.1	hAT|7	7299392	7300245	1.0	1.0	1.0	1.0	0.972	0.974	0.974	1.0	1.0	0.956	0.966	0.992
NC_064017.1	Stowaway|14	7303887	7303890	0.917	0.941	0.967	1.0	0.945	1.0	0.969	0.884	0.91	0.931	1.0	1.0
NC_064017.1	Stowaway|41	7306155	7306164	0.942	0.925	0.99	0.848	0.958	0.73	1.0	1.0	0.876	0.943	1.0	0.789
NC_064017.1	Tourist|9	7310264	7310872	0.0	0.0	1.0	0.0	0.0	0.0	0.0	0.0	0.0	1.0	0.0	1.0
NC_064017.1	Mutator|24	7315265	7315321	1.0	1.0	0.997	0.984	0.999	1.0	0.974	1.0	1.0	0.98	0.904	1.0
NC_064017.1	Stowaway|14	7319942	7319942	1.0	0.0	0.914	0.0	0.965	0.0	1.0	0.894	1.0	0.0	0.0	0.0
NC_064017.1	Tourist|7	7330218	7330271	0.933	0.89	0.928	0.938	0.955	0.893	0.982	0.945	0.909	0.921	0.969	0.883
NC_064017.1	uc|33	7336766	7337004	0.334	0.266	0.434	0.238	0.342	0.313	0.43	0.458	0.62	0.42	0.317	0.528
NC_064017.1	Stowaway|27	7359349	7359358	0.605	0.659	0.672	0.714	0.709	0.511	0.746	0.833	0.39	0.736	0.606	0.636
NC_064017.1	Stowaway|34	7359715	7360031	1.0	0.928	1.0	0.972	1.0	1.0	0.998	1.0	1.0	1.0	0.976	0.935
NC_064017.1	Stowaway|25	7362646	7362696	0.93	1.0	1.0	1.0	1.0	0.96	0.991	0.995	1.0	0.937	0.996	1.0
NC_064017.1	hAT|21	7365613	7365630	0.753	1.0	1.0	0.874	0.926	1.0	1.0	1.0	0.906	0.909	0.884	0.917
NC_064017.1	hAT|28	7369489	7369512	0.748	0.798	0.78	0.928	0.902	0.898	0.72	0.606	0.717	0.63	0.896	0.783
NC_064017.1	uc|9	7372599	7372612	0.744	0.696	0.782	0.925	0.796	0.788	0.764	0.831	0.794	0.77	0.893	0.684
NC_064017.1	Tourist|20	7379998	7380008	1.0	0.954	0.979	0.892	0.771	0.929	0.856	0.918	0.926	0.941	1.0	0.863
NC_064017.1	uc|9	7388029	7388045	0.721	0.819	0.852	0.715	0.848	0.924	0.761	0.838	0.682	0.82	0.58	0.779
NC_064017.1	uc|7	7388942	7389871	0.0	0.0	0.0	1.0	1.0	1.0	0.835	0.0	1.0	1.0	0.0	0.0
NC_064017.1	Stowaway|10	7393632	7393764	0.362	0.437	0.572	0.459	0.399	0.463	0.405	0.327	0.441	0.503	0.265	0.378
NC_064017.1	Tourist|1	7394410	7394434	0.893	0.903	0.89	0.956	0.96	0.953	0.796	0.888	0.0	0.907	0.966	0.862
NC_064017.1	uc|9	7395941	7395977	0.552	0.69	0.513	0.623	0.685	0.579	0.691	0.61	0.633	0.362	0.43	0.716
NC_064017.1	Tourist|16	7419730	7419777	0.869	1.0	0.779	0.85	0.76	0.739	0.822	0.708	0.805	0.686	0.782	0.889
NC_064017.1	Mutator|16	7423890	7424425	0.979	1.0	1.0	1.0	1.0	1.0	1.0	1.0	1.0	1.0	1.0	1.0
NC_064017.1	Stowaway|4	7425019	7425102	0.509	0.451	0.748	0.558	0.552	0.73	0.773	0.558	0.581	0.545	0.798	0.579
NC_064017.1	Tourist|13	7429239	7429252	1.0	0.943	0.948	0.816	1.0	0.0	0.968	1.0	0.975	0.903	0.959	1.0
NC_064017.1	uc|9	7430214	7430215	0.5	0.746	0.77	0.775	0.876	0.725	0.655	0.7	0.683	0.711	0.736	0.688
NC_064017.1	uc|23	7437302	7437406	0.481	0.49	0.736	0.498	0.56	0.657	0.486	0.439	0.446	0.397	0.557	0.575
NC_064017.1	Stowaway|8	7438289	7438289	0.0	0.0	0.0	0.0	0.0	0.0	0.659	0.0	0.0	0.0	0.0	0.0
NC_064017.1	Stowaway|8	7438320	7438528	0.514	0.369	0.375	0.463	0.661	0.28	0.0	0.704	0.45	0.272	0.461	0.472
NC_064017.1	Stowaway|39	7439308	7439314	0.0	1.0	0.915	1.0	1.0	0.958	1.0	0.916	0.901	0.0	0.99	0.913
NC_064017.1	Stowaway|39	7439321	7439324	0.95	0.0	0.0	0.0	0.0	0.0	0.0	0.0	0.0	1.0	0.0	0.0
NC_064017.1	uc|33	7440470	7440518	0.518	0.735	0.589	0.467	0.744	0.615	0.412	0.425	0.335	0.478	0.296	0.392
NC_064017.1	uc|33	7441783	7441841	0.79	0.816	0.797	0.894	0.942	0.849	0.839	1.0	0.786	0.922	0.779	0.916
NC_064017.1	uc|1	7444045	7444065	0.844	0.877	0.713	0.787	0.934	1.0	0.854	0.733	1.0	0.876	0.763	0.716
NC_064017.1	Stowaway|6	7448213	7448234	0.773	0.797	0.798	0.829	0.879	0.811	0.684	0.922	0.973	0.94	0.837	0.799
NC_064017.1	Tourist|17	7449255	7449587	0.832	0.0	0.0	0.0	0.797	0.0	0.0	0.0	0.734	0.824	0.0	0.0
NC_064017.1	uc|9	7449276	7449593	0.0	0.368	0.0	0.0	0.0	0.0	0.0	0.0	0.0	0.0	0.0	0.0
NC_064017.1	Tourist|17	7449414	7449418	0.0	0.728	0.783	0.621	0.0	0.703	0.818	0.748	0.0	0.0	0.904	0.754
NC_064017.1	uc|9	7449416	7449581	0.248	0.0	0.472	0.33	0.317	0.402	0.278	0.402	0.406	0.273	0.168	0.357
NC_064017.1	Stowaway|39	7460581	7460604	0.841	0.919	0.927	0.932	0.92	0.91	1.0	1.0	0.899	0.838	0.897	0.918
NC_064017.1	uc|31	7466988	7467019	0.958	0.808	1.0	1.0	1.0	1.0	0.959	0.968	0.923	0.929	0.941	0.95
NC_064017.1	Stowaway|41	7469024	7469683	0.874	0.964	0.698	0.798	0.0	0.94	0.826	0.696	0.0	0.728	0.748	0.481
NC_064017.1	Tourist|12	7472420	7472420	0.998	0.996	1.0	0.997	1.0	0.997	0.998	0.971	0.999	0.965	1.0	1.0
NC_064017.1	hAT|10	7472926	7473441	0.0	1.0	1.0	0.0	1.0	0.0	0.932	0.0	0.0	0.859	0.879	1.0
NC_064017.1	Tourist|17	7475126	7475145	0.752	0.719	0.791	0.86	0.926	0.867	0.858	0.797	0.828	0.783	0.801	0.758
NC_064017.1	Stowaway|3	7480154	7480159	0.88	0.865	1.0	1.0	0.935	1.0	0.802	0.96	0.86	0.897	1.0	0.945
NC_064017.1	Stowaway|39	7490901	7490927	0.953	0.937	0.97	0.993	1.0	1.0	0.971	0.987	1.0	0.997	1.0	0.977
NC_064017.1	Stowaway|1	7494452	7494492	0.0	0.81	0.904	0.841	0.763	0.788	0.807	0.634	0.801	1.0	0.859	0.907
NC_064017.1	Stowaway|24	7507837	7507871	0.99	1.0	1.0	0.969	0.966	0.952	1.0	1.0	1.0	1.0	1.0	1.0
NC_064017.1	Stowaway|8	7508022	7508197	0.968	0.995	0.977	0.978	1.0	0.92	1.0	0.974	0.204	1.0	0.966	0.238
NC_064017.1	hAT|10	7517211	7517247	1.0	1.0	1.0	1.0	0.982	1.0	0.901	1.0	1.0	1.0	0.995	1.0
NC_064017.1	Stowaway|4	7529143	7529388	0.308	0.0	0.0	0.0	0.232	0.262	0.414	0.0	0.605	0.313	0.0	0.165
NC_064017.1	Stowaway|4	7538277	7538277	0.0	0.0	0.952	0.0	0.0	0.0	0.0	0.0	0.0	0.0	0.0	0.0
NC_064017.1	Stowaway|30	7539351	7539491	0.722	1.0	1.0	0.965	1.0	0.993	0.763	1.0	1.0	1.0	1.0	1.0
NC_064017.1	Stowaway|33	7541689	7541747	1.0	0.99	1.0	1.0	1.0	1.0	0.993	0.968	1.0	1.0	0.979	1.0
NC_064017.1	Stowaway|36	7550532	7550542	0.972	1.0	0.973	0.962	0.973	0.997	0.992	0.998	0.975	0.997	0.987	1.0
NC_064017.1	hAT|13	7555775	7555832	0.857	0.554	0.885	0.773	0.678	0.863	0.866	0.796	0.893	0.94	0.814	0.835
NC_064017.1	Stowaway|15	7557946	7558415	0.58	0.562	0.59	0.374	0.616	0.586	0.498	0.567	0.0	0.551	0.458	0.736
NC_064017.1	Stowaway|3	7558011	7558414	0.0	0.0	0.0	0.0	0.0	0.0	0.0	0.0	0.0	0.385	0.0	0.0
NC_064017.1	hAT|27	7583531	7583595	0.876	0.968	0.825	0.791	0.78	0.778	0.719	0.922	1.0	0.926	0.887	0.815
NC_064017.1	Stowaway|4	7593753	7593787	0.443	0.56	0.767	0.465	0.758	0.694	0.564	0.641	0.474	0.539	0.609	0.567
NC_064017.1	uc|33	7593753	7593787	0.602	0.515	0.583	0.544	0.92	0.674	0.461	0.51	0.612	0.639	0.839	0.555
NC_064017.1	Tourist|20	7600577	7600594	1.0	0.807	1.0	0.956	1.0	0.878	1.0	0.873	1.0	1.0	0.93	1.0
NC_064017.1	Tourist|7	7603691	7603702	1.0	1.0	1.0	1.0	0.974	1.0	1.0	0.934	0.859	1.0	0.957	1.0
NC_064017.1	Stowaway|17	7608028	7608054	0.838	0.822	0.905	0.961	0.903	0.723	0.863	0.892	0.9	0.862	0.927	0.661
NC_064017.1	Stowaway|18	7608804	7608817	0.723	0.683	0.68	0.711	0.662	0.743	0.671	0.63	0.838	0.818	0.779	0.809
NC_064017.1	hAT|21	7610117	7610142	0.82	0.723	0.773	0.732	0.802	1.0	0.766	0.849	0.862	0.83	0.588	0.861
NC_064017.1	hAT|27	7615378	7615455	0.735	0.844	0.892	0.913	0.916	0.857	0.857	0.85	0.772	0.78	0.9	0.91
NC_064017.1	uc|33	7640306	7640327	0.832	0.724	0.912	0.713	0.868	0.881	0.923	0.799	0.845	0.914	0.906	0.74
NC_064017.1	Tourist|1	7640877	7640894	0.785	0.913	0.867	0.831	0.818	0.906	0.855	0.991	0.922	0.857	0.878	0.849
NC_064017.1	Stowaway|15	7641432	7641466	0.767	0.767	0.767	0.826	0.731	1.0	0.927	0.852	0.588	0.918	0.803	0.718
NC_064017.1	Stowaway|14	7644497	7645136	0.0	0.0	0.835	0.0	0.0	0.816	0.0	0.0	0.0	0.764	0.702	0.0
NC_064017.1	Tourist|17	7646955	7646957	0.917	0.927	0.849	0.926	0.91	0.816	0.943	0.89	1.0	0.804	0.953	0.923
NC_064017.1	Tourist|17	7647929	7648559	0.66	0.583	0.528	0.682	0.848	0.662	0.61	0.0	0.882	0.698	0.59	0.636
NC_064017.1	Mutator|20	7663250	7663301	0.762	0.83	0.803	0.997	0.847	0.859	0.882	0.785	0.841	0.6	0.675	0.865
NC_064017.1	Stowaway|12	7664088	7664205	0.568	0.621	0.979	0.521	0.705	0.672	0.76	0.759	0.499	0.929	0.724	0.802
NC_064017.1	hAT|19	7666813	7667280	0.551	0.63	0.583	0.0	0.0	0.0	0.0	0.0	0.0	0.694	0.0	0.0
NC_064017.1	Tourist|16	7667451	7667462	0.969	0.999	1.0	0.999	1.0	1.0	1.0	0.986	1.0	0.975	0.999	1.0
NC_064017.1	uc|27	7673278	7673296	0.877	0.863	0.92	0.812	0.762	0.808	0.816	0.876	0.868	0.837	0.946	0.85
NC_064017.1	uc|22	7674275	7674275	0.122	0.0	0.0	0.0	0.0	0.0	0.0	0.0	0.0	0.195	0.0	0.0
NC_064017.1	uc|22	7674309	7674343	0.0	0.0	0.0	0.0	0.0	0.295	0.0	0.0	0.0	0.0	0.154	0.269
NC_064017.1	Stowaway|28	7689475	7689493	1.0	0.998	0.978	0.998	0.978	1.0	0.997	0.997	1.0	0.997	0.947	0.976
NC_064017.1	Stowaway|4	7697476	7697490	0.903	0.966	0.973	0.91	0.94	0.921	0.937	0.893	0.915	0.952	0.947	0.865
NC_064017.1	hAT|13	7698043	7698061	1.0	1.0	1.0	0.9	1.0	1.0	1.0	1.0	0.97	1.0	1.0	1.0
NC_064017.1	Tourist|2	7706618	7706640	0.853	0.692	0.903	0.877	0.944	0.78	0.877	0.823	0.894	0.921	0.765	0.843
NC_064017.1	uc|33	7718374	7718422	0.951	0.895	0.863	0.825	0.8	0.97	0.889	0.908	0.911	0.928	0.784	0.94
NC_064017.1	uc|25	7744569	7744597	1.0	1.0	0.945	1.0	0.979	0.977	1.0	0.995	1.0	0.97	1.0	0.992
NC_064017.1	uc|33	7746443	7746443	0.626	0.827	0.652	0.797	0.663	0.771	0.785	0.598	0.8	0.485	0.682	0.654
NC_064017.1	hAT|2	7748275	7749062	0.0	0.0	0.0	0.568	0.0	0.0	0.579	0.0	0.0	0.0	0.0	0.329
NC_064017.1	Tourist|12	7755810	7755818	1.0	1.0	1.0	1.0	1.0	1.0	1.0	1.0	1.0	1.0	0.938	1.0
NC_064017.1	Stowaway|25	7759653	7759694	1.0	0.727	0.779	0.77	0.882	0.902	0.884	0.569	0.729	0.73	0.928	0.857
NC_064017.1	hAT|28	7761001	7761040	0.676	0.655	0.625	0.635	0.637	0.611	0.792	0.793	0.736	0.828	0.931	0.622
NC_064017.1	uc|20	7762157	7762199	0.878	0.695	0.92	0.674	0.77	0.752	0.712	1.0	0.727	0.928	0.729	0.86
NC_064017.1	hAT|28	7775895	7775912	0.591	0.416	0.384	0.658	0.678	0.381	0.614	0.663	0.623	0.637	0.629	0.65
NC_064017.1	Stowaway|1	7777988	7778147	0.231	0.525	0.442	0.643	0.8	0.575	0.571	0.6	0.766	0.648	0.577	0.532
NC_064017.1	Tourist|1	7780678	7780764	1.0	0.931	0.839	0.919	0.91	0.871	0.884	0.956	0.992	0.833	0.989	0.9
NC_064017.1	Tourist|18	7784773	7785561	0.0	0.0	0.0	0.0	0.0	0.0	0.98	0.0	0.0	0.0	0.0	0.0
NC_064017.1	Tourist|18	7785562	7785627	0.62	0.52	0.662	1.0	0.561	1.0	0.0	0.647	0.67	0.704	0.75	0.639
NC_064017.1	Stowaway|1	7785693	7786123	0.64	0.344	0.0	0.0	0.0	0.0	0.462	0.0	0.0	0.418	0.355	0.0
NC_064017.1	uc|27	7789491	7789547	0.47	0.362	0.422	0.227	0.342	0.298	0.496	0.422	0.642	0.56	0.705	0.393
NC_064017.1	Stowaway|3	7804012	7804043	0.686	0.759	0.76	0.661	0.833	0.784	0.744	0.0	0.739	0.63	0.81	0.783
NC_064017.1	Mutator|3	7808146	7808533	0.7	0.694	0.686	0.0	0.0	0.836	0.786	0.715	0.646	0.0	0.724	0.73
NC_064017.1	uc|33	7809156	7809253	0.355	0.777	0.533	0.402	0.597	0.603	0.526	0.667	0.441	0.473	0.608	0.735
NC_064017.1	Stowaway|3	7813705	7813722	1.0	0.968	0.871	0.969	0.963	0.811	0.925	0.903	0.859	1.0	0.886	0.876
NC_064017.1	Mutator|4	7823630	7823645	0.879	0.964	0.831	0.884	0.9	0.71	0.731	0.94	0.0	0.906	0.751	0.864
NC_064017.1	hAT|28	7872187	7872217	0.799	0.458	0.652	0.758	0.71	0.779	0.657	0.737	0.65	0.676	0.745	0.687
NC_064017.1	Tourist|17	7873992	7873992	1.0	0.967	1.0	1.0	1.0	0.98	0.964	1.0	0.897	0.936	1.0	1.0
NC_064017.1	uc|6	7874777	7875534	1.0	1.0	0.67	1.0	0.96	1.0	0.903	1.0	1.0	1.0	1.0	1.0
NC_064017.1	Stowaway|18	7876791	7876799	0.937	0.871	0.979	0.934	0.704	0.81	0.98	0.915	0.918	0.823	0.887	0.733
NC_064017.1	Tourist|17	7885252	7885257	0.997	0.0	1.0	0.0	0.989	0.0	1.0	0.0	1.0	1.0	1.0	0.972
NC_064017.1	uc|9	7890491	7890494	0.707	0.701	0.707	0.814	0.613	0.561	0.612	0.507	0.748	0.722	0.613	0.702
NC_064017.1	Stowaway|11	7897506	7897529	0.856	0.79	1.0	0.892	0.867	0.793	0.945	0.866	0.822	0.81	0.862	0.932
NC_064017.1	Stowaway|4	7903341	7903344	0.661	0.83	0.463	0.712	0.571	0.605	0.736	0.909	0.637	0.59	0.838	0.699
NC_064017.1	Tourist|17	7904370	7904378	0.909	1.0	0.986	1.0	0.95	0.971	0.0	1.0	0.966	1.0	0.915	1.0
NC_064017.1	Stowaway|5	7913140	7913658	0.0	0.751	0.0	0.0	0.0	0.0	0.0	0.0	0.0	0.0	0.0	0.0
NC_064017.1	Stowaway|3	7914976	7915008	0.89	0.915	1.0	0.898	0.921	0.864	0.884	0.884	1.0	0.97	0.831	1.0
NC_064017.1	uc|33	7916089	7916481	0.749	0.468	0.648	0.259	0.467	0.321	0.335	0.196	0.352	0.309	0.622	0.317
NC_064017.1	Stowaway|3	7921791	7922259	0.602	0.792	0.619	0.561	0.0	0.705	0.78	0.678	0.679	0.0	0.513	0.75
NC_064017.1	Stowaway|11	7932250	7932272	0.767	1.0	0.953	0.965	0.861	0.89	0.936	0.947	0.885	0.953	0.869	0.977
NC_064017.1	uc|5	7932766	7933218	1.0	1.0	1.0	0.84	1.0	1.0	1.0	1.0	1.0	0.964	1.0	1.0
NC_064017.1	Stowaway|3	7939233	7939340	0.011	0.008	0.004	0.016	0.008	0.014	0.0	0.0	0.0	0.006	0.004	0.005
NC_064017.1	Stowaway|30	7939233	7939287	0.0	0.003	0.006	0.004	0.007	0.005	0.005	0.007	0.005	0.005	0.0	0.007
NC_064017.1	Stowaway|6	7939287	7939341	0.009	0.007	0.006	0.007	0.005	0.008	0.0	0.007	0.007	0.005	0.004	0.0
NC_064017.1	uc|32	7939287	7939341	0.024	0.017	0.024	0.017	0.014	0.022	0.022	0.036	0.025	0.053	0.024	0.047
NC_064017.1	Stowaway|4	7939289	7939341	0.207	0.219	0.22	0.217	0.4	0.25	0.216	0.218	0.223	0.188	0.231	0.233
NC_064017.1	Stowaway|14	7939290	7939290	0.014	0.013	0.014	0.014	0.021	0.015	0.02	0.018	0.015	0.017	0.018	0.013
NC_064017.1	uc|33	7941794	7941863	0.686	0.872	0.615	0.561	0.787	0.786	0.699	0.0	0.675	0.765	0.813	0.0
NC_064017.1	uc|9	7944142	7944143	0.951	0.775	0.859	0.9	0.936	0.945	0.97	0.832	0.968	0.858	0.852	0.892
NC_064017.1	uc|31	7947408	7947811	1.0	1.0	1.0	0.992	1.0	0.974	1.0	0.96	1.0	1.0	1.0	1.0
NC_064017.1	uc|33	7951776	7951824	0.434	0.388	0.476	0.628	0.459	0.437	0.381	0.763	0.584	0.674	0.53	0.468
NC_064017.1	uc|33	7962668	7962794	0.195	0.292	0.186	0.3	0.0	0.267	0.0	0.487	0.385	0.236	0.328	0.243
NC_064017.1	Mutator|20	7966577	7966634	0.701	0.674	0.942	0.748	0.898	0.923	0.598	0.542	0.576	0.722	0.793	0.778
NC_064017.1	uc|1	7971028	7971162	0.851	0.883	0.865	0.921	0.921	0.754	0.603	0.936	0.76	0.926	0.714	0.923
NC_064017.1	Stowaway|1	7981377	7981391	0.756	0.62	0.674	0.821	0.739	0.719	0.663	0.913	0.909	0.622	0.721	0.757
NC_064017.1	uc|9	7986307	7986401	0.005	0.017	0.013	0.023	0.023	0.011	0.012	0.023	0.016	0.026	0.034	0.019
NC_064017.1	Stowaway|14	7988071	7988822	0.0	0.0	0.0	0.0	0.0	0.0	0.0	0.65	0.0	0.0	0.0	0.0
NC_064017.1	hAT|4	7996414	7996533	0.538	0.703	0.68	0.738	0.582	0.627	0.55	0.69	0.55	0.559	0.873	0.587
NC_064017.1	Stowaway|6	7998086	7998102	0.517	0.468	0.597	0.543	0.464	0.389	0.394	0.652	0.73	0.386	0.505	0.407
NC_064017.1	Tourist|17	8006780	8007769	0.393	0.313	0.237	0.702	0.462	0.334	0.363	0.618	0.419	0.494	0.611	0.277
NC_064017.1	Tourist|17	8007783	8007843	0.0	0.0	0.263	0.363	0.466	0.238	0.0	0.476	0.334	0.391	0.382	0.267
NC_064017.1	uc|1	8008301	8008318	0.93	1.0	1.0	1.0	1.0	0.944	0.0	1.0	0.967	0.0	1.0	1.0
NC_064017.1	Tourist|17	8008955	8008969	0.925	0.938	0.944	0.0	0.909	0.836	0.917	0.902	0.927	1.0	0.968	0.97
NC_064017.1	Mutator|20	8009445	8009461	0.745	0.522	0.656	0.624	0.692	0.606	0.58	0.645	0.73	0.598	0.637	0.482
NC_064017.1	hAT|10	8010614	8011131	1.0	1.0	1.0	1.0	1.0	0.958	0.951	1.0	1.0	1.0	1.0	0.958
NC_064017.1	hAT|26	8023969	8024110	0.719	0.576	0.58	0.591	0.613	0.0	0.703	0.403	0.707	0.684	0.594	0.617
NC_064017.1	Stowaway|12	8037400	8037413	0.527	0.621	0.717	0.592	0.705	0.512	0.433	0.884	0.543	0.601	0.713	0.769
NC_064017.1	Stowaway|23	8038588	8038631	0.701	0.791	0.679	0.771	0.927	0.938	0.718	0.754	0.816	0.739	0.857	0.848
NC_064017.1	uc|20	8039920	8039939	0.639	0.734	0.879	0.692	0.561	0.83	0.731	0.79	0.923	0.625	0.693	0.825
NC_064017.1	Stowaway|39	8043178	8043208	0.866	0.976	0.953	0.974	1.0	0.0	0.9	0.818	0.963	1.0	0.751	0.975
NC_064017.1	Stowaway|15	8043749	8043761	0.832	0.764	0.809	0.91	0.846	0.845	1.0	0.94	0.973	0.809	0.826	0.857
NC_064017.1	uc|9	8047528	8047744	0.227	0.405	0.308	0.387	0.31	0.257	0.249	0.338	0.325	0.358	0.348	0.244
NC_064017.1	Tourist|17	8047547	8047650	0.384	0.406	0.477	0.507	0.231	0.388	0.328	0.263	0.172	0.407	0.289	0.352
NC_064017.1	uc|5	8061164	8061631	1.0	1.0	1.0	0.99	1.0	1.0	1.0	1.0	0.984	1.0	0.937	1.0
NC_064017.1	uc|1	8064450	8064508	0.717	0.711	1.0	1.0	0.71	0.782	1.0	0.83	0.782	1.0	0.687	1.0
NC_064017.1	Stowaway|24	8066617	8066977	0.832	0.805	0.954	0.831	0.959	0.904	0.852	0.842	0.9	1.0	0.946	0.925
NC_064017.1	Stowaway|28	8078581	8078632	0.73	0.864	0.619	0.915	0.785	1.0	0.899	0.91	0.673	0.838	0.637	0.687
NC_064017.1	uc|1	8080402	8080745	0.982	1.0	0.0	1.0	1.0	1.0	1.0	1.0	1.0	1.0	1.0	1.0
NC_064017.1	uc|19	8085408	8085433	0.895	0.813	0.891	1.0	1.0	0.95	1.0	1.0	0.967	0.954	0.969	0.928
NC_064017.1	Tourist|20	8091034	8091052	0.667	0.922	0.913	0.782	0.885	0.0	0.895	0.949	1.0	0.78	1.0	1.0
NC_064017.1	Stowaway|6	8091865	8092013	0.695	0.584	0.313	0.445	0.608	0.437	0.49	0.451	0.514	0.352	0.392	0.469
NC_064017.1	uc|4	8100849	8101402	1.0	1.0	1.0	1.0	1.0	1.0	0.975	1.0	0.923	0.978	1.0	1.0
NC_064017.1	Tourist|17	8121680	8121684	0.948	1.0	1.0	0.991	0.948	0.917	0.972	0.924	0.891	0.962	0.97	1.0
NC_064017.1	Stowaway|14	8126304	8126723	0.867	0.876	0.859	0.79	0.82	0.903	0.8	0.971	0.86	0.695	0.841	0.964
NC_064017.1	Tourist|20	8157032	8157101	0.656	0.74	0.74	0.631	0.755	0.58	0.623	0.724	0.715	0.834	0.575	0.753
NC_064017.1	hAT|21	8159089	8159093	0.889	1.0	0.96	0.954	0.817	0.917	0.902	1.0	1.0	1.0	0.964	0.876
NC_064017.1	uc|8	8167305	8168033	1.0	1.0	1.0	1.0	1.0	1.0	0.974	1.0	1.0	1.0	1.0	1.0
NC_064017.1	Stowaway|8	8187634	8187667	0.604	0.655	0.803	0.523	0.701	0.69	0.736	0.528	0.639	0.527	0.565	0.732
NC_064017.1	Stowaway|34	8188256	8188256	0.971	0.939	1.0	0.0	0.951	0.0	0.968	0.901	0.979	1.0	0.0	0.0
NC_064017.1	uc|9	8188901	8189026	0.351	0.382	0.517	0.459	0.407	0.383	0.459	0.342	0.694	0.421	0.609	0.607
NC_064017.1	Tourist|17	8188939	8189026	0.492	0.488	0.623	0.469	0.453	0.543	0.484	0.39	0.594	0.559	0.659	0.371
NC_064017.1	uc|12	8188940	8189896	1.0	1.0	0.998	1.0	1.0	1.0	1.0	0.634	1.0	0.0	1.0	1.0
NC_064017.1	uc|6	8199626	8199673	0.452	0.0	0.222	0.829	0.0	0.441	0.0	0.0	0.274	0.0	0.0	0.443
NC_064017.1	hAT|26	8208496	8208944	1.0	1.0	1.0	1.0	1.0	1.0	1.0	1.0	1.0	1.0	1.0	1.0
NC_064017.1	Tourist|2	8210982	8210993	1.0	0.997	1.0	1.0	0.933	0.944	1.0	1.0	1.0	1.0	0.931	1.0
NC_064017.1	Stowaway|4	8211901	8212312	0.567	0.0	0.0	0.0	0.0	0.0	0.744	0.0	0.604	0.0	0.0	0.65
NC_064017.1	Tourist|9	8212967	8212974	0.685	0.7	0.905	0.654	0.788	0.731	0.776	0.719	0.747	0.741	0.638	0.931
NC_064017.1	Tourist|7	8245861	8245869	1.0	1.0	0.0	1.0	0.942	1.0	0.951	1.0	1.0	0.871	0.939	1.0
NC_064017.1	Tourist|17	8262368	8262898	0.0	0.659	0.661	0.542	0.664	0.0	0.621	0.0	0.634	0.652	0.592	0.675
NC_064017.1	Stowaway|18	8263311	8263319	0.769	0.84	0.783	0.793	0.769	0.814	0.791	0.857	0.83	0.773	0.897	0.931
NC_064017.1	hAT|10	8263666	8264223	1.0	1.0	0.0	1.0	0.0	0.0	0.0	1.0	1.0	0.0	0.0	0.0
NC_064017.1	Mutator|22	8274252	8275445	0.635	0.6	1.0	0.641	0.586	1.0	0.604	1.0	1.0	0.636	1.0	0.564
NC_064017.1	uc|5	8276056	8276114	0.423	0.0	0.313	0.206	0.0	0.188	0.644	0.356	0.0	0.191	0.0	0.167
NC_064017.1	uc|6	8279829	8280136	0.194	0.841	0.0	0.035	0.368	0.363	0.0	0.419	0.0	0.665	0.48	0.0
NC_064017.1	uc|15	8282084	8282119	0.57	0.634	0.577	1.0	0.607	0.54	0.546	0.883	0.568	0.829	0.735	0.535
NC_064017.1	Tourist|17	8289549	8289721	0.779	0.761	0.561	0.813	0.439	0.59	0.763	0.718	0.647	0.492	0.76	0.689
NC_064017.1	Tourist|1	8290578	8290578	0.965	0.952	0.833	0.0	0.965	0.0	0.974	0.948	0.887	0.914	0.0	0.0
NC_064017.1	uc|32	8291887	8292105	0.188	0.0	0.242	0.205	0.0	0.383	0.112	0.171	0.378	0.26	0.203	0.215
NC_064017.1	Stowaway|1	8291985	8291985	0.572	0.747	0.513	0.688	0.777	0.662	0.751	0.916	0.574	0.74	0.783	0.774
NC_064017.1	Stowaway|3	8297323	8297366	0.968	0.923	0.963	0.87	0.967	0.981	0.982	0.817	0.914	0.944	0.925	0.906
NC_064017.1	uc|6	8297693	8298017	0.83	0.936	0.976	1.0	1.0	1.0	1.0	0.97	1.0	1.0	1.0	0.972
NC_064017.1	Stowaway|33	8305354	8305355	1.0	0.946	0.964	1.0	1.0	1.0	0.95	1.0	1.0	1.0	0.0	0.869
NC_064017.1	Stowaway|3	8307930	8307953	0.86	0.803	0.852	0.922	0.849	0.749	0.791	0.818	0.74	0.964	0.856	0.94
NC_064017.1	uc|33	8309029	8309085	0.346	0.787	0.71	0.464	0.431	0.687	0.577	0.546	0.725	0.511	0.568	0.617
NC_064017.1	Stowaway|18	8310024	8310029	0.0	0.0	0.0	0.0	0.0	0.867	0.0	0.0	0.0	0.913	0.969	0.0
NC_064017.1	Stowaway|18	8310040	8310048	0.959	0.86	1.0	0.974	1.0	0.0	0.981	0.762	0.952	0.0	0.0	0.918
NC_064017.1	hAT|2	8312098	8312614	0.932	1.0	1.0	1.0	0.934	1.0	1.0	0.919	0.978	1.0	1.0	0.977
NC_064017.1	uc|33	8314612	8314669	0.614	0.458	0.653	0.869	0.69	0.551	0.461	0.606	0.661	0.476	0.753	0.822
NC_064017.1	uc|33	8330429	8330446	0.257	0.358	0.392	0.242	0.457	0.309	0.487	0.457	0.403	0.286	0.618	0.305
NC_064017.1	Stowaway|34	8349240	8349551	0.948	1.0	0.956	1.0	1.0	1.0	1.0	1.0	1.0	1.0	1.0	0.95
NC_064017.1	hAT|7	8355132	8355299	0.512	0.447	0.572	0.589	0.513	0.469	0.699	0.29	0.42	0.375	0.359	0.408
NC_064017.1	hAT|7	8356633	8356783	0.778	0.743	0.763	0.657	0.715	0.642	0.737	0.672	0.0	0.409	0.545	0.46
NC_064017.1	uc|33	8372397	8372474	0.692	0.863	0.655	0.663	0.414	0.787	0.589	0.657	0.762	0.555	0.405	0.769
NC_064017.1	Tourist|13	8376922	8377790	0.39	0.882	0.526	0.563	0.612	0.726	0.541	0.439	1.0	0.689	0.337	0.731
NC_064017.1	hAT|23	8378717	8379093	1.0	0.934	1.0	0.973	1.0	1.0	1.0	0.967	1.0	1.0	0.994	1.0
NC_064017.1	Stowaway|18	8388739	8388763	1.0	1.0	0.94	1.0	1.0	0.934	0.976	1.0	0.93	1.0	1.0	0.877
NC_064017.1	Stowaway|24	8399040	8399674	0.0	0.0	0.0	0.0	0.922	0.0	0.0	0.0	0.0	0.0	0.0	0.0
NC_064017.1	hAT|21	8399040	8399126	0.373	0.651	0.494	0.772	0.533	0.394	0.75	0.701	0.704	0.496	0.612	0.798
NC_064017.1	Stowaway|24	8399457	8399467	1.0	1.0	1.0	1.0	0.0	0.939	1.0	1.0	1.0	0.894	1.0	1.0
NC_064017.1	uc|5	8422147	8422615	1.0	1.0	0.971	1.0	0.992	1.0	1.0	0.952	0.974	1.0	0.996	1.0
NC_064017.1	Stowaway|14	8423012	8423016	1.0	0.88	0.938	1.0	0.916	0.931	0.987	1.0	1.0	0.969	0.949	0.943
NC_064017.1	Stowaway|3	8431266	8431322	0.605	0.792	0.76	0.697	0.881	0.493	0.721	0.909	0.804	1.0	0.751	0.692
NC_064017.1	hAT|2	8438607	8439087	1.0	0.973	1.0	1.0	1.0	0.982	1.0	1.0	1.0	1.0	0.962	1.0
NC_064017.1	hAT|10	8455987	8456539	0.8	1.0	0.0	0.875	0.0	0.0	1.0	0.984	0.0	0.0	1.0	1.0
NC_064017.1	Tourist|17	8457158	8457717	0.536	0.7	0.686	0.763	0.58	0.79	0.874	0.899	0.776	0.76	0.758	0.806
NC_064017.1	uc|9	8457348	8457674	0.0	0.0	0.0	0.0	0.0	0.0	0.0	0.0	0.296	0.362	0.0	0.0
NC_064017.1	hAT|5	8465950	8466006	0.874	0.762	0.905	0.816	0.812	0.887	0.948	0.796	0.929	0.681	0.833	0.861
NC_064017.1	Stowaway|33	8470118	8470147	0.938	1.0	0.697	0.856	0.775	0.914	1.0	0.89	0.975	0.831	0.935	0.971
NC_064017.1	uc|33	8471584	8471597	0.485	0.665	0.651	0.779	0.653	0.649	0.646	0.787	0.596	0.624	0.753	0.711
NC_064017.1	Stowaway|36	8487829	8487839	1.0	0.948	0.864	0.955	0.96	0.979	1.0	0.958	0.907	0.984	1.0	0.955
NC_064017.1	Stowaway|6	8492497	8492524	0.615	0.605	0.605	0.643	0.748	0.558	0.596	0.629	0.609	0.615	0.845	0.546
NC_064017.1	Stowaway|1	8494080	8494089	0.864	0.844	0.869	0.877	1.0	0.885	0.789	0.94	0.917	0.896	0.788	0.783
NC_064017.1	hAT|2	8522837	8523227	0.968	1.0	1.0	0.934	1.0	1.0	1.0	1.0	1.0	1.0	1.0	1.0
NC_064017.1	Tourist|17	8524039	8524644	0.0	0.0	0.574	0.581	0.0	0.0	0.582	0.0	0.0	0.612	0.0	0.0
NC_064017.1	Stowaway|1	8528177	8528193	0.862	1.0	1.0	0.934	0.936	0.95	0.634	0.828	0.802	0.939	0.951	0.81
NC_064017.1	uc|33	8528535	8528582	0.731	0.632	0.582	0.65	0.677	0.667	0.644	0.725	0.816	0.935	0.64	0.546
NC_064017.1	Stowaway|6	8530406	8530429	0.553	0.711	0.68	0.75	0.929	0.509	0.836	0.783	0.727	0.616	0.721	0.65
NC_064017.1	Stowaway|39	8532007	8532026	0.88	0.927	0.893	1.0	0.996	0.941	0.858	0.893	0.921	0.97	0.807	1.0
NC_064017.1	Tourist|1	8533361	8533363	0.918	0.0	0.85	1.0	0.922	0.0	0.877	1.0	0.0	0.928	0.0	0.993
NC_064017.1	uc|5	8537462	8537600	0.0	0.141	0.345	0.134	0.0	0.135	0.322	0.485	0.155	0.191	0.121	0.0
NC_064017.1	Tourist|17	8543537	8543571	0.0	0.0	0.0	0.212	0.142	0.0	0.178	0.0	0.0	0.0	0.179	0.179
NC_064017.1	uc|9	8543555	8543575	0.72	0.622	0.722	0.57	0.533	0.705	0.755	0.729	0.651	0.732	0.678	0.698
NC_064017.1	hAT|22	8546075	8546084	1.0	1.0	1.0	1.0	0.952	1.0	0.926	1.0	0.938	1.0	0.972	0.916
NC_064017.1	Stowaway|41	8566705	8566745	0.883	0.862	0.996	0.876	0.832	0.774	0.816	1.0	1.0	0.929	0.839	0.973
NC_064017.1	Tourist|20	8570750	8570774	0.0	1.0	0.974	0.972	0.977	0.958	1.0	1.0	0.925	1.0	1.0	0.948
NC_064017.1	Tourist|10	8572733	8572754	0.884	0.841	0.833	0.816	0.821	0.892	0.732	0.83	0.675	0.986	0.884	0.903
NC_064017.1	hAT|21	8573501	8573534	0.9	0.845	0.9	0.892	0.798	0.74	0.723	0.905	0.92	0.755	0.722	0.789
NC_064017.1	uc|19	8582170	8582922	0.95	0.735	0.854	0.713	0.693	0.766	0.708	0.988	0.811	0.75	0.823	0.621
NC_064017.1	uc|10	8593971	8593973	0.0	1.0	0.0	0.952	0.0	1.0	0.983	0.986	0.0	1.0	1.0	1.0
NC_064017.1	uc|9	8598025	8598042	0.801	0.626	0.582	0.772	0.761	0.502	0.508	0.624	0.692	0.543	0.635	0.568
NC_064017.1	Mutator|20	8604714	8604735	0.888	0.727	0.878	1.0	0.789	0.891	1.0	0.923	0.954	0.938	1.0	0.855
NC_064017.1	uc|10	8607974	8607984	0.972	1.0	0.92	0.892	1.0	1.0	0.968	0.897	1.0	0.892	0.0	1.0
NC_064017.1	uc|33	8615221	8615371	0.977	0.776	0.0	0.0	0.992	0.0	1.0	0.785	0.934	0.95	0.937	1.0
NC_064017.1	uc|20	8623846	8623901	0.62	0.534	0.941	0.901	0.694	0.742	0.867	0.695	0.747	0.669	0.589	0.698
NC_064017.1	Tourist|4	8624773	8625377	1.0	0.966	1.0	1.0	1.0	1.0	1.0	1.0	1.0	0.974	1.0	1.0
NC_064017.1	uc|12	8625628	8626341	1.0	1.0	0.962	0.982	1.0	1.0	1.0	1.0	1.0	1.0	1.0	1.0
NC_064017.1	Tourist|20	8632389	8632731	1.0	0.916	0.932	0.949	0.95	0.956	0.973	1.0	1.0	1.0	0.972	1.0
NC_064017.1	Stowaway|34	8633860	8633965	0.509	0.764	0.864	0.833	0.843	0.602	0.612	0.562	0.404	0.614	0.682	0.0
NC_064017.1	Stowaway|24	8636843	8636859	0.791	1.0	0.877	0.845	1.0	0.872	0.956	0.844	0.828	0.885	0.954	0.0
NC_064017.1	uc|4	8645407	8645966	1.0	1.0	1.0	1.0	1.0	1.0	1.0	1.0	1.0	1.0	1.0	1.0
NC_064017.1	Stowaway|2	8661928	8661937	1.0	0.829	1.0	0.93	1.0	0.958	0.883	0.0	0.863	1.0	1.0	0.943
NC_064017.1	Stowaway|28	8662593	8662707	0.723	0.744	0.663	0.873	0.635	0.79	0.762	0.822	0.633	0.852	0.493	0.811
NC_064017.1	Stowaway|5	8682740	8682771	0.924	0.892	0.928	0.893	1.0	0.86	0.771	0.899	0.851	0.883	0.852	0.81
NC_064017.1	Tourist|17	8697645	8697848	0.0	0.0	0.366	0.345	0.28	0.207	0.145	0.407	0.251	0.34	0.259	0.259
NC_064017.1	uc|9	8697747	8697754	0.647	0.589	0.582	0.606	0.659	0.555	0.712	0.525	0.42	0.522	0.693	0.612
NC_064017.1	Tourist|1	8703643	8703643	0.973	1.0	1.0	0.0	0.808	0.0	0.963	0.921	0.927	1.0	0.0	0.0
NC_064017.1	uc|9	8705903	8705916	0.634	0.65	0.97	0.835	0.688	0.822	0.661	0.889	0.668	0.928	0.885	0.756
NC_064017.1	Stowaway|2	8721325	8721345	0.949	0.692	1.0	0.773	1.0	0.952	1.0	0.918	0.82	0.812	0.937	0.804
NC_064017.1	Stowaway|36	8722008	8722023	0.98	1.0	0.944	1.0	1.0	1.0	0.905	0.974	1.0	1.0	0.998	0.939
NC_064017.1	Mutator|21	8741462	8741581	0.907	1.0	0.766	0.93	0.772	0.755	0.855	0.841	0.876	0.874	1.0	1.0
NC_064017.1	hAT|8	8796271	8796327	0.582	0.68	0.498	0.526	0.494	0.489	0.616	0.675	0.292	0.76	0.547	0.585
NC_064017.1	Tourist|5	8821521	8821959	0.0	0.0	0.634	0.0	0.0	0.0	0.0	0.0	0.0	0.0	0.0	0.0
NC_064017.1	hAT|9	8830177	8830721	0.974	1.0	1.0	0.976	1.0	1.0	1.0	0.976	1.0	0.979	1.0	1.0
NC_064017.1	Stowaway|8	8832703	8832795	0.404	0.551	0.562	0.413	0.367	0.418	0.538	0.568	0.569	0.521	0.666	0.24
NC_064017.1	Stowaway|6	8836369	8836395	0.75	0.85	0.992	0.785	0.863	0.78	0.856	0.758	0.791	0.765	0.759	0.895
NC_064017.1	Stowaway|39	8837164	8837167	1.0	1.0	0.945	0.96	1.0	0.982	0.994	0.997	0.965	1.0	0.894	0.955
NC_064017.1	uc|9	8838434	8838438	0.557	0.733	0.556	0.604	0.662	0.718	0.608	0.712	0.57	0.649	0.604	0.703
NC_064017.1	Mutator|4	8868396	8868406	0.826	0.776	0.852	0.925	0.796	0.777	0.702	0.958	0.791	0.657	0.838	0.962
NC_064017.1	Stowaway|12	8870528	8870622	0.842	0.882	0.713	0.84	0.9	0.937	0.755	1.0	0.843	0.81	0.9	0.738
NC_064017.1	Stowaway|34	8870878	8870914	1.0	0.925	1.0	1.0	1.0	1.0	1.0	1.0	0.952	0.606	1.0	1.0
NC_064017.1	Stowaway|6	8882635	8882715	0.901	0.909	0.902	0.938	1.0	0.812	0.879	0.935	0.818	0.879	0.937	0.759
NC_064017.1	uc|31	8899821	8900202	1.0	0.966	1.0	0.946	0.943	1.0	1.0	0.947	1.0	1.0	1.0	1.0
NC_064017.1	Stowaway|36	8900338	8900447	0.692	0.611	0.923	0.709	0.714	0.69	0.696	0.645	1.0	0.763	0.714	0.691
NC_064017.1	uc|20	8923323	8923359	0.697	0.792	0.688	0.929	0.767	0.722	0.741	0.769	0.879	0.97	0.743	0.911
NC_064017.1	Tourist|5	8925739	8925750	0.95	1.0	0.924	1.0	1.0	1.0	1.0	0.962	0.979	0.941	1.0	0.955
NC_064017.1	Stowaway|41	8932994	8933119	0.919	0.974	1.0	0.893	0.571	0.863	0.771	1.0	0.883	1.0	0.941	1.0
NC_064017.1	Stowaway|28	8938468	8938499	0.38	0.369	0.497	0.465	0.668	0.48	0.4	0.467	0.464	0.482	0.544	0.356
NC_064017.1	uc|8	8943363	8943897	1.0	1.0	1.0	1.0	1.0	1.0	1.0	1.0	1.0	0.986	1.0	0.993
NC_064017.1	hAT|3	8956880	8957195	0.0	0.0	0.482	0.0	0.0	0.0	0.0	0.349	0.0	0.0	0.0	0.508
NC_064017.1	Stowaway|1	8960332	8960374	0.738	0.727	0.704	0.6	0.641	0.747	0.765	0.463	0.745	0.862	0.715	0.751
NC_064017.1	uc|5	8963700	8964423	1.0	1.0	1.0	0.95	1.0	1.0	1.0	1.0	1.0	1.0	1.0	0.807
NC_064017.1	hAT|14	8964904	8965009	0.562	0.639	0.511	0.313	0.573	0.5	0.326	0.663	0.476	0.55	0.323	0.362
NC_064017.1	hAT|3	8966830	8967366	0.812	0.859	0.71	0.861	0.559	0.778	0.867	0.792	0.772	0.78	0.878	0.866
NC_064017.1	hAT|4	8966874	8967396	0.0	0.0	0.306	0.0	0.464	0.0	0.0	0.0	0.0	0.0	0.0	0.0
NC_064017.1	uc|38	8968560	8969434	0.978	0.964	0.883	0.687	0.962	1.0	0.974	0.97	0.887	0.988	0.884	0.966
NC_064017.1	hAT|2	8972108	8972878	0.641	0.666	0.0	0.0	0.585	0.636	0.651	0.0	0.0	0.0	0.652	0.0
NC_064017.1	Stowaway|8	8975961	8975996	0.738	0.756	0.905	0.869	0.811	0.638	0.751	0.72	0.825	0.665	0.747	0.866
NC_064017.1	hAT|17	8987870	8987928	0.732	0.432	0.0	0.764	0.518	0.54	0.805	0.566	0.594	0.596	0.564	0.546
NC_064017.1	Stowaway|5	8996576	8996624	1.0	0.942	0.949	0.929	0.99	0.857	1.0	1.0	0.952	1.0	0.944	1.0
NC_064017.1	Stowaway|6	9002725	9002725	0.0	0.633	0.716	0.0	0.0	0.0	0.0	0.0	0.0	0.0	0.0	0.0
NC_064017.1	uc|33	9015796	9015844	0.595	0.671	0.651	0.517	0.5	0.542	0.59	0.443	0.568	0.589	0.607	0.635
NC_064017.1	Stowaway|16	9020725	9020748	1.0	0.966	0.996	0.965	0.998	0.936	0.999	1.0	1.0	0.996	0.943	0.926
NC_064017.1	uc|23	9021249	9021279	0.589	0.81	0.594	0.381	0.563	0.655	0.531	0.592	0.611	0.714	0.673	0.768
NC_064017.1	Stowaway|3	9034272	9034272	0.984	0.961	0.977	0.887	1.0	0.957	1.0	1.0	1.0	0.901	0.871	0.96
NC_064017.1	Stowaway|4	9034965	9035592	0.864	0.62	0.91	0.643	0.631	0.794	0.696	0.777	0.882	0.568	0.586	0.718
NC_064017.1	uc|10	9035951	9035952	0.0	0.0	1.0	1.0	1.0	1.0	0.0	0.992	0.0	1.0	0.0	1.0
NC_064017.1	Stowaway|8	9040048	9040104	0.728	0.596	0.0	0.917	0.0	0.781	0.819	1.0	0.974	0.774	0.0	1.0
NC_064017.1	hAT|26	9041701	9041709	0.992	0.997	1.0	0.995	1.0	0.999	1.0	1.0	1.0	1.0	1.0	1.0
NC_064017.1	Stowaway|12	9045270	9045273	0.947	0.974	0.969	0.902	1.0	0.917	1.0	0.943	1.0	1.0	0.971	0.939
NC_064017.1	Stowaway|39	9050313	9050364	0.654	0.916	0.728	0.939	0.947	0.734	0.966	0.915	0.724	0.99	0.904	0.822
NC_064017.1	Stowaway|36	9057867	9057881	0.956	0.926	1.0	0.956	1.0	1.0	0.984	1.0	1.0	1.0	0.944	0.961
NC_064017.1	Stowaway|4	9059028	9059066	0.783	0.671	0.98	0.939	0.913	0.728	0.98	0.936	0.842	0.885	0.97	0.781
NC_064017.1	Stowaway|36	9062328	9062330	0.866	0.896	0.816	0.866	1.0	0.908	0.847	0.906	0.823	0.812	0.736	0.969
NC_064017.1	uc|23	9063080	9063142	0.351	0.745	0.553	0.684	0.515	0.411	0.675	0.365	0.37	0.493	0.572	0.434
NC_064017.1	uc|9	9072529	9072539	0.884	0.722	0.676	0.794	0.638	0.699	0.679	0.7	0.757	0.676	0.821	0.6
NC_064017.1	hAT|21	9083899	9083953	0.0	0.676	0.558	0.753	0.0	0.0	0.858	0.0	0.795	0.643	0.697	0.695
NC_064017.1	uc|33	9090093	9090096	0.753	0.855	0.905	0.882	0.919	0.753	0.777	0.875	0.859	0.785	0.762	0.773
NC_064017.1	Tourist|1	9107511	9107511	0.981	0.969	0.967	0.914	0.861	0.0	0.985	1.0	1.0	0.93	0.949	1.0
NC_064017.1	Tourist|13	9115053	9115056	0.91	1.0	1.0	1.0	1.0	1.0	1.0	0.893	0.942	1.0	0.884	1.0
NC_064017.1	Tourist|1	9115364	9115674	1.0	0.988	0.983	1.0	1.0	0.928	0.795	0.974	0.824	0.833	0.972	0.882
NC_064017.1	Mutator|20	9122404	9122457	0.472	0.717	0.398	0.899	0.621	0.594	0.523	0.607	0.522	0.552	0.558	0.705
NC_064017.1	Mutator|24	9125364	9125454	1.0	1.0	1.0	1.0	1.0	0.971	1.0	0.977	1.0	0.867	1.0	1.0
NC_064017.1	hAT|10	9142546	9142571	0.946	1.0	1.0	1.0	0.99	1.0	0.996	1.0	1.0	0.928	1.0	1.0
NC_064017.1	hAT|10	9144105	9144608	1.0	1.0	0.908	1.0	0.899	0.935	1.0	0.942	1.0	0.903	0.913	0.994
NC_064017.1	uc|3	9155343	9155369	0.962	1.0	0.953	0.946	0.977	0.871	0.946	1.0	0.932	1.0	1.0	0.964
NC_064017.1	Tourist|7	9160056	9160117	0.556	0.358	0.63	0.684	0.646	0.563	0.628	0.477	0.736	0.635	0.566	0.707
NC_064017.1	Stowaway|28	9171322	9171409	0.365	0.484	0.263	0.835	0.39	0.0	0.665	0.362	0.658	0.706	0.48	0.872
NC_064017.1	Stowaway|36	9187022	9187034	0.624	0.657	0.696	0.616	0.653	0.572	0.67	0.643	0.637	0.508	0.649	0.726
NC_064017.1	hAT|10	9187444	9188041	1.0	0.985	1.0	1.0	0.955	1.0	1.0	1.0	1.0	1.0	1.0	1.0
NC_064017.1	Stowaway|6	9189485	9189564	0.843	0.735	0.815	1.0	1.0	0.938	0.939	0.702	0.914	0.77	0.868	0.843
NC_064017.1	uc|33	9228640	9228682	0.572	0.758	0.707	0.778	0.467	0.473	0.553	0.589	0.691	0.356	0.468	0.826
NC_064017.1	Stowaway|40	9235670	9236102	0.0	0.0	0.0	0.0	0.654	0.598	0.0	0.0	0.0	0.0	0.0	0.59
NC_064017.1	Stowaway|16	9245149	9245598	0.377	0.388	0.309	0.274	0.214	0.529	0.442	0.723	0.412	0.323	0.171	0.185
NC_064017.1	uc|20	9255339	9255416	0.681	0.743	0.659	0.558	0.771	0.709	0.805	0.873	0.704	0.846	0.726	0.724
NC_064017.1	uc|27	9279714	9279734	0.93	0.846	0.775	0.829	0.971	0.82	0.705	0.917	0.845	0.881	0.866	0.768
NC_064017.1	Tourist|5	9280937	9280951	1.0	0.937	0.961	0.907	0.879	1.0	0.928	0.704	0.956	0.97	1.0	1.0
NC_064017.1	uc|31	9281267	9281703	1.0	1.0	0.98	1.0	1.0	0.984	1.0	1.0	0.984	0.964	1.0	1.0
NC_064017.1	Stowaway|27	9305579	9305678	0.962	0.892	0.854	1.0	0.923	1.0	0.856	1.0	0.965	1.0	0.88	0.944
NC_064017.1	Stowaway|40	9309858	9309858	0.74	0.675	0.802	0.94	0.773	0.894	0.769	0.863	0.77	0.853	0.731	0.728
NC_064017.1	Stowaway|36	9311221	9311634	0.911	1.0	1.0	1.0	0.924	1.0	1.0	0.982	0.985	1.0	0.923	0.859
NC_064017.1	uc|19	9313814	9314690	0.77	0.332	0.39	0.594	0.378	0.0	0.419	0.368	0.35	0.206	0.399	0.412
NC_064017.1	uc|19	9314830	9314854	0.0	0.0	0.0	0.0	0.0	0.0	0.0	1.0	0.75	0.839	0.0	0.0
NC_064017.1	Stowaway|5	9322939	9322959	0.999	1.0	1.0	1.0	0.971	0.968	1.0	1.0	1.0	1.0	1.0	1.0
NC_064017.1	Stowaway|36	9325403	9325420	1.0	0.898	0.0	1.0	1.0	1.0	0.968	0.0	1.0	0.0	0.0	0.0
NC_064017.1	Stowaway|14	9341528	9341552	0.797	0.964	0.934	1.0	0.785	0.816	0.933	0.806	1.0	1.0	1.0	0.838
NC_064017.1	Mutator|4	9350155	9350177	0.827	0.856	0.737	0.767	1.0	0.771	0.862	0.766	0.855	0.836	0.856	0.794
NC_064017.1	Stowaway|15	9360984	9361452	0.57	0.0	0.0	0.0	0.0	0.0	0.0	0.0	0.0	0.0	0.0	0.0
NC_064017.1	hAT|15	9367633	9367649	1.0	1.0	0.964	1.0	1.0	1.0	1.0	1.0	1.0	1.0	1.0	1.0
NC_064017.1	hAT|28	9370475	9370543	0.555	0.648	0.689	0.678	0.608	0.854	0.458	0.773	0.57	0.573	0.508	0.711
NC_064017.1	Tourist|17	9370748	9371307	0.0	0.0	0.0	0.0	0.0	0.0	0.0	0.0	0.0	0.0	1.0	0.0
NC_064017.1	uc|33	9370771	9370836	0.292	0.506	0.268	0.526	0.427	0.481	0.424	0.5	0.488	0.452	0.409	0.463
NC_064017.1	Tourist|17	9371132	9371152	1.0	0.966	1.0	1.0	0.893	0.942	0.838	0.961	0.977	0.991	0.0	0.981
NC_064017.1	hAT|9	9374882	9375381	1.0	1.0	1.0	1.0	1.0	0.964	1.0	0.985	1.0	1.0	1.0	1.0
NC_064017.1	hAT|4	9389357	9389949	0.776	0.792	0.766	0.796	0.887	0.762	0.74	0.821	0.776	0.84	0.89	0.708
NC_064017.1	hAT|7	9412004	9412532	0.932	0.0	0.0	0.0	0.0	1.0	0.0	0.0	0.0	0.0	0.0	0.0
NC_064017.1	uc|27	9446418	9446434	0.975	0.856	0.912	0.845	0.835	0.963	0.887	1.0	0.876	1.0	0.932	0.954
NC_064017.1	Stowaway|18	9448780	9448804	0.911	0.0	0.883	0.791	0.986	0.843	0.873	0.922	0.967	0.851	0.666	0.943
NC_064017.1	Stowaway|12	9449175	9449190	0.945	1.0	0.89	0.954	0.974	1.0	1.0	1.0	1.0	1.0	1.0	0.999
NC_064017.1	uc|27	9449421	9449456	0.823	0.925	0.933	0.986	0.989	0.997	0.928	0.912	1.0	0.986	1.0	0.953
NC_064017.1	Tourist|2	9466765	9466781	1.0	1.0	0.97	0.85	0.934	1.0	1.0	1.0	1.0	1.0	1.0	0.896
NC_064017.1	Tourist|21	9473409	9473443	0.883	1.0	0.855	1.0	1.0	0.989	0.957	1.0	0.894	1.0	1.0	1.0
NC_064017.1	hAT|24	9483572	9483592	0.874	0.862	0.936	0.832	0.874	0.742	0.889	0.815	0.919	0.919	0.945	0.949
NC_064017.1	uc|6	9487116	9487121	0.807	1.0	1.0	1.0	0.917	0.943	1.0	1.0	0.851	1.0	0.941	0.0
NC_064017.1	uc|22	9489799	9490015	0.293	0.0	0.182	0.0	0.194	0.0	0.403	0.0	0.289	0.384	0.272	0.474
NC_064017.1	Stowaway|24	9491200	9491220	0.714	0.381	0.653	0.634	0.836	0.581	0.632	0.487	0.79	0.679	0.792	0.68
NC_064017.1	Stowaway|27	9492706	9492720	1.0	0.877	0.886	0.888	0.888	0.98	0.921	1.0	1.0	0.871	0.816	0.912
NC_064017.1	uc|9	9493663	9493663	0.704	0.64	0.656	0.77	0.606	0.688	0.687	0.625	0.606	0.637	0.547	0.563
NC_064017.1	Stowaway|43	9494308	9494494	0.0	0.308	0.0	0.273	0.165	0.382	0.0	0.15	0.365	0.0	0.411	0.408
NC_064017.1	Stowaway|15	9494332	9494479	0.176	0.0	0.0	0.0	0.271	0.23	0.0	0.156	0.34	0.377	0.259	0.255
NC_064017.1	Tourist|17	9495267	9495271	0.893	0.939	0.823	1.0	0.799	0.849	0.923	0.989	0.969	0.986	1.0	0.862
NC_064017.1	Stowaway|41	9499221	9499804	0.875	0.0	1.0	0.0	0.0	0.0	1.0	1.0	0.0	0.974	0.0	1.0
NC_064017.1	Stowaway|3	9501754	9501772	1.0	0.855	0.811	0.87	1.0	0.942	1.0	0.843	0.891	0.949	0.762	0.93
NC_064017.1	uc|9	9504734	9504851	0.685	0.536	0.645	0.604	0.36	0.705	0.582	0.731	0.403	0.447	0.623	0.609
NC_064017.1	Tourist|17	9504742	9504938	0.126	0.195	0.0	0.0	0.208	0.0	0.0	0.0	0.283	0.251	0.0	0.0
NC_064017.1	Stowaway|5	9507913	9507984	0.454	0.361	0.488	0.396	0.545	0.681	0.367	0.319	0.48	0.432	0.394	0.283
NC_064017.1	uc|9	9509913	9510557	0.0	0.0	0.0	0.302	0.0	0.294	0.456	0.498	0.43	0.528	0.0	0.0
NC_064017.1	Tourist|17	9511262	9511316	0.267	0.637	0.415	0.476	0.621	0.361	0.404	0.503	0.526	0.305	0.364	0.426
NC_064017.1	Tourist|1	9514921	9514932	0.963	0.903	0.937	0.959	0.83	0.959	0.967	0.905	0.941	0.905	0.945	0.947
NC_064017.1	uc|9	9522653	9522772	0.785	0.665	0.649	0.696	0.565	0.777	0.6	0.642	0.503	0.795	0.691	0.708
NC_064017.1	Tourist|17	9545124	9545958	0.0	0.34	0.489	0.448	0.434	0.491	0.378	0.558	0.0	0.532	0.454	0.408
NC_064017.1	uc|20	9556189	9556287	0.668	0.708	0.565	0.768	0.648	0.774	0.761	0.813	0.503	0.723	0.828	0.629
NC_064017.1	hAT|21	9578145	9578157	0.893	0.785	1.0	1.0	0.965	0.779	0.86	1.0	0.96	0.827	0.876	0.858
NC_064017.1	Stowaway|3	9585717	9585731	0.971	0.694	0.898	1.0	0.895	0.905	0.82	0.935	0.853	0.934	0.928	0.883
NC_064017.1	hAT|4	9586040	9586680	0.688	0.0	0.591	0.676	0.735	0.722	0.734	0.71	0.0	0.731	0.682	0.743
NC_064017.1	uc|5	9586912	9587716	0.0	0.678	0.631	0.0	0.645	0.645	0.591	0.734	0.588	0.0	0.704	0.693
NC_064017.1	hAT|18	9587884	9588351	0.978	0.976	1.0	1.0	1.0	0.896	0.962	1.0	1.0	1.0	0.988	1.0
NC_064017.1	Stowaway|12	9598628	9598656	0.912	0.8	0.787	0.904	0.82	0.762	0.534	0.761	0.708	0.823	0.781	0.844
NC_064017.1	Stowaway|36	9600921	9601330	0.756	0.712	0.706	0.699	0.724	0.743	0.838	0.761	0.748	0.74	0.844	0.0
NC_064017.1	Tourist|17	9615838	9616191	0.867	0.881	0.959	0.97	0.949	0.949	0.944	0.978	0.944	0.948	0.972	0.911
NC_064017.1	Stowaway|43	9618894	9619050	0.173	0.346	0.233	0.374	0.335	0.457	0.302	0.524	0.468	0.495	0.2	0.288
NC_064017.1	Stowaway|15	9618911	9619049	0.326	0.38	0.233	0.279	0.328	0.504	0.167	0.283	0.311	0.458	0.147	0.267
NC_064017.1	uc|33	9626817	9626840	0.513	0.488	0.58	0.667	0.674	0.629	0.582	0.593	0.784	0.591	0.582	0.49
NC_064017.1	Tourist|2	9627219	9627237	0.953	0.896	0.901	0.923	0.919	0.652	0.665	0.927	0.877	0.0	0.965	0.977
NC_064017.1	Stowaway|36	9628460	9629019	0.0	0.0	0.0	0.0	0.0	0.0	0.0	0.0	1.0	0.0	1.0	1.0
NC_064017.1	Stowaway|14	9629667	9630112	0.987	0.916	0.968	0.983	0.921	0.862	0.844	0.957	1.0	0.891	0.919	0.95
NC_064017.1	Mutator|20	9630369	9630374	0.657	0.609	0.654	0.669	0.823	0.76	0.406	0.559	0.695	0.602	0.738	0.653
NC_064017.1	uc|20	9635483	9635514	0.739	0.732	0.871	0.805	0.879	0.77	0.926	0.861	0.823	0.744	0.804	0.773
NC_064017.1	uc|1	9641581	9641910	0.0	0.0	0.0	0.0	0.0	0.0	0.0	0.913	0.0	0.0	0.0	0.0
NC_064017.1	hAT|20	9646672	9647252	0.413	0.512	0.675	0.0	0.0	0.0	0.0	0.0	0.575	0.0	0.552	0.0
NC_064017.1	Stowaway|30	9654319	9654396	0.501	0.387	0.457	0.7	0.585	0.7	0.742	0.905	0.586	0.53	0.514	0.632
NC_064017.1	uc|33	9656209	9656274	0.372	0.498	0.508	0.742	0.589	0.608	0.69	0.506	0.524	0.537	0.529	0.626
NC_064017.1	Stowaway|18	9656779	9657132	0.661	0.683	0.616	0.0	0.0	0.0	0.0	0.0	0.738	0.47	0.679	0.0
NC_064017.1	Stowaway|6	9665371	9665517	0.422	0.0	0.709	0.249	0.451	0.0	0.178	0.0	0.379	0.666	0.0	0.555
NC_064017.1	Stowaway|12	9678041	9678089	0.432	0.951	0.602	0.55	0.562	0.758	0.669	0.626	1.0	0.593	0.583	0.661
NC_064017.1	Stowaway|36	9688124	9688146	0.0	0.86	0.951	1.0	1.0	0.0	1.0	0.972	1.0	0.91	0.942	0.967
NC_064017.1	Stowaway|30	9689973	9690321	0.0	0.0	0.0	0.0	0.0	0.569	0.0	0.0	0.0	0.0	0.0	0.0
NC_064017.1	uc|28	9690270	9690386	0.428	0.0	0.671	0.353	0.555	0.474	0.614	0.456	0.636	0.685	0.607	0.626
NC_064017.1	uc|9	9717611	9717614	0.827	0.786	0.863	0.66	0.552	0.713	0.494	0.622	0.727	0.781	0.782	0.619
NC_064017.1	Mutator|13	9724809	9725621	1.0	0.998	0.827	1.0	1.0	0.932	0.974	0.964	0.93	1.0	1.0	1.0
NC_064017.1	Stowaway|4	9726835	9726835	0.841	1.0	0.623	0.78	0.875	0.923	0.944	0.713	0.793	0.932	0.775	0.784
NC_064017.1	Stowaway|14	9727229	9727231	1.0	0.968	1.0	0.933	1.0	0.914	1.0	0.926	1.0	0.937	1.0	1.0
NC_064017.1	hAT|10	9730376	9731003	1.0	0.0	1.0	0.958	0.876	1.0	0.902	0.874	1.0	0.0	0.0	0.875
NC_064017.1	Stowaway|14	9737534	9737537	0.0	0.0	1.0	0.592	0.0	0.0	0.692	0.0	0.574	1.0	0.0	0.975
NC_064017.1	Stowaway|1	9755412	9755447	0.884	0.965	0.0	0.751	0.825	0.993	0.787	0.941	0.818	0.0	0.983	0.0
NC_064017.1	Stowaway|42	9769723	9769727	0.573	0.0	0.9	0.433	0.496	0.0	0.519	0.449	0.502	0.768	0.0	0.842
NC_064017.1	Tourist|1	9772328	9772363	0.735	0.952	0.0	0.466	0.845	0.96	0.525	0.863	0.697	0.0	0.898	0.0
NC_064017.1	Stowaway|37	9772686	9772795	0.343	0.0	0.495	0.488	0.0	0.0	0.349	0.58	0.0	0.346	0.0	0.508
NC_064017.1	Stowaway|1	9776403	9777365	0.714	0.942	0.0	0.837	0.0	0.871	0.644	0.0	0.0	0.0	0.94	0.0
NC_064017.1	uc|4	9776873	9776987	0.687	0.0	0.948	0.0	0.782	0.0	0.675	0.0	0.387	1.0	0.0	0.944
NC_064017.1	Stowaway|1	9777256	9777392	0.0	0.0	0.826	0.0	0.91	0.0	0.0	0.859	0.729	0.904	0.0	0.931
NC_064017.1	Stowaway|36	9778515	9778563	0.0	0.058	0.037	0.0	0.041	0.0	0.0	0.0	0.0	0.048	0.0	0.061
NC_064017.1	Stowaway|6	9778623	9778708	0.29	0.104	0.292	0.338	0.129	0.076	0.192	0.141	0.06	0.363	0.118	0.298
NC_064017.1	Mutator|10	9783076	9783714	0.714	0.748	0.0	0.586	0.501	0.825	0.75	0.639	0.695	0.0	0.676	0.0
NC_064017.1	Stowaway|14	9783092	9783714	0.0	0.0	0.612	0.0	0.52	0.0	0.0	0.0	0.0	0.0	0.324	0.602
NC_064017.1	hAT|25	9784297	9784413	0.613	1.0	0.0	0.702	0.594	1.0	0.886	0.626	0.881	0.0	1.0	0.0
NC_064017.1	hAT|28	9785392	9785412	0.431	0.765	0.0	0.711	0.591	0.843	0.566	0.767	0.452	0.0	0.748	0.0
NC_064017.1	uc|33	9808764	9808852	0.353	0.645	0.395	0.613	0.567	0.747	0.0	0.509	0.986	0.493	0.836	0.489
NC_064017.1	uc|5	9810542	9811004	0.568	0.0	1.0	0.606	0.432	0.0	0.492	0.706	0.632	1.0	0.0	1.0
NC_064017.1	Stowaway|40	9811181	9811284	0.653	0.906	0.0	0.686	0.78	0.937	0.813	0.885	0.73	0.0	0.805	0.0
NC_064017.1	Stowaway|36	9811533	9811568	0.712	0.611	0.0	0.0	0.592	0.848	0.653	0.568	0.88	0.0	0.949	0.0
NC_064017.1	Tourist|6	9813146	9813290	0.818	0.0	0.801	0.516	0.0	0.0	0.786	0.468	0.826	0.679	0.0	0.515
NC_064017.1	uc|33	9817537	9817580	0.455	0.927	0.0	0.586	0.498	0.937	0.511	0.779	0.693	0.0	0.972	0.0
NC_064017.1	uc|1	9822034	9822083	0.0	0.689	0.0	0.0	0.0	0.682	0.471	0.0	0.554	0.0	0.926	0.0
NC_064017.1	Tourist|7	9828612	9829116	0.0	0.0	1.0	1.0	0.0	0.0	0.0	0.0	0.0	0.875	0.984	0.908
NC_064017.1	uc|33	9830031	9830181	0.476	0.0	0.785	0.301	0.44	0.0	0.427	0.0	0.407	0.74	0.0	0.0
NC_064017.1	Stowaway|43	9830542	9830637	0.258	0.0	0.372	0.267	0.274	0.125	0.41	0.39	0.53	0.475	0.467	0.217
NC_064017.1	Stowaway|15	9830560	9830721	0.278	0.0	0.0	0.242	0.331	0.185	0.292	0.235	0.33	0.432	0.349	0.371
NC_064017.1	Stowaway|41	9831428	9831482	0.45	0.0	0.81	0.591	0.0	0.0	0.474	0.453	0.625	0.94	0.0	0.968
NC_064017.1	Stowaway|14	9833115	9833173	0.574	0.995	0.0	0.637	0.754	0.996	0.621	0.85	0.606	0.0	1.0	0.0
NC_064017.1	uc|33	9833497	9833567	0.552	0.577	0.0	0.278	0.571	0.831	0.557	0.567	0.52	0.0	0.741	0.0
NC_064017.1	uc|32	9838163	9838309	0.561	0.525	0.474	0.924	0.471	0.0	0.845	0.71	0.623	0.679	0.0	0.782
NC_064017.1	uc|1	9839642	9840021	0.697	0.0	1.0	1.0	0.604	0.0	1.0	0.658	1.0	0.887	0.0	1.0
NC_064017.1	Mutator|14	9840986	9841701	0.0	0.0	0.742	0.0	0.8	0.0	0.0	0.0	0.645	0.85	0.0	0.886
NC_064017.1	uc|9	9853446	9853715	0.177	0.17	0.317	0.0	0.0	0.0	0.0	0.0	0.284	0.0	0.176	0.265
NC_064017.1	Tourist|17	9853578	9853599	0.823	0.807	0.809	0.904	0.888	0.891	0.874	0.923	0.834	0.919	0.776	0.872
NC_064017.1	uc|1	9857819	9858662	0.748	0.0	0.0	0.0	0.852	0.0	0.0	0.0	0.84	0.786	0.0	0.0
NC_064017.1	Stowaway|36	9859602	9859763	1.0	0.918	1.0	0.958	0.954	0.791	0.0	0.888	0.987	0.979	0.944	0.968
NC_064017.1	Tourist|2	9862065	9862226	0.439	0.427	0.732	0.0	0.568	0.691	0.643	0.756	0.772	0.835	0.747	0.774
NC_064017.1	Stowaway|15	9873761	9873889	0.441	0.0	0.391	0.0	0.264	0.0	0.0	0.0	0.0	0.286	0.0	0.232
NC_064017.1	Stowaway|43	9873857	9873976	0.0	0.0	0.401	0.205	0.0	0.0	0.238	0.0	0.0	0.706	0.0	0.201
NC_064017.1	hAT|21	9894486	9894606	0.366	0.526	0.667	0.418	0.46	0.599	0.778	0.908	0.769	0.363	0.693	0.686
NC_064017.1	Tourist|1	9897488	9897493	0.931	0.868	0.8	0.888	0.893	0.951	0.898	0.847	0.976	0.979	0.887	0.936
NC_064017.1	hAT|25	9915018	9915023	0.0	1.0	0.0	1.0	1.0	0.0	0.991	1.0	0.858	1.0	0.967	1.0
NC_064017.1	Stowaway|31	9915530	9916055	0.762	0.86	0.684	0.792	0.733	0.846	0.792	0.716	0.696	0.851	0.838	0.685
NC_064017.1	Stowaway|6	9915534	9915995	0.0	0.0	0.0	0.29	0.267	0.0	0.0	0.536	0.0	0.0	0.0	0.315
NC_064017.1	Tourist|20	9917288	9917722	1.0	0.0	0.0	0.0	0.0	0.0	1.0	0.0	0.0	1.0	0.932	0.0
NC_064017.1	Tourist|20	9918602	9918627	0.943	0.926	0.817	0.733	0.736	0.728	0.848	0.797	0.692	0.802	0.924	0.705
NC_064017.1	Tourist|7	9926929	9927256	1.0	0.716	1.0	0.942	0.824	1.0	0.943	0.905	1.0	0.919	1.0	0.897
NC_064017.1	Stowaway|30	9930673	9930675	0.949	0.877	0.889	0.748	0.725	0.771	0.76	0.872	0.791	0.737	0.784	0.575
NC_064017.1	Tourist|1	9931828	9931976	0.0	0.917	1.0	1.0	0.973	0.0	0.9	0.898	0.857	1.0	1.0	0.962
NC_064017.1	Stowaway|11	9932336	9932350	1.0	0.937	1.0	0.886	1.0	0.875	0.975	0.977	1.0	1.0	0.965	1.0
NC_064017.1	uc|33	9932674	9932721	0.742	0.266	0.597	0.572	0.734	0.824	0.805	0.583	0.748	0.639	0.649	0.669
NC_064017.1	Tourist|4	9939615	9939941	1.0	1.0	1.0	1.0	1.0	1.0	0.942	0.938	1.0	0.942	1.0	1.0
NC_064017.1	Tourist|5	9945257	9945393	1.0	0.9	1.0	0.806	0.891	0.981	1.0	1.0	0.914	0.862	1.0	1.0
NC_064017.1	Stowaway|4	9949256	9949266	0.546	0.447	0.702	0.493	0.577	0.619	0.394	0.515	0.511	0.621	0.691	0.63
NC_064017.1	Tourist|7	9963095	9963105	0.948	1.0	1.0	0.928	0.985	1.0	1.0	1.0	0.0	1.0	0.962	0.0
NC_064017.1	Tourist|17	9963407	9963745	0.0	0.0	0.0	0.0	0.0	0.874	0.0	0.826	0.0	0.0	0.0	0.0
NC_064017.1	uc|9	9963407	9963555	0.626	0.458	0.189	0.0	0.201	0.186	0.246	0.218	0.37	0.335	0.254	0.34
NC_064017.1	Tourist|17	9963551	9963552	0.622	0.733	0.811	0.689	0.774	0.0	0.765	0.0	0.754	0.797	0.696	0.786
NC_064017.1	uc|1	9966771	9966774	0.376	0.427	0.391	0.396	0.358	0.353	0.438	0.433	0.42	0.38	0.396	0.401
NC_064017.1	uc|32	9969010	9969046	0.408	0.511	0.57	0.555	0.599	0.442	0.416	0.598	0.456	0.705	0.482	0.363
NC_064017.1	uc|1	9981129	9981463	0.0	0.0	0.0	0.0	0.0	0.0	0.448	0.0	0.0	0.0	0.0	0.0
NC_064017.1	uc|27	9994086	9994233	0.467	0.639	0.565	0.618	0.523	0.0	0.665	0.541	0.591	0.597	0.606	0.427
NC_064017.1	Stowaway|36	10002793	10002811	0.0	0.0	0.739	0.0	0.0	0.798	0.366	0.0	0.0	0.0	0.406	0.0
NC_064017.1	Mutator|24	10012783	10013664	0.336	0.738	0.46	0.749	0.347	0.789	0.644	0.786	0.886	0.69	0.645	0.55
NC_064017.1	Mutator|22	10012950	10013400	0.393	0.0	0.35	0.0	0.0	0.0	0.331	0.0	0.0	0.0	0.406	0.414
NC_064017.1	Tourist|21	10014870	10014896	1.0	0.883	1.0	1.0	1.0	1.0	0.0	1.0	0.835	0.937	0.839	0.903
NC_064017.1	Stowaway|15	10021151	10021171	0.893	0.916	0.819	0.917	0.687	0.744	0.83	0.88	0.82	0.857	0.878	0.927
NC_064017.1	uc|1	10024710	10024832	1.0	0.969	1.0	0.937	0.825	1.0	0.969	0.981	1.0	1.0	0.0	0.903
NC_064017.1	Stowaway|43	10036615	10036787	0.166	0.216	0.299	0.171	0.318	0.371	0.0	0.668	0.515	0.286	0.295	0.288
NC_064017.1	Stowaway|15	10036740	10036857	0.313	0.36	0.335	0.22	0.529	0.0	0.0	0.0	0.294	0.391	0.45	0.211
NC_064017.1	uc|33	10042041	10042249	0.38	0.455	0.139	0.0	0.273	0.279	0.0	0.377	0.0	0.25	0.159	0.219
NC_064017.1	hAT|2	10043501	10043615	0.949	0.873	0.0	0.0	0.0	0.0	0.0	1.0	1.0	1.0	1.0	1.0
NC_064017.1	uc|1	10045174	10045290	0.934	0.826	0.843	0.923	1.0	0.916	0.994	1.0	0.928	0.988	0.854	0.919
NC_064017.1	hAT|20	10054059	10054740	0.853	1.0	0.958	0.951	1.0	0.952	1.0	0.872	0.927	1.0	0.952	0.923
NC_064017.1	hAT|21	10055250	10055263	0.824	0.804	0.808	0.873	0.838	0.814	0.902	1.0	0.884	1.0	0.899	0.93
NC_064017.1	uc|33	10057622	10057663	0.993	0.866	1.0	0.927	0.0	1.0	1.0	0.93	1.0	1.0	0.878	0.0
NC_064017.1	hAT|21	10062478	10062484	0.92	0.734	0.608	0.833	0.836	0.77	0.749	0.826	0.927	0.781	0.916	0.841
NC_064017.1	uc|33	10075021	10076045	0.0	0.0	0.248	0.393	0.403	0.0	0.408	0.0	0.0	0.0	0.162	0.0
NC_064017.1	Tourist|2	10077949	10077962	0.881	0.928	0.944	0.922	0.916	0.765	0.864	0.879	0.909	0.905	0.929	1.0
[truncated: 58,427 more rows]

## Sheet: S7.P4_all_PoopTE2_MITEs
chr	family	start	end	P4-1	P4-7	P4-15	P4-29	P4-32	P4-35	P4-46	P4-47	P4-56	P4-60	P4-62	P4-64
NC_064017.1	Tourist|20	25169	25401	0.0	0.808	0.752	0.0	0.772	0.811	0.588	0.531	0.0	0.725	0.636	0.671
NC_064017.1	Stowaway|36	33745	33874	0.0	1.0	1.0	0.0	1.0	0.0	0.0	1.0	0.0	1.0	0.0	0.949
NC_064017.1	Stowaway|4	35870	36010	0.0	0.0	0.654	0.0	0.794	0.0	0.0	0.986	0.0	0.84	0.0	1.0
NC_064017.1	Tourist|7	51028	51330	0.0	0.503	1.0	0.0	0.927	0.819	0.0	0.552	0.0	0.486	0.0	0.693
NC_064017.1	Tourist|7	53671	53682	1.0	1.0	0.952	0.88	0.736	0.965	0.969	0.845	0.0	0.917	0.882	0.926
NC_064017.1	Tourist|7	69038	69260	0.897	0.545	0.0	0.731	0.0	0.593	0.957	0.586	0.887	0.727	0.686	0.691
NC_064017.1	uc|5	91683	92176	0.0	0.0	0.942	0.0	0.917	0.53	0.0	0.545	0.0	0.485	0.0	0.48
NC_064017.1	Mutator|24	93268	93845	0.0	0.818	1.0	0.0	1.0	0.534	0.0	0.688	0.0	0.559	0.0	0.542
NC_064017.1	hAT|9	98817	98889	0.97	0.468	0.0	1.0	0.0	0.455	0.956	0.458	0.939	0.806	0.934	0.443
NC_064017.1	Stowaway|36	101582	101723	0.0	0.555	1.0	0.0	0.956	0.696	0.0	0.738	0.0	0.632	0.0	0.682
NC_064017.1	hAT|17	110557	110623	1.0	0.543	0.0	1.0	0.0	0.507	1.0	0.561	1.0	0.602	0.978	0.636
NC_064017.1	Tourist|7	115175	115191	0.0	0.532	0.918	0.0	1.0	0.431	0.0	0.325	0.0	0.528	0.0	0.0
NC_064017.1	Stowaway|10	119841	119890	0.0	0.279	0.475	0.0	0.367	0.46	0.353	0.321	0.263	0.0	0.0	0.444
NC_064017.1	Stowaway|39	130681	130715	0.905	1.0	1.0	0.84	0.989	1.0	0.823	0.889	1.0	0.842	0.746	0.858
NC_064017.1	uc|1	132799	133271	0.952	0.889	0.0	0.912	0.0	0.678	1.0	0.743	0.968	0.903	0.949	0.0
NC_064017.1	uc|28	133575	133731	0.332	0.435	0.33	0.342	0.327	0.329	0.267	0.477	0.645	0.293	0.227	0.416
NC_064017.1	uc|10	138276	138325	0.99	0.565	0.0	0.964	0.0	0.666	0.98	0.515	0.983	0.543	0.993	0.842
NC_064017.1	uc|41	146740	147211	0.0	0.621	1.0	0.0	0.955	0.292	0.0	0.454	0.0	0.651	0.0	0.481
NC_064017.1	Tourist|19	162640	163553	0.698	0.0	0.0	0.0	0.0	0.401	0.405	0.409	0.476	0.0	0.359	0.49
NC_064017.1	Tourist|17	162745	163238	0.603	0.851	0.627	0.758	0.754	0.712	0.63	0.642	0.594	0.613	0.649	0.696
NC_064017.1	uc|6	165711	165722	0.892	0.946	0.947	0.937	0.934	0.888	0.0	0.955	0.833	0.91	0.807	0.0
NC_064017.1	Stowaway|4	166120	166218	0.0	0.456	0.735	0.0	0.524	0.478	0.0	0.474	0.0	0.336	0.0	0.307
NC_064017.1	uc|9	170497	170501	0.325	0.603	0.738	0.465	0.522	0.644	0.575	0.468	0.505	0.789	0.498	0.643
NC_064017.1	hAT|6	170705	171429	0.0	0.421	1.0	0.0	1.0	0.647	0.0	0.418	0.0	0.674	0.0	0.432
NC_064017.1	Stowaway|16	171939	172077	0.0	0.452	0.537	0.0	0.387	0.372	0.0	0.396	0.0	0.315	0.0	0.511
NC_064017.1	Stowaway|40	172308	172359	0.899	0.462	0.0	0.875	0.0	0.438	0.96	0.523	0.95	0.366	0.929	0.411
NC_064017.1	Tourist|17	179539	179546	0.0	0.713	0.0	0.0	0.846	0.72	0.0	0.75	0.0	0.734	0.0	0.0
NC_064017.1	Stowaway|17	179855	180162	0.0	0.0	0.788	0.0	0.0	0.0	0.0	0.0	0.0	0.0	0.0	0.0
NC_064017.1	Tourist|5	192980	193303	1.0	0.863	0.0	0.926	0.0	0.851	0.988	0.593	1.0	0.771	1.0	0.0
NC_064017.1	Tourist|1	194816	194833	0.461	0.352	0.0	0.639	0.0	0.253	0.649	0.429	0.572	0.477	0.501	0.283
NC_064017.1	Tourist|7	214920	214943	0.876	0.894	0.779	0.87	0.964	0.99	0.954	0.857	1.0	0.882	0.851	0.92
NC_064017.1	Stowaway|3	231928	231985	0.0	0.548	0.589	0.0	0.665	0.398	0.0	0.553	0.0	0.459	0.0	0.633
NC_064017.1	uc|33	245376	245621	0.0	0.387	0.409	0.0	0.524	0.217	0.0	0.198	0.0	0.272	0.0	0.246
NC_064017.1	uc|4	246749	246969	0.793	0.422	0.708	0.666	0.632	0.66	0.536	0.701	0.725	0.6	0.846	0.721
NC_064017.1	Tourist|17	248574	248621	0.0	0.776	0.872	0.0	0.6	0.481	0.0	0.5	0.0	0.408	0.0	0.71
NC_064017.1	uc|27	250592	250636	0.851	0.761	0.796	0.732	0.0	0.901	0.854	0.829	0.818	0.769	0.884	0.918
NC_064017.1	Stowaway|15	252997	253017	0.0	0.0	0.302	0.0	0.411	0.0	0.0	0.0	0.0	0.0	0.0	0.0
NC_064017.1	Tourist|10	254878	254927	0.0	0.759	0.924	0.0	0.96	0.671	0.0	0.388	0.0	0.762	0.0	0.684
NC_064017.1	uc|9	256822	256874	1.0	0.0	0.0	0.993	0.0	0.609	0.668	0.603	1.0	0.659	1.0	0.683
NC_064017.1	Tourist|1	274810	274939	0.0	0.665	0.932	0.0	0.89	0.674	0.0	0.634	0.0	0.412	0.0	0.611
NC_064017.1	Stowaway|14	274818	274866	0.983	0.794	0.0	0.852	0.0	0.602	1.0	0.656	0.994	0.691	0.964	0.602
NC_064017.1	Tourist|2	279729	279759	0.972	0.499	0.0	0.945	0.0	0.654	1.0	0.679	0.0	0.495	1.0	0.0
NC_064017.1	Tourist|12	298696	299040	0.0	0.758	1.0	0.0	0.867	0.768	0.0	0.798	0.0	0.767	0.0	0.839
NC_064017.1	uc|9	301072	301181	0.497	0.521	0.0	0.53	0.0	0.271	0.655	0.0	0.566	0.383	0.857	0.633
NC_064017.1	hAT|21	303954	304077	1.0	0.646	0.707	0.927	0.639	0.549	0.925	0.897	0.885	0.753	0.907	0.77
NC_064017.1	Stowaway|3	304901	304932	0.796	0.903	0.906	0.868	0.858	0.813	0.839	0.825	0.903	0.975	0.748	0.829
NC_064017.1	uc|9	316552	316599	0.632	0.917	0.0	0.594	0.0	0.285	0.513	0.51	0.7	0.218	0.701	0.336
NC_064017.1	Stowaway|34	328420	328969	0.602	0.0	0.0	0.578	0.0	0.0	0.0	0.0	0.0	0.0	0.0	0.0
NC_064017.1	hAT|22	346091	346221	1.0	0.675	0.0	0.935	0.0	0.666	0.872	0.664	0.87	0.402	0.697	0.702
NC_064017.1	uc|32	347903	348204	0.0	0.0	0.0	0.0	0.0	0.438	0.0	0.0	0.0	0.0	0.0	0.0
NC_064017.1	uc|33	348046	348163	0.681	0.514	0.0	0.798	0.0	0.721	0.723	0.601	0.808	0.511	0.69	0.423
NC_064017.1	uc|32	348079	348137	0.0	0.5	0.933	0.0	1.0	0.0	0.0	0.617	0.0	0.59	0.0	0.567
NC_064017.1	Stowaway|6	358994	359456	0.727	0.635	0.0	0.528	0.0	0.0	0.677	0.0	0.563	0.0	0.856	0.723
NC_064017.1	uc|5	360599	361151	1.0	1.0	0.0	1.0	0.0	1.0	0.958	0.834	0.925	1.0	1.0	1.0
NC_064017.1	Tourist|15	362672	362780	0.566	0.27	0.399	0.473	0.0	0.487	0.426	0.368	0.497	0.28	0.453	0.486
NC_064017.1	Stowaway|42	370978	371066	0.9	0.0	0.0	1.0	0.0	0.552	1.0	0.0	1.0	0.722	1.0	0.851
NC_064017.1	Tourist|17	371089	371249	0.0	0.789	1.0	0.0	1.0	0.774	0.0	0.872	0.0	0.825	0.0	0.536
NC_064017.1	Tourist|21	373480	373595	0.798	0.921	0.797	0.763	0.824	0.828	0.838	0.865	0.781	0.851	0.736	0.88
NC_064017.1	Stowaway|17	373993	374059	0.0	0.633	0.887	0.0	0.985	0.783	0.0	0.379	0.0	0.568	0.0	0.797
NC_064017.1	Mutator|10	376042	376168	0.82	0.499	0.511	0.593	0.549	0.359	0.598	0.578	0.522	0.0	0.621	0.496
NC_064017.1	Stowaway|3	377186	377187	0.0	0.773	0.943	0.0	0.806	0.818	0.0	0.703	0.0	0.682	0.0	0.715
NC_064017.1	Tourist|17	378178	378178	0.0	0.0	0.0	0.0	0.0	0.0	0.0	0.0	0.948	0.0	0.0	0.0
NC_064017.1	Tourist|17	378188	378234	0.956	0.732	0.0	0.963	0.0	0.817	0.976	0.549	0.0	0.676	0.998	0.692
NC_064017.1	Tourist|12	378656	379031	0.895	1.0	1.0	0.886	1.0	0.969	0.962	0.983	1.0	0.948	0.934	0.936
NC_064017.1	Stowaway|30	380855	380938	0.357	0.0	0.307	0.187	0.269	0.29	0.186	0.296	0.418	0.323	0.0	0.227
NC_064017.1	Stowaway|1	380897	380930	0.685	0.831	0.637	0.857	0.699	0.701	0.863	0.724	0.645	0.711	0.815	0.875
NC_064017.1	uc|33	384169	384284	0.321	0.219	0.291	0.194	0.242	0.447	0.0	0.413	0.289	0.0	0.174	0.441
NC_064017.1	Mutator|20	389869	389993	0.744	0.335	0.0	0.853	0.0	0.552	0.507	0.363	0.955	0.365	0.492	0.365
NC_064017.1	Tourist|2	404947	404979	1.0	1.0	0.979	0.858	0.95	0.933	0.907	0.826	0.972	0.937	0.99	0.871
NC_064017.1	Stowaway|17	406883	406960	0.938	0.881	0.97	0.844	0.856	0.958	0.94	0.833	0.825	0.809	0.934	0.884
NC_064017.1	Stowaway|1	407400	407477	0.878	0.669	0.955	0.795	1.0	0.843	0.953	0.781	0.753	0.819	0.829	0.826
NC_064017.1	uc|32	408306	408566	0.403	0.0	0.139	0.251	0.0	0.246	0.195	0.235	0.0	0.365	0.201	0.409
NC_064017.1	Stowaway|1	408371	408396	0.71	0.708	0.667	0.684	0.685	0.561	0.729	0.683	0.78	0.607	0.666	0.781
NC_064017.1	Stowaway|14	416081	416097	1.0	0.941	0.912	0.979	1.0	0.891	0.941	0.854	0.964	0.919	1.0	0.764
NC_064017.1	Stowaway|39	416469	416491	0.832	0.742	0.817	0.931	0.818	0.899	0.861	0.923	0.838	0.968	0.727	0.7
NC_064017.1	Tourist|14	422465	422868	0.851	0.408	0.0	0.722	0.0	0.678	0.8	0.528	0.794	0.0	0.743	0.0
NC_064017.1	uc|32	423568	423595	0.855	1.0	0.922	0.916	0.817	1.0	0.945	0.959	0.988	0.786	0.899	0.954
NC_064017.1	Tourist|17	424252	424823	0.0	0.0	0.0	0.0	0.0	0.364	0.441	0.0	0.0	0.28	0.329	0.0
NC_064017.1	Stowaway|39	424270	424789	0.674	0.4	0.499	0.346	0.0	0.429	0.41	0.564	0.0	0.491	0.527	0.23
NC_064017.1	Stowaway|14	426101	426511	0.377	0.737	0.815	0.727	0.758	0.698	0.509	0.632	0.786	0.476	0.902	0.717
NC_064017.1	Stowaway|12	429922	429933	0.661	0.76	0.906	0.829	1.0	0.938	0.872	0.675	0.804	0.816	0.893	0.917
NC_064017.1	Stowaway|39	430381	430431	0.948	0.0	0.758	0.779	0.881	0.979	0.97	0.9	0.959	0.944	0.888	0.869
NC_064017.1	Stowaway|3	470343	470380	0.81	0.89	0.633	0.893	0.724	0.562	0.872	0.852	0.844	0.86	0.861	0.776
NC_064017.1	uc|5	478281	479096	1.0	1.0	1.0	1.0	1.0	1.0	0.991	1.0	1.0	1.0	0.982	1.0
NC_064017.1	hAT|21	482270	482283	1.0	0.775	0.849	0.711	0.789	0.919	0.678	0.813	0.775	0.849	0.602	0.671
NC_064017.1	Tourist|10	484114	484114	0.94	0.968	0.927	0.977	1.0	0.961	0.892	0.963	0.76	0.0	0.881	0.921
NC_064017.1	Tourist|2	489596	489613	0.939	0.862	0.89	0.838	0.951	0.882	0.914	0.705	0.936	0.95	0.798	0.796
NC_064017.1	hAT|27	490433	490504	0.37	0.425	0.621	0.682	0.506	0.508	0.379	0.37	0.552	0.501	0.638	0.526
NC_064017.1	Stowaway|39	494677	494718	0.807	0.823	0.872	0.968	0.909	0.914	0.983	0.886	0.889	0.958	0.946	0.969
NC_064017.1	Tourist|17	497029	497071	0.54	0.633	0.0	0.573	0.0	0.931	0.958	0.608	1.0	0.389	0.939	0.782
NC_064017.1	uc|1	497435	497547	0.608	0.793	0.785	0.68	0.7	0.559	0.59	0.808	0.606	0.681	0.726	0.676
NC_064017.1	uc|22	500758	500991	0.0	0.0	0.201	0.0	0.257	0.3	0.0	0.387	0.0	0.0	0.0	0.191
NC_064017.1	Stowaway|18	503428	503920	0.544	0.0	0.659	0.0	0.487	0.0	0.522	0.551	0.0	0.593	0.412	0.0
NC_064017.1	Stowaway|25	503430	503918	0.0	0.0	0.0	0.0	0.0	0.0	0.0	0.0	0.0	0.0	0.564	0.0
NC_064017.1	Tourist|9	504246	504262	0.931	1.0	0.939	0.871	0.863	1.0	0.981	0.942	0.938	1.0	0.855	0.0
NC_064017.1	Mutator|20	507710	507734	0.817	0.891	0.943	0.627	0.783	0.568	0.752	0.677	0.912	0.972	1.0	0.627
NC_064017.1	Stowaway|41	509920	509965	0.975	0.552	0.0	0.947	0.0	0.907	0.942	0.709	0.952	0.503	0.967	0.531
NC_064017.1	uc|4	510274	510900	0.0	0.0	0.867	0.77	0.709	0.849	0.887	0.0	0.0	0.0	0.954	0.0
NC_064017.1	hAT|28	524632	524768	0.814	0.589	0.0	0.756	0.872	0.68	0.689	0.664	0.614	0.671	0.516	0.567
NC_064017.1	Tourist|20	528161	528592	0.0	0.0	0.998	0.0	0.974	0.0	0.901	0.0	0.895	1.0	0.0	1.0
NC_064017.1	Stowaway|14	528987	529130	1.0	1.0	0.0	1.0	0.0	0.923	1.0	0.964	1.0	1.0	0.962	1.0
NC_064017.1	uc|9	531002	531010	0.625	0.368	0.0	0.653	0.0	0.713	0.621	0.544	0.804	0.532	0.724	0.502
NC_064017.1	Stowaway|14	531884	531892	0.0	0.0	1.0	0.0	0.999	0.0	0.0	0.597	0.0	0.673	0.0	0.0
NC_064017.1	Stowaway|31	539407	539609	0.941	0.854	0.798	0.853	0.833	1.0	0.855	0.735	0.771	0.57	0.817	0.874
NC_064017.1	uc|33	544946	545019	0.0	0.0	0.635	0.0	0.38	0.0	0.0	0.405	0.0	0.411	0.0	0.333
NC_064017.1	Tourist|1	545623	545631	0.918	0.622	0.608	0.958	0.0	0.984	1.0	0.772	0.903	0.896	0.823	0.878
NC_064017.1	uc|33	548846	548865	0.0	0.419	0.495	0.0	0.819	0.0	0.0	0.49	0.0	0.44	0.0	0.346
NC_064017.1	Stowaway|3	568594	568634	0.784	0.848	0.971	0.735	0.69	0.77	0.755	0.859	0.757	0.854	0.775	0.896
NC_064017.1	Mutator|2	574357	574430	0.463	0.0	0.0	0.527	0.0	0.397	0.511	0.332	0.601	0.0	0.565	0.295
NC_064017.1	uc|13	574372	574474	0.504	0.681	0.0	0.843	0.0	0.656	0.536	0.275	0.478	0.498	0.526	0.317
NC_064017.1	Tourist|2	590903	591243	0.0	0.0	0.0	0.0	0.0	0.594	0.0	0.0	0.0	0.0	0.0	0.0
NC_064017.1	Stowaway|4	602501	602529	0.0	0.421	0.84	0.0	0.604	0.0	0.0	0.28	0.0	0.415	0.0	0.0
NC_064017.1	Stowaway|24	606423	606441	1.0	0.692	0.0	1.0	0.0	0.914	1.0	0.375	1.0	0.579	0.979	0.487
NC_064017.1	Stowaway|15	628599	628686	0.465	0.481	0.384	0.666	0.547	0.499	0.62	0.324	0.608	0.317	0.463	0.46
NC_064017.1	Stowaway|4	629973	630355	1.0	0.0	0.656	1.0	0.661	1.0	0.976	0.885	0.936	0.786	0.956	0.712
NC_064017.1	Tourist|17	636248	636560	0.559	0.565	0.0	0.702	0.0	0.59	0.577	0.351	0.475	0.461	0.702	0.384
NC_064017.1	Tourist|17	638040	638089	0.0	0.513	0.187	0.0	0.428	0.0	0.0	0.497	0.0	0.0	0.0	0.154
NC_064017.1	uc|20	640065	640107	0.0	0.0	0.795	0.0	0.711	0.0	0.0	0.552	0.0	0.431	0.0	0.547
NC_064017.1	Stowaway|33	641532	641598	0.0	0.419	0.817	0.0	0.792	0.0	0.0	0.674	0.0	0.48	0.0	0.585
NC_064017.1	hAT|24	645958	646064	0.892	0.411	0.0	0.875	0.0	0.773	0.84	0.551	0.777	0.0	0.872	0.495
NC_064017.1	hAT|24	646068	646594	0.0	0.0	0.0	0.0	0.0	0.0	0.0	0.0	0.0	0.372	0.0	0.0
NC_064017.1	Tourist|13	646141	646592	0.0	0.605	0.88	0.0	0.932	0.0	0.0	0.473	0.0	0.419	0.0	0.464
NC_064017.1	Stowaway|12	648591	648931	0.0	0.0	0.0	0.0	0.507	0.0	0.0	0.0	0.0	0.0	0.0	0.0
NC_064017.1	Stowaway|6	650236	650455	0.0	0.405	0.699	0.0	0.807	0.0	0.0	0.548	0.0	0.577	0.0	0.562
NC_064017.1	hAT|15	652367	652785	0.0	0.0	0.735	0.0	0.964	0.0	0.841	0.906	0.0	0.882	0.0	0.866
NC_064017.1	uc|32	655450	655540	0.0	0.0	0.712	0.0	0.0	0.0	0.0	0.972	0.0	0.662	0.0	0.804
NC_064017.1	Stowaway|1	660143	660189	0.0	0.0	0.468	0.0	0.56	0.0	0.0	0.418	0.0	0.581	0.0	0.476
NC_064017.1	uc|4	663186	663346	0.0	0.985	0.791	0.0	1.0	0.0	0.0	0.0	0.0	0.393	0.0	0.7
NC_064017.1	Stowaway|5	666451	666772	0.0	0.0	0.0	0.0	0.0	0.0	0.0	0.0	0.0	0.56	0.0	0.394
NC_064017.1	Stowaway|19	666494	666661	0.0	0.0	0.618	0.0	0.511	0.0	0.0	0.271	0.0	0.382	0.0	0.379
NC_064017.1	Stowaway|5	666596	666696	0.884	0.773	0.0	0.872	0.0	0.732	0.822	0.436	0.896	0.0	0.822	0.0
NC_064017.1	hAT|27	667677	667795	0.0	0.365	0.614	0.0	0.644	0.0	0.0	0.42	0.0	0.171	0.0	0.434
NC_064017.1	Stowaway|29	668047	668207	0.0	0.669	0.908	0.0	0.929	0.0	0.0	0.621	0.0	0.696	0.0	0.436
NC_064017.1	Stowaway|43	675238	675403	0.223	0.0	0.146	0.145	0.0	0.195	0.196	0.231	0.133	0.275	0.108	0.258
NC_064017.1	Stowaway|15	675262	675491	0.301	0.226	0.3	0.0	0.227	0.477	0.0	0.183	0.0	0.175	0.228	0.19
NC_064017.1	Tourist|7	679443	679505	0.707	0.772	0.638	0.609	0.79	0.668	0.739	0.494	0.811	0.649	0.322	0.562
NC_064017.1	uc|9	680947	681053	0.0	0.337	0.432	0.0	0.373	0.0	0.0	0.595	0.0	0.335	0.0	0.414
NC_064017.1	hAT|27	681450	681559	0.0	0.0	0.0	0.709	0.0	0.586	0.891	0.0	0.0	0.0	0.884	0.0
NC_064017.1	uc|33	684014	684077	0.305	0.324	0.0	0.293	0.0	0.4	0.365	0.361	0.361	0.254	0.238	0.357
NC_064017.1	uc|33	689501	689679	0.671	0.403	0.0	0.579	0.0	0.743	0.712	0.538	0.762	0.48	0.784	0.316
NC_064017.1	hAT|25	690383	690383	0.0	0.0	0.0	0.0	0.878	0.0	0.0	0.0	0.0	0.0	0.0	0.601
NC_064017.1	Stowaway|39	691234	691240	0.0	0.452	0.0	0.0	0.941	0.0	0.0	0.446	0.0	0.582	0.0	0.4
NC_064017.1	uc|33	693048	693986	0.533	0.362	0.0	0.649	0.0	0.558	0.393	0.341	0.542	0.408	0.505	0.381
NC_064017.1	uc|5	694265	694295	0.987	0.808	0.0	0.927	0.0	0.906	0.974	0.74	0.988	0.746	1.0	0.532
NC_064017.1	Stowaway|3	694624	694712	0.0	0.401	1.0	0.0	0.875	0.0	0.0	0.459	0.0	0.591	0.0	0.69
NC_064017.1	Tourist|1	695592	695592	0.0	0.0	0.0	0.0	0.0	0.0	0.0	0.0	0.0	0.62	0.0	0.594
NC_064017.1	Stowaway|14	701214	701229	0.0	0.577	0.866	0.0	1.0	0.0	0.0	0.741	0.0	0.768	0.0	0.672
NC_064017.1	uc|15	703331	703453	0.971	0.458	0.0	0.63	0.0	0.707	0.716	0.599	0.833	0.639	0.68	0.745
NC_064017.1	uc|33	703970	703983	0.0	0.517	0.576	0.0	0.606	0.0	0.0	0.333	0.0	0.549	0.0	0.357
NC_064017.1	Stowaway|15	706677	706727	0.0	0.0	0.0	0.0	0.332	0.0	0.0	0.163	0.0	0.207	0.0	0.0
NC_064017.1	hAT|11	707563	708346	0.0	0.448	0.943	0.0	1.0	0.0	0.0	0.422	0.0	0.282	0.0	0.395
NC_064017.1	Stowaway|36	710077	710099	0.0	0.811	1.0	0.0	1.0	0.0	0.0	0.528	0.0	0.61	0.0	0.548
NC_064017.1	Stowaway|11	724656	724782	0.625	0.41	0.639	0.867	0.361	0.594	0.561	0.423	0.681	0.439	0.219	0.544
NC_064017.1	Stowaway|12	736311	736339	0.0	0.307	0.855	0.0	0.958	0.0	0.0	0.351	0.0	0.462	0.0	0.476
NC_064017.1	Tourist|17	744550	744643	0.688	0.453	0.0	0.651	0.0	0.646	0.668	0.366	0.819	0.377	0.737	0.442
NC_064017.1	Tourist|17	745028	745633	0.866	0.87	0.755	0.892	0.657	0.924	0.768	0.776	0.84	0.854	1.0	0.696
NC_064017.1	uc|9	745317	745620	0.0	0.0	0.229	0.0	0.0	0.0	0.0	0.0	0.0	0.0	0.0	0.0
NC_064017.1	uc|1	746621	747380	0.0	0.734	0.852	0.0	0.775	0.0	0.0	0.0	0.0	0.783	0.0	0.0
NC_064017.1	Stowaway|25	748391	748737	0.0	0.646	0.0	0.0	0.411	0.578	0.552	0.0	0.657	0.506	0.504	0.0
NC_064017.1	Stowaway|14	748393	748842	0.0	0.0	0.0	0.586	0.518	0.0	0.0	0.0	0.507	0.444	0.496	0.624
NC_064017.1	Stowaway|14	749512	749551	0.908	0.642	0.0	1.0	0.0	0.872	0.979	0.543	0.961	0.746	1.0	0.674
NC_064017.1	Stowaway|43	749817	750017	0.167	0.0	0.0	0.0	0.0	0.377	0.308	0.151	0.0	0.0	0.272	0.182
NC_064017.1	Mutator|20	749918	750029	0.563	0.597	0.0	0.624	0.0	0.75	0.485	0.414	0.682	0.635	0.541	0.463
NC_064017.1	Stowaway|8	752592	753271	0.605	0.0	0.0	0.727	0.0	0.631	0.67	0.0	0.0	0.383	0.72	0.414
NC_064017.1	Stowaway|3	754210	754329	0.0	0.516	0.766	0.0	0.771	0.0	0.0	0.496	0.0	0.486	0.0	0.642
NC_064017.1	Stowaway|8	755619	755819	0.491	0.566	0.399	0.498	0.53	0.599	0.71	0.592	0.465	0.544	0.663	0.468
NC_064017.1	Mutator|13	758601	758691	0.752	0.645	0.0	0.564	0.0	0.862	0.781	0.492	0.83	0.596	0.843	0.484
NC_064017.1	Stowaway|21	761822	761868	0.663	0.355	0.0	0.59	0.0	0.714	0.619	0.344	0.889	0.393	0.613	0.579
NC_064017.1	uc|20	762289	762362	0.893	0.648	0.0	0.814	0.0	0.836	0.853	0.452	0.901	0.456	0.775	0.448
NC_064017.1	Tourist|17	762548	762594	0.955	0.46	0.0	1.0	0.0	0.985	0.967	0.521	0.997	0.571	0.999	0.795
NC_064017.1	Stowaway|4	763161	763297	0.0	1.0	1.0	0.731	0.0	1.0	0.88	0.827	0.917	0.867	0.887	0.869
NC_064017.1	hAT|25	764820	765485	0.668	0.0	0.0	0.631	0.0	0.592	0.596	0.0	0.0	0.0	0.646	0.0
NC_064017.1	uc|33	766253	767137	0.0	0.0	0.0	0.477	0.0	0.0	0.333	0.0	0.0	0.0	0.0	0.0
NC_064017.1	hAT|9	766320	767093	0.0	0.572	0.0	0.701	0.0	0.0	0.0	0.589	0.0	0.0	0.0	0.696
NC_064017.1	Mutator|22	767864	768246	0.0	0.0	0.0	0.0	0.0	0.0	0.0	0.0	0.0	0.0	0.0	0.468
NC_064017.1	Mutator|24	767964	768809	0.0	0.0	0.0	0.0	0.0	0.52	0.0	0.0	0.0	0.0	0.0	0.0
NC_064017.1	Mutator|22	767966	768128	0.566	0.0	0.0	0.726	0.674	0.501	0.581	0.647	0.675	0.606	0.609	0.0
NC_064017.1	Mutator|24	768464	768613	0.624	0.487	0.675	0.847	0.566	0.0	0.762	0.679	0.549	0.649	0.749	0.725
NC_064017.1	uc|33	769048	769127	0.509	0.543	0.47	0.485	0.428	0.433	0.671	0.424	0.476	0.62	0.63	0.648
NC_064017.1	Tourist|1	770174	770301	0.936	0.869	0.67	0.922	0.764	0.803	0.892	0.76	1.0	0.783	0.945	0.76
NC_064017.1	uc|33	771303	771327	0.0	0.0	0.205	0.0	0.0	0.0	0.0	0.0	0.0	0.168	0.0	0.0
NC_064017.1	Stowaway|5	773601	773670	0.0	0.124	0.132	0.155	0.172	0.0	0.225	0.173	0.0	0.238	0.282	0.347
NC_064017.1	uc|33	776863	776891	0.0	0.333	0.477	0.0	0.484	0.0	0.0	0.499	0.333	0.351	0.423	0.0
NC_064017.1	hAT|25	777836	778545	0.722	0.478	0.0	0.64	0.0	0.762	0.718	0.627	0.5	0.43	0.618	0.619
NC_064017.1	Tourist|20	779284	779295	0.908	0.905	0.914	0.907	0.966	0.913	1.0	0.894	1.0	0.929	1.0	0.951
NC_064017.1	hAT|28	787136	787263	0.601	0.685	0.593	0.527	0.727	0.752	0.694	0.712	0.72	0.762	0.499	0.865
NC_064017.1	hAT|6	802705	802979	0.865	1.0	0.931	0.837	0.888	0.935	0.955	0.916	1.0	0.972	0.5	0.965
NC_064017.1	uc|19	810595	810636	0.91	0.908	0.857	0.993	0.901	0.981	0.0	0.958	0.893	0.867	0.939	0.973
NC_064017.1	uc|24	820135	820279	0.362	0.0	0.356	0.429	0.476	0.411	0.19	0.306	0.275	0.246	0.378	0.0
NC_064017.1	Stowaway|19	820904	820928	0.942	0.834	1.0	0.0	0.809	1.0	0.852	0.892	0.876	0.937	0.862	0.958
NC_064017.1	Stowaway|43	821482	821557	0.0	0.0	0.0	0.0	0.0	0.258	0.206	0.295	0.307	0.206	0.0	0.638
NC_064017.1	hAT|3	821739	822253	0.78	0.95	0.89	0.834	0.821	0.966	0.871	0.883	0.929	0.95	0.75	0.852
NC_064017.1	Stowaway|12	823047	823089	0.629	0.734	0.759	0.73	0.735	0.764	0.705	0.825	0.739	0.836	0.714	0.841
NC_064017.1	Stowaway|41	824847	824939	0.0	0.526	0.774	0.0	0.844	0.0	0.0	0.0	0.0	0.0	0.0	0.0
NC_064017.1	Stowaway|42	838503	838520	0.0	0.487	0.645	0.0	0.638	0.0	0.0	0.394	0.0	0.579	0.0	0.383
NC_064017.1	uc|26	843787	844142	1.0	1.0	1.0	0.978	0.951	1.0	0.966	1.0	1.0	1.0	0.8	1.0
NC_064017.1	Stowaway|1	856825	856959	0.608	0.556	0.606	0.779	0.71	0.545	0.439	0.328	0.563	0.453	0.458	0.628
NC_064017.1	uc|41	860770	860839	0.0	0.536	0.949	0.0	0.962	0.0	0.0	0.676	0.0	0.544	0.0	0.607
NC_064017.1	uc|42	860879	861164	0.562	0.865	0.606	0.238	0.426	0.55	0.381	0.274	0.539	0.501	0.498	0.499
NC_064017.1	Stowaway|41	861347	861759	0.661	0.794	0.568	0.74	0.0	0.678	0.756	0.536	0.669	0.602	0.0	0.66
NC_064017.1	uc|20	861347	861649	0.0	0.275	0.327	0.0	0.233	0.0	0.0	0.0	0.5	0.0	0.0	0.499
NC_064017.1	uc|28	862621	862741	0.41	0.646	0.668	0.32	0.782	0.214	0.578	0.592	0.478	0.667	0.433	0.519
NC_064017.1	uc|32	864611	864614	0.0	0.0	0.792	1.0	0.936	0.0	0.0	0.938	0.0	0.0	0.961	0.883
NC_064017.1	Tourist|2	865185	865186	0.0	0.0	0.975	0.0	0.824	0.0	0.0	0.958	0.0	0.947	0.0	0.0
NC_064017.1	Tourist|10	876077	876396	0.0	0.0	0.0	0.0	1.0	0.0	0.0	0.0	0.0	0.0	0.0	0.0
NC_064017.1	uc|22	876095	876409	0.0	0.0	0.0	0.431	0.0	0.338	0.239	0.274	0.254	0.0	0.388	0.0
NC_064017.1	Tourist|10	876239	876251	0.0	0.452	1.0	0.0	0.0	0.0	0.0	0.47	0.0	0.398	0.0	0.572
NC_064017.1	uc|5	877500	877581	0.751	0.478	0.0	0.67	0.0	0.823	0.775	0.337	0.751	0.377	0.797	0.455
NC_064017.1	uc|6	891664	891666	0.941	0.887	1.0	1.0	0.912	0.0	0.0	1.0	0.0	0.0	0.957	0.933
NC_064017.1	Stowaway|19	896669	896687	0.668	0.0	0.58	0.61	0.685	0.513	0.892	0.829	0.605	0.845	0.727	0.82
NC_064017.1	uc|33	897611	897669	0.0	0.299	0.0	0.0	0.0	0.0	0.447	0.461	0.0	0.0	0.0	0.0
NC_064017.1	uc|33	897671	897749	0.366	0.0	0.0	0.434	0.0	0.504	0.0	0.0	0.338	0.548	0.393	0.467
NC_064017.1	uc|33	906047	906140	0.476	0.46	0.761	0.503	0.392	0.563	0.606	0.47	0.361	0.495	0.606	0.467
NC_064017.1	Stowaway|43	907714	908246	0.0	0.0	0.0	0.0	0.0	0.0	0.0	0.0	0.0	0.0	0.0	0.252
NC_064017.1	Stowaway|15	907727	908347	0.242	0.217	0.208	0.3	0.356	0.293	0.347	0.134	0.0	0.0	0.0	0.205
NC_064017.1	Stowaway|43	907730	908273	0.347	0.0	0.296	0.403	0.28	0.0	0.27	0.395	0.153	0.142	0.0	0.0
NC_064017.1	Stowaway|1	909688	909709	0.0	0.565	0.934	0.0	0.896	0.0	0.0	0.892	0.0	0.653	0.0	0.613
NC_064017.1	Stowaway|27	916434	916468	0.897	0.916	1.0	0.946	0.768	0.932	0.75	0.949	1.0	1.0	0.986	0.823
NC_064017.1	Mutator|21	917904	918255	0.0	0.966	0.948	0.884	0.961	0.0	0.0	1.0	0.895	1.0	1.0	1.0
NC_064017.1	hAT|4	920260	920854	0.0	0.64	0.854	0.0	0.868	0.0	0.0	0.44	0.0	0.502	0.0	0.433
NC_064017.1	Stowaway|3	923287	923339	0.792	0.717	0.994	0.73	0.768	0.742	0.766	1.0	0.86	0.832	0.872	0.98
NC_064017.1	uc|27	930612	930756	0.851	0.55	0.784	0.8	0.652	0.725	0.77	0.679	0.728	0.862	0.674	0.694
NC_064017.1	hAT|19	974702	974785	0.658	0.515	0.678	0.736	0.69	0.82	0.75	0.948	0.71	0.812	0.823	0.813
NC_064017.1	Tourist|1	975348	975367	0.942	0.0	0.881	1.0	0.904	0.0	0.826	0.857	0.0	0.0	0.903	0.975
NC_064017.1	uc|9	989732	989922	0.0	0.378	0.368	0.0	0.434	0.0	0.0	0.372	0.423	0.481	0.0	0.0
NC_064017.1	Stowaway|33	1006453	1006501	0.942	0.873	0.893	0.885	0.795	1.0	0.821	0.905	0.0	0.798	0.848	0.915
NC_064017.1	uc|33	1007942	1008017	0.685	0.405	0.538	0.519	0.726	0.769	0.747	0.439	0.478	0.498	0.558	0.576
NC_064017.1	Tourist|1	1018937	1018951	0.0	0.0	0.754	0.68	0.679	0.721	0.675	0.0	0.748	0.0	0.737	0.0
NC_064017.1	Stowaway|6	1019523	1019652	0.0	0.525	0.277	0.214	0.335	0.571	0.303	0.175	0.445	0.338	0.0	0.0
NC_064017.1	uc|9	1030261	1030280	0.555	0.886	0.787	0.776	0.816	0.655	0.716	0.899	0.697	0.81	0.705	0.923
NC_064017.1	Stowaway|37	1032803	1032917	0.514	0.479	0.625	0.546	0.524	0.514	0.419	0.555	0.419	0.408	0.438	0.301
NC_064017.1	uc|33	1039349	1039372	0.756	0.7	0.604	0.859	0.618	0.674	0.699	0.776	0.661	0.634	0.717	0.866
NC_064017.1	hAT|3	1064832	1065281	0.0	0.0	0.0	0.355	0.0	0.397	0.0	0.416	0.0	0.0	0.0	0.364
NC_064017.1	hAT|4	1064832	1065352	0.737	0.938	0.88	0.652	0.0	0.603	0.656	0.588	0.727	0.809	0.846	0.636
NC_064017.1	Stowaway|4	1085449	1085483	1.0	1.0	0.859	0.0	0.977	0.831	0.836	0.945	1.0	0.881	0.903	0.837
NC_064017.1	uc|27	1088274	1088299	0.823	0.76	0.692	0.608	0.687	0.554	0.802	0.691	0.477	0.663	0.636	0.729
NC_064017.1	Stowaway|40	1091519	1091545	0.855	0.0	0.891	0.838	0.843	0.925	0.917	0.922	0.974	0.972	0.967	0.969
NC_064017.1	Stowaway|3	1092828	1092856	0.682	0.573	0.863	0.738	0.302	0.908	0.564	0.408	0.714	0.588	0.94	0.687
NC_064017.1	uc|33	1097778	1097807	0.865	0.776	0.67	0.731	0.809	0.818	0.716	0.641	0.737	0.76	0.79	0.676
NC_064017.1	Stowaway|27	1098328	1098449	0.337	0.342	0.531	0.361	0.502	0.34	0.271	0.227	0.383	0.311	0.169	0.497
NC_064017.1	Stowaway|9	1098759	1098759	0.247	0.0	0.0	0.0	0.0	0.0	0.0	0.0	0.0	0.0	0.0	0.0
NC_064017.1	Stowaway|9	1098808	1098838	0.0	0.0	0.254	0.17	0.0	0.0	0.278	0.0	0.0	0.189	0.172	0.0
NC_064017.1	Stowaway|8	1108067	1108082	0.998	0.754	0.865	0.0	0.864	0.874	0.81	0.93	0.969	0.966	0.914	0.98
NC_064017.1	uc|1	1128079	1128317	0.418	0.392	0.549	0.527	0.678	0.575	0.413	0.609	0.475	0.383	0.495	0.518
NC_064017.1	Stowaway|41	1134886	1135026	0.617	0.633	0.479	0.77	0.827	0.527	0.699	0.775	0.473	0.659	0.608	0.705
NC_064017.1	Stowaway|6	1136567	1136972	0.587	0.0	0.638	0.589	0.519	0.588	0.366	0.774	0.0	0.758	0.531	0.611
NC_064017.1	uc|5	1146660	1146689	0.0	0.0	0.963	0.0	1.0	0.0	0.0	0.546	0.631	0.462	0.0	0.713
NC_064017.1	Stowaway|16	1147839	1147952	0.566	0.78	0.661	0.617	0.732	0.305	0.716	0.438	0.758	0.456	0.879	0.805
NC_064017.1	hAT|21	1148602	1148800	0.697	0.905	0.0	0.0	0.0	0.657	0.813	0.768	0.7	0.637	0.843	0.833
NC_064017.1	uc|5	1170543	1171290	0.0	0.614	0.0	0.532	0.602	0.629	0.0	0.0	0.0	0.0	0.0	0.0
NC_064017.1	hAT|2	1187159	1187916	0.0	1.0	0.0	1.0	0.0	0.0	0.0	1.0	0.0	1.0	0.0	0.0
NC_064017.1	uc|4	1210057	1210082	0.702	0.675	0.846	0.837	0.839	0.749	0.825	0.833	0.813	0.745	0.766	0.0
NC_064017.1	Tourist|13	1214046	1214100	0.6	0.415	0.344	0.275	0.282	0.505	0.393	0.435	0.412	0.48	0.454	0.557
NC_064017.1	Stowaway|4	1218446	1218460	0.756	0.495	0.478	0.866	0.572	0.69	0.631	0.683	0.619	0.654	0.563	0.509
NC_064017.1	uc|20	1219089	1219091	0.0	0.0	0.0	0.0	0.747	0.0	0.0	0.0	0.0	0.0	0.902	0.851
NC_064017.1	uc|27	1228101	1228159	0.0	0.0	0.654	0.0	0.739	0.0	0.0	0.656	0.483	0.732	0.0	0.543
NC_064017.1	uc|22	1229605	1229912	0.315	0.0	0.0	0.419	0.0	0.228	0.232	0.517	0.0	0.266	0.424	0.421
NC_064017.1	hAT|5	1230591	1230591	0.0	0.0	0.0	0.0	0.0	0.706	0.0	0.0	0.0	0.0	0.0	0.0
NC_064017.1	hAT|5	1230607	1230651	0.747	0.776	0.759	0.695	0.855	0.0	0.786	0.693	0.787	0.692	0.726	0.665
NC_064017.1	Tourist|9	1236226	1236917	0.539	0.526	0.795	0.424	0.878	0.503	0.673	0.502	0.404	0.494	0.33	0.637
NC_064017.1	Stowaway|4	1242950	1243061	0.0	0.0	0.464	0.0	0.869	0.0	0.0	0.455	0.541	0.508	0.0	0.533
NC_064017.1	uc|9	1245247	1245474	0.0	0.0	0.45	0.0	0.479	0.0	0.0	0.368	0.313	0.478	0.0	0.474
NC_064017.1	Tourist|17	1245886	1245913	0.938	0.839	0.939	0.895	1.0	0.936	0.951	0.9	0.931	0.927	0.908	0.934
NC_064017.1	uc|23	1247808	1247924	0.607	0.271	0.496	0.31	0.586	0.398	0.475	0.356	0.449	0.425	0.47	0.523
NC_064017.1	uc|5	1248388	1248396	0.0	0.0	0.988	0.0	1.0	0.0	0.0	0.795	0.698	0.614	0.0	0.686
NC_064017.1	Stowaway|36	1248688	1248724	0.0	0.0	0.643	0.0	0.899	0.0	0.0	0.595	0.563	0.664	0.0	0.892
NC_064017.1	Stowaway|42	1249019	1249088	0.711	0.572	0.503	0.533	0.0	0.698	0.395	0.326	0.765	0.529	0.504	0.482
NC_064017.1	Tourist|1	1250602	1250616	0.871	0.964	0.0	0.0	0.0	0.926	0.983	0.806	0.0	0.948	0.0	1.0
NC_064017.1	Stowaway|41	1251319	1251331	0.0	0.0	0.928	0.0	0.578	0.0	0.0	0.725	0.853	0.803	0.0	0.713
NC_064017.1	Stowaway|41	1251675	1251677	0.0	0.0	0.687	0.0	0.755	0.0	0.0	0.58	0.448	0.0	0.0	0.334
NC_064017.1	Stowaway|41	1251713	1252465	0.0	0.0	0.0	0.0	0.0	0.0	0.0	0.0	0.0	0.768	0.0	0.0
NC_064017.1	Stowaway|36	1265911	1265925	0.937	0.941	0.914	1.0	1.0	0.839	0.826	0.828	1.0	1.0	0.962	1.0
NC_064017.1	Stowaway|24	1269653	1269670	0.934	0.933	0.939	0.939	0.0	1.0	0.817	0.958	0.818	0.987	0.923	0.919
NC_064017.1	Tourist|7	1274914	1275057	0.874	0.952	0.0	0.0	0.0	0.997	0.933	0.0	0.888	0.666	0.971	0.0
NC_064017.1	Stowaway|1	1278886	1278943	0.753	0.936	0.0	0.802	0.0	0.85	0.876	0.508	0.311	0.327	0.897	0.395
NC_064017.1	Stowaway|12	1278904	1278946	0.0	0.0	0.87	0.0	0.78	0.0	0.0	0.48	0.65	0.576	0.0	0.43
NC_064017.1	Stowaway|16	1290291	1290312	0.633	0.0	0.0	0.649	0.0	0.558	0.62	0.378	0.436	0.743	0.555	0.421
NC_064017.1	uc|9	1292344	1292527	0.668	0.886	0.0	0.476	0.0	0.667	0.741	0.383	0.4	0.365	0.79	0.333
NC_064017.1	Stowaway|36	1296013	1296032	0.916	0.852	0.0	0.983	0.0	0.864	1.0	0.0	0.0	0.506	0.862	0.0
NC_064017.1	uc|9	1296540	1297328	0.0	0.0	0.848	0.0	0.784	0.0	0.0	0.704	0.638	0.614	0.0	0.694
NC_064017.1	Stowaway|39	1298267	1298315	1.0	0.0	0.0	0.959	0.0	0.86	0.971	0.585	0.639	0.613	1.0	0.476
NC_064017.1	uc|33	1299869	1299913	0.695	0.622	0.0	0.485	0.0	0.561	0.561	0.629	0.452	0.636	0.686	0.438
NC_064017.1	Tourist|10	1300427	1300458	0.0	0.0	0.949	0.0	0.966	0.0	0.0	0.561	0.701	0.586	0.0	0.44
NC_064017.1	Stowaway|36	1305832	1305848	0.844	0.819	0.0	0.924	0.0	0.0	0.842	0.518	0.597	0.693	0.835	0.579
NC_064017.1	Tourist|17	1306802	1306824	0.937	0.741	0.0	0.893	0.0	0.0	0.898	0.783	0.0	0.0	0.878	0.0
NC_064017.1	uc|9	1306802	1306802	0.0	0.215	0.0	0.0	0.0	0.0	0.0	0.0	0.0	0.0	0.0	0.0
NC_064017.1	uc|9	1306950	1306950	0.0	0.0	0.0	0.15	0.0	0.0	0.0	0.0	0.0	0.0	0.13	0.0
NC_064017.1	hAT|28	1314786	1314893	0.665	0.78	0.556	0.782	0.478	0.853	0.707	0.534	0.0	0.539	0.741	0.724
NC_064017.1	uc|6	1316235	1316397	0.0	1.0	1.0	0.993	1.0	0.88	1.0	0.0	0.0	0.0	1.0	0.0
NC_064017.1	Stowaway|4	1323204	1323258	0.0	0.0	0.572	0.0	0.909	0.0	0.0	0.446	0.885	0.591	0.0	0.537
NC_064017.1	uc|24	1323330	1323945	0.98	1.0	0.0	1.0	0.0	1.0	0.901	0.588	0.734	0.0	1.0	0.0
NC_064017.1	Stowaway|6	1332661	1332714	0.562	0.72	0.55	0.626	0.774	0.75	0.595	0.794	0.879	0.641	0.846	0.616
NC_064017.1	uc|33	1334314	1334416	0.583	0.591	0.756	0.526	0.639	0.424	0.742	0.629	0.622	0.471	0.511	0.827
NC_064017.1	Stowaway|36	1360725	1360742	0.969	0.716	1.0	0.9	1.0	0.947	0.762	1.0	0.955	0.945	0.888	0.96
NC_064017.1	Stowaway|27	1362056	1362464	0.98	1.0	0.976	0.94	1.0	1.0	1.0	0.0	1.0	1.0	1.0	1.0
NC_064017.1	Stowaway|41	1366119	1366721	0.0	0.0	0.539	0.0	0.477	0.0	0.0	0.38	0.0	0.0	0.0	0.446
NC_064017.1	uc|19	1367793	1368564	0.0	0.0	0.626	0.0	0.66	0.0	0.0	0.0	0.0	0.0	0.0	0.0
NC_064017.1	Stowaway|41	1371886	1371959	0.999	0.84	0.0	0.976	0.0	1.0	0.903	0.581	0.538	0.56	0.923	0.695
NC_064017.1	Stowaway|18	1372360	1372396	0.996	0.994	0.0	0.971	0.0	0.944	0.868	0.505	0.953	0.565	0.889	0.548
NC_064017.1	Stowaway|24	1374668	1374670	0.0	0.0	0.0	0.0	0.0	0.0	0.0	0.399	0.0	0.0	0.961	0.0
NC_064017.1	uc|1	1375618	1375658	0.0	0.0	0.0	0.0	0.0	0.0	0.819	0.0	0.0	0.0	0.0	0.38
NC_064017.1	uc|1	1375694	1375770	0.0	0.0	0.499	0.0	0.516	0.0	0.0	0.0	0.494	0.533	0.0	0.0
NC_064017.1	uc|33	1379859	1380381	0.888	0.91	0.0	0.879	0.0	0.913	0.904	0.86	0.972	0.872	0.889	0.784
NC_064017.1	Stowaway|1	1380852	1380876	0.0	0.0	0.874	0.0	0.953	0.0	0.0	0.584	0.461	0.611	0.0	0.534
NC_064017.1	Stowaway|18	1382368	1382874	0.642	0.718	0.79	0.682	0.74	0.765	0.513	0.774	0.606	0.805	0.915	0.748
NC_064017.1	Mutator|20	1382462	1382849	0.358	0.0	0.0	0.354	0.0	0.0	0.466	0.33	0.404	0.0	0.0	0.328
NC_064017.1	Stowaway|11	1383651	1384027	0.0	1.0	0.0	0.0	0.0	0.0	0.0	0.0	0.0	0.0	0.0	0.0
NC_064017.1	Tourist|7	1393861	1393905	0.614	0.664	0.722	0.89	0.683	0.771	0.792	0.792	0.717	0.766	0.69	0.676
NC_064017.1	uc|22	1396148	1396244	0.046	0.15	0.073	0.128	0.087	0.066	0.046	0.108	0.065	0.089	0.073	0.092
NC_064017.1	Stowaway|4	1397827	1397860	1.0	0.893	0.828	0.93	0.934	0.905	0.949	0.963	0.872	0.814	0.906	0.915
NC_064017.1	Mutator|24	1401685	1402341	0.0	0.0	0.576	0.0	0.772	0.0	0.0	0.948	0.0	0.901	0.0	0.826
NC_064017.1	Mutator|22	1401823	1402267	0.0	0.0	0.444	0.0	0.0	0.0	0.0	0.0	0.0	0.0	0.0	0.0
NC_064017.1	uc|22	1405403	1405403	0.0	0.0	0.0	0.0	0.341	0.0	0.0	0.0	0.0	0.0	0.0	0.0
NC_064017.1	Tourist|1	1408640	1408784	0.0	0.0	0.604	0.0	0.416	0.0	0.0	0.412	0.0	0.486	0.0	0.0
NC_064017.1	Stowaway|6	1409534	1409592	0.0	0.0	0.845	0.0	0.724	0.0	0.0	0.46	0.353	0.369	0.0	0.0
NC_064017.1	Stowaway|6	1409657	1409657	0.0	0.0	0.0	0.0	0.0	0.0	0.0	0.0	0.0	0.0	0.0	0.513
NC_064017.1	Tourist|3	1410050	1410088	0.0	0.0	1.0	0.0	0.903	0.0	0.0	0.774	0.466	0.674	0.0	0.69
NC_064017.1	hAT|19	1410406	1410946	0.0	0.0	1.0	0.0	0.982	0.0	0.0	0.233	0.558	0.691	0.0	0.597
NC_064017.1	Stowaway|1	1411278	1411283	0.0	0.0	0.981	0.0	0.774	0.0	0.0	0.505	0.566	0.0	0.0	0.477
NC_064017.1	Stowaway|42	1435076	1435222	0.726	0.0	0.0	0.802	0.0	0.933	0.688	0.662	0.536	0.567	0.682	0.0
NC_064017.1	uc|33	1464966	1465036	0.456	0.462	0.557	0.478	0.311	0.595	0.484	0.396	0.301	0.467	0.465	0.72
NC_064017.1	uc|9	1475161	1475200	0.678	0.494	0.753	0.557	0.531	0.618	0.577	0.727	0.57	0.432	0.569	0.59
NC_064017.1	Stowaway|6	1476121	1476121	0.0	0.0	0.0	0.0	0.0	0.0	0.0	0.0	0.0	0.316	0.0	0.0
NC_064017.1	Stowaway|6	1476191	1476265	0.0	0.0	0.782	0.0	0.483	0.0	0.0	0.539	0.332	0.0	0.0	0.438
NC_064017.1	uc|20	1477362	1477407	0.0	0.0	0.494	0.0	0.619	0.0	0.0	0.499	0.653	0.563	0.0	0.585
NC_064017.1	uc|33	1478266	1478291	0.0	0.0	0.639	0.0	0.835	0.0	0.0	0.0	0.376	0.506	0.0	0.408
NC_064017.1	uc|33	1478407	1478407	0.0	0.0	0.0	0.0	0.0	0.0	0.0	0.323	0.0	0.0	0.0	0.0
NC_064017.1	Stowaway|40	1479246	1479308	0.95	0.901	0.0	0.959	0.0	0.851	0.973	0.549	0.687	0.465	0.892	0.532
NC_064017.1	Stowaway|15	1479692	1479724	0.0	0.0	0.339	0.0	0.314	0.0	0.0	0.0	0.0	0.0	0.0	0.0
NC_064017.1	Stowaway|14	1482537	1482771	0.0	0.0	0.665	0.0	0.84	0.0	0.0	0.0	1.0	0.622	0.0	0.884
NC_064017.1	hAT|21	1483078	1483091	0.0	0.0	0.683	0.0	0.725	0.0	0.0	0.645	0.407	0.555	0.0	0.744
NC_064017.1	Tourist|21	1488689	1489373	0.713	0.81	0.751	0.658	0.758	0.0	0.89	0.752	0.748	0.786	0.768	0.698
NC_064017.1	hAT|21	1488845	1489303	0.0	0.0	0.0	0.29	0.0	0.0	0.0	0.0	0.0	0.0	0.0	0.0
NC_064017.1	uc|1	1491851	1491904	0.528	0.4	0.53	0.622	0.813	0.729	0.837	0.517	0.666	0.603	0.633	0.753
NC_064017.1	Stowaway|8	1500487	1500500	0.0	0.0	0.475	0.0	0.737	0.0	0.0	0.486	0.518	0.557	0.0	0.437
NC_064017.1	Stowaway|1	1506242	1506410	0.368	0.299	0.54	0.0	0.393	0.321	0.316	0.368	0.345	0.461	0.233	0.457
NC_064017.1	Stowaway|33	1506243	1506324	0.471	0.511	0.0	0.593	0.432	0.359	0.328	0.426	0.365	0.565	0.379	0.507
NC_064017.1	uc|33	1506631	1508482	0.0	0.0	0.758	0.0	0.951	0.0	0.0	0.604	0.726	0.549	0.0	0.628
NC_064017.1	Tourist|7	1508187	1508246	0.723	0.931	0.0	0.658	0.0	0.817	0.86	0.815	0.453	0.738	0.858	0.628
NC_064017.1	uc|33	1508480	1508575	0.0	0.0	0.543	0.0	0.671	0.0	0.0	0.0	0.321	0.398	0.0	0.716
NC_064017.1	uc|33	1508789	1508789	0.0	0.0	0.0	0.0	0.0	0.0	0.0	0.0	0.0	0.0	0.0	0.0
NC_064017.1	Tourist|1	1509546	1509610	0.898	0.964	0.0	0.912	0.0	0.922	0.929	0.387	0.406	0.641	0.933	0.784
NC_064017.1	Stowaway|43	1510033	1510103	0.0	0.0	0.0	0.0	0.0	0.0	0.0	0.0	0.415	0.184	0.0	0.0
NC_064017.1	Stowaway|31	1513116	1513230	0.686	0.779	0.583	0.0	0.509	0.787	0.0	0.836	0.0	0.89	0.578	0.734
NC_064017.1	Tourist|17	1520978	1521488	0.588	0.0	0.355	0.631	0.0	0.0	0.597	0.0	0.0	0.516	0.521	0.427
NC_064017.1	Stowaway|12	1520985	1521481	0.0	0.0	0.0	0.0	0.0	0.0	0.0	0.0	0.501	0.0	0.0	0.528
NC_064017.1	Stowaway|31	1531079	1531267	1.0	1.0	0.728	0.843	0.764	0.917	0.838	0.731	0.728	0.905	0.976	1.0
NC_064017.1	Mutator|16	1532993	1533023	0.991	0.95	0.0	0.961	0.0	0.992	0.998	0.66	0.776	0.819	1.0	0.516
NC_064017.1	Stowaway|15	1535007	1535153	0.257	0.211	0.0	0.0	0.0	0.276	0.38	0.0	0.446	0.0	0.0	0.0
NC_064017.1	Stowaway|43	1535013	1535047	0.0	0.259	0.0	0.0	0.0	0.231	0.165	0.311	0.174	0.0	0.0	0.0
NC_064017.1	Stowaway|41	1553237	1553367	0.442	0.519	0.472	0.595	0.472	0.455	0.447	0.513	0.562	0.473	0.514	0.415
NC_064017.1	Stowaway|24	1554384	1554815	0.951	1.0	1.0	0.958	0.94	1.0	1.0	0.986	0.96	1.0	1.0	1.0
NC_064017.1	uc|33	1577519	1578485	0.0	0.0	0.0	0.0	0.0	0.0	0.0	0.0	0.0	0.0	0.0	0.362
NC_064017.1	Stowaway|1	1580066	1580103	0.0	1.0	0.906	1.0	0.883	0.926	0.754	0.749	0.798	1.0	0.932	0.653
NC_064017.1	Stowaway|27	1586291	1586495	0.51	0.48	0.724	0.807	0.86	0.778	0.571	0.703	0.633	0.733	0.9	0.565
NC_064017.1	hAT|28	1588609	1588706	0.0	0.0	0.0	0.0	0.439	0.0	0.0	0.454	0.44	0.514	0.0	0.24
NC_064017.1	uc|33	1593078	1593150	0.755	0.0	0.666	0.708	0.562	0.497	0.633	0.739	0.621	0.498	0.426	0.612
NC_064017.1	Mutator|20	1593449	1593535	0.746	1.0	0.614	0.632	0.581	0.526	0.753	0.739	0.801	0.772	0.722	0.628
NC_064017.1	Tourist|1	1595247	1595678	0.911	0.993	0.867	0.964	0.736	0.977	0.985	0.55	0.826	0.82	0.955	0.715
NC_064017.1	uc|33	1604649	1604700	0.66	0.559	0.751	0.711	0.62	0.562	0.687	0.522	0.755	0.63	0.679	0.697
NC_064017.1	hAT|19	1621793	1622257	0.0	0.0	0.469	0.0	0.489	0.0	0.0	0.471	0.689	0.602	0.0	0.0
NC_064017.1	Tourist|19	1623725	1623848	0.0	0.0	0.0	0.472	0.0	0.502	0.8	0.0	0.0	0.565	0.395	0.0
NC_064017.1	Tourist|4	1623756	1623809	0.777	0.771	0.0	0.715	0.0	0.593	0.762	0.554	0.792	0.772	0.63	0.841
NC_064017.1	hAT|20	1624440	1624669	0.0	0.0	0.75	0.0	0.861	0.0	0.0	0.701	0.789	0.937	0.0	1.0
NC_064017.1	Tourist|17	1626189	1626384	0.0	0.0	0.759	0.0	0.0	0.0	0.0	0.507	0.0	0.0	0.0	0.546
NC_064017.1	hAT|21	1640968	1641171	0.476	0.636	0.0	0.609	0.0	0.724	0.648	0.0	0.708	0.344	0.646	0.0
NC_064017.1	Stowaway|1	1641944	1641944	0.0	0.0	0.0	0.0	0.0	0.0	0.279	0.0	0.0	0.0	0.0	0.0
NC_064017.1	Stowaway|1	1642112	1642241	0.552	0.485	0.0	0.617	0.255	0.604	0.467	0.37	0.253	0.366	0.608	0.378
NC_064017.1	Tourist|1	1644646	1645185	0.0	0.0	0.69	0.0	0.573	0.0	0.0	0.0	0.0	0.0	0.0	0.0
NC_064017.1	Stowaway|11	1647026	1647137	0.0	0.0	0.743	0.0	0.923	0.0	0.0	0.77	0.816	0.744	0.0	0.856
NC_064017.1	hAT|28	1654365	1654395	0.727	0.807	0.647	0.852	0.855	0.555	0.659	0.691	0.687	0.763	0.651	0.658
NC_064017.1	uc|20	1658401	1658626	0.424	0.648	0.0	0.0	0.0	0.411	0.578	0.314	0.0	0.0	0.308	0.321
NC_064017.1	Stowaway|15	1658527	1658692	0.267	0.0	0.283	0.0	0.388	0.0	0.0	0.281	0.63	0.183	0.0	0.0
NC_064017.1	Stowaway|43	1658548	1658699	0.222	0.538	0.192	0.0	0.0	0.0	0.0	0.246	0.0	0.227	0.0	0.337
NC_064017.1	hAT|9	1661778	1662292	0.938	1.0	1.0	1.0	0.968	0.978	1.0	0.972	0.984	1.0	1.0	0.966
NC_064017.1	Mutator|7	1666761	1666761	0.0	0.0	0.0	1.0	0.0	0.0	0.0	0.0	1.0	0.0	0.0	0.0
NC_064017.1	hAT|4	1669411	1670104	0.848	0.793	0.8	0.712	0.836	0.746	0.832	0.759	0.676	0.889	0.866	0.83
NC_064017.1	Stowaway|6	1669453	1669580	0.0	0.0	0.445	0.0	0.0	0.0	0.0	0.429	0.281	0.0	0.0	0.0
NC_064017.1	uc|33	1671687	1671719	0.0	0.0	0.584	0.0	0.77	0.0	0.0	0.476	0.608	0.515	0.0	0.705
NC_064017.1	Tourist|17	1672617	1672652	0.0	0.0	0.99	0.0	1.0	0.0	0.0	0.895	0.89	0.917	0.0	0.0
NC_064017.1	uc|5	1673101	1673921	0.0	0.0	0.832	0.0	0.926	0.0	0.0	0.726	0.808	0.0	0.0	0.666
NC_064017.1	Stowaway|3	1674524	1674600	0.889	0.925	0.0	0.776	0.0	0.916	0.846	0.437	0.603	0.579	0.957	0.709
NC_064017.1	hAT|21	1682844	1682996	0.63	0.676	0.0	0.819	0.0	0.79	0.778	0.414	0.469	0.66	0.605	0.453
NC_064017.1	Tourist|17	1688155	1688157	0.939	0.681	0.0	0.8	0.0	0.65	0.596	0.604	0.473	0.513	0.632	0.848
NC_064017.1	Stowaway|39	1688283	1688331	0.949	1.0	0.0	1.0	0.0	0.862	0.935	0.492	0.324	0.399	1.0	0.492
NC_064017.1	uc|33	1688424	1688600	0.0	0.0	0.132	0.0	0.434	0.0	0.0	0.198	0.0	0.0	0.0	0.177
NC_064017.1	hAT|28	1691302	1691485	0.55	0.595	0.913	0.348	0.674	0.45	0.588	0.586	0.731	0.439	0.49	0.424
NC_064017.1	Stowaway|1	1695562	1695580	0.0	0.0	0.916	0.0	0.709	0.0	0.0	0.581	0.0	0.495	0.0	0.558
NC_064017.1	Tourist|11	1697256	1697402	0.649	0.507	0.867	0.726	0.839	0.962	0.581	0.577	0.626	0.762	0.0	0.696
NC_064017.1	Mutator|24	1705513	1705621	0.839	1.0	0.0	0.534	0.0	0.873	0.613	0.0	0.631	0.0	0.832	0.765
NC_064017.1	Stowaway|1	1705770	1705899	0.0	0.0	0.559	0.0	0.649	0.0	0.0	0.664	0.61	0.847	0.0	0.0
NC_064017.1	Mutator|24	1706021	1706716	0.0	0.0	1.0	0.0	0.888	0.0	0.0	0.611	0.74	0.0	0.0	0.678
NC_064017.1	Stowaway|8	1708972	1709092	0.0	0.0	0.662	0.75	0.8	0.0	0.636	0.553	0.944	0.913	0.0	0.0
NC_064017.1	Stowaway|25	1709288	1709347	0.0	0.0	0.516	0.0	0.569	0.0	0.0	0.0	0.817	0.759	0.0	1.0
NC_064017.1	Stowaway|5	1729792	1729817	0.0	0.0	0.964	0.0	0.955	0.0	0.0	0.424	0.351	0.485	0.0	0.57
NC_064017.1	Tourist|5	1731464	1731492	0.815	0.916	0.673	0.934	0.656	0.714	1.0	0.918	0.826	0.985	0.904	0.886
NC_064017.1	Tourist|7	1742867	1742867	0.0	0.0	1.0	0.0	0.0	0.0	0.0	0.357	0.449	0.58	0.0	0.668
NC_064017.1	Stowaway|5	1743812	1743846	0.0	0.0	0.944	0.0	0.825	0.0	0.0	0.412	0.0	0.0	0.0	0.532
NC_064017.1	Stowaway|5	1743936	1743936	0.0	0.0	0.0	0.0	0.0	0.0	0.0	0.0	0.0	0.387	0.0	0.0
NC_064017.1	Stowaway|2	1752533	1752599	0.0	0.0	0.352	0.0	0.549	0.0	0.0	0.174	0.225	0.211	0.0	0.0
NC_064017.1	Stowaway|6	1755390	1755433	0.0	0.544	0.0	0.278	0.0	0.476	0.394	0.304	0.0	0.0	0.461	0.0
NC_064017.1	hAT|27	1757518	1757584	0.741	0.668	0.599	0.732	0.763	0.953	0.649	0.629	0.638	0.76	0.744	0.87
NC_064017.1	Tourist|17	1761246	1761344	0.839	0.782	0.0	0.726	0.0	0.632	0.724	0.547	0.449	0.505	0.747	0.596
NC_064017.1	Tourist|20	1761471	1761530	0.789	0.778	0.0	0.873	0.0	0.86	0.87	0.672	0.291	0.586	0.812	0.648
NC_064017.1	Tourist|7	1761826	1762684	0.0	0.0	0.0	0.0	0.864	0.0	0.0	1.0	0.0	0.875	0.0	0.0
NC_064017.1	hAT|9	1764859	1765602	0.0	1.0	1.0	0.0	0.0	1.0	0.0	1.0	0.0	0.0	0.0	0.0
NC_064017.1	Stowaway|15	1767270	1767528	0.234	0.365	0.0	0.497	0.335	0.0	0.366	0.439	0.467	0.355	0.204	0.569
NC_064017.1	Stowaway|43	1767327	1767429	0.28	0.0	0.0	0.0	0.246	0.277	0.338	0.232	0.0	0.144	0.336	0.0
NC_064017.1	Tourist|17	1768236	1768236	0.0	0.0	0.0	0.0	0.0	0.0	0.0	0.0	0.0	0.0	0.0	0.731
NC_064017.1	Tourist|17	1768275	1768431	0.0	0.0	0.0	0.0	0.0	0.0	0.0	0.605	0.0	0.68	0.0	0.0
NC_064017.1	Mutator|22	1769507	1769925	0.986	0.965	0.932	1.0	1.0	1.0	0.98	1.0	1.0	1.0	0.97	1.0
NC_064017.1	uc|4	1770377	1770915	0.0	0.906	0.91	0.0	0.915	0.722	0.927	1.0	0.963	0.961	0.962	0.972
NC_064017.1	Stowaway|8	1772273	1772362	0.0	0.657	0.0	0.0	0.0	0.0	0.669	0.67	0.0	0.0	0.659	0.644
NC_064017.1	Stowaway|40	1774045	1774072	0.0	0.0	0.935	0.0	0.843	0.0	0.0	0.0	0.559	0.562	0.0	0.386
NC_064017.1	Stowaway|2	1777267	1777390	0.474	0.808	0.596	0.744	0.844	0.816	0.698	0.688	0.868	0.672	0.0	0.688
NC_064017.1	Stowaway|1	1782130	1782169	0.853	0.78	0.809	0.889	0.807	0.823	0.854	0.921	0.698	0.827	0.892	0.999
NC_064017.1	hAT|21	1786599	1786703	0.597	0.856	0.612	0.445	0.575	0.773	0.335	0.624	0.702	0.581	0.774	0.726
NC_064017.1	Stowaway|24	1787196	1787199	0.919	1.0	0.975	0.913	0.0	0.0	1.0	0.956	1.0	0.981	1.0	0.0
NC_064017.1	Stowaway|4	1788449	1788533	0.259	0.438	0.0	0.529	0.0	0.502	0.534	0.332	0.0	0.402	0.697	0.381
NC_064017.1	uc|9	1788532	1789066	0.0	0.0	0.0	0.234	0.0	0.0	0.457	0.0	0.0	0.0	0.276	0.0
NC_064017.1	uc|23	1791242	1791377	0.303	0.41	0.555	0.315	0.528	0.328	0.361	0.298	0.23	0.434	0.0	0.407
NC_064017.1	uc|32	1810275	1810442	0.57	0.802	0.915	0.568	0.875	0.647	0.834	0.902	0.925	0.893	0.847	0.87
NC_064017.1	uc|9	1810672	1810707	0.0	0.0	0.688	0.0	0.528	0.0	0.0	0.613	0.45	0.327	0.0	0.0
NC_064017.1	Stowaway|11	1817275	1817305	0.979	0.904	0.0	0.992	0.0	0.994	0.881	0.651	0.494	0.645	0.947	0.464
NC_064017.1	Stowaway|1	1819508	1819527	0.872	0.75	1.0	0.881	0.858	1.0	0.941	0.742	0.0	0.958	0.886	0.862
NC_064017.1	uc|33	1831703	1831740	0.139	0.172	0.232	0.0	0.223	0.267	0.37	0.222	0.144	0.23	0.297	0.167
NC_064017.1	Mutator|18	1836532	1836570	0.37	0.827	0.675	0.0	0.43	0.696	0.633	0.648	0.584	0.613	0.685	0.401
NC_064017.1	Mutator|20	1840689	1840955	0.318	0.281	0.398	0.264	0.669	0.308	0.351	0.726	0.511	0.407	0.396	0.452
NC_064017.1	Stowaway|36	1845161	1845219	0.0	0.0	0.961	0.0	1.0	0.0	0.0	0.621	0.528	0.721	0.0	0.759
NC_064017.1	hAT|10	1846741	1847329	1.0	0.901	1.0	1.0	1.0	0.968	1.0	0.996	1.0	1.0	1.0	1.0
NC_064017.1	uc|6	1848695	1849182	0.968	1.0	0.911	0.0	0.92	1.0	1.0	1.0	0.992	0.0	0.717	0.0
NC_064017.1	uc|10	1849420	1849461	0.0	0.0	0.817	0.0	0.916	0.0	0.0	0.871	0.558	0.653	0.0	0.807
NC_064017.1	uc|33	1851242	1851356	0.497	0.32	0.0	0.452	0.0	0.55	0.405	0.653	0.0	0.526	0.42	0.0
NC_064017.1	Tourist|3	1857768	1857834	0.0	0.0	0.836	0.0	0.996	0.0	0.0	0.528	0.608	0.46	0.0	0.772
NC_064017.1	hAT|28	1862516	1862651	0.455	0.534	0.755	0.599	0.804	0.625	0.734	0.586	0.747	0.658	0.687	0.64
NC_064017.1	Stowaway|1	1880367	1880450	0.0	0.0	0.923	0.0	0.756	0.0	0.0	0.672	0.0	0.0	0.0	1.0
NC_064017.1	Tourist|5	1882558	1883040	0.498	0.656	0.0	1.0	0.0	0.843	0.566	0.0	0.0	0.874	0.651	0.596
NC_064017.1	hAT|10	1888018	1888637	1.0	1.0	0.94	1.0	1.0	1.0	0.968	1.0	0.974	0.997	1.0	0.914
NC_064017.1	uc|9	1890839	1890964	0.58	0.386	0.512	0.0	0.63	0.353	0.602	0.422	0.455	0.408	0.593	0.639
NC_064017.1	Stowaway|30	1901282	1901392	0.71	0.754	0.0	0.862	0.0	0.721	0.883	0.672	0.5	0.714	0.693	0.804
NC_064017.1	Stowaway|10	1901959	1902105	0.629	0.562	0.0	0.461	0.0	0.274	0.419	0.426	0.0	0.646	0.675	0.247
NC_064017.1	Stowaway|39	1907695	1907724	0.0	0.0	0.965	0.0	0.94	0.0	0.0	0.0	0.667	0.681	0.0	0.571
NC_064017.1	Stowaway|17	1909143	1909178	0.885	0.946	0.0	0.604	0.0	0.769	0.811	0.754	0.83	1.0	0.869	1.0
NC_064017.1	uc|33	1911380	1911474	0.662	0.573	0.0	0.537	0.0	0.745	0.401	0.507	0.473	0.404	0.424	0.59
NC_064017.1	uc|28	1925684	1925805	0.773	0.416	0.581	0.454	0.635	0.563	0.411	0.539	0.678	0.575	0.36	0.481
NC_064017.1	Tourist|4	1937582	1937729	0.906	1.0	0.811	0.82	1.0	0.939	1.0	0.991	1.0	0.82	1.0	0.0
NC_064017.1	uc|33	1938478	1938515	0.0	0.0	0.0	0.0	0.799	0.0	0.0	0.0	0.52	0.284	0.0	0.539
NC_064017.1	Stowaway|4	1945780	1945823	0.856	0.813	0.0	0.835	0.0	0.847	0.9	0.872	0.0	0.54	0.849	0.542
NC_064017.1	Stowaway|37	1952448	1952488	0.0	0.0	0.611	0.0	0.651	0.0	0.0	0.0	0.295	0.265	0.0	0.0
NC_064017.1	Tourist|1	1952489	1952582	0.759	0.919	0.0	0.824	0.0	0.79	0.909	0.933	0.544	0.643	0.833	0.694
NC_064017.1	Stowaway|2	1952731	1953200	0.965	0.776	0.0	0.666	0.0	0.722	0.534	0.676	0.0	0.5	0.954	0.0
NC_064017.1	Stowaway|1	1953306	1953324	0.0	0.674	0.642	0.337	0.0	0.546	0.693	0.222	0.0	0.253	0.685	0.429
NC_064017.1	Stowaway|33	1953307	1953327	0.683	0.326	0.538	0.379	0.644	0.72	0.817	0.726	0.63	0.527	0.698	0.429
NC_064017.1	Stowaway|16	1996261	1996293	0.9	0.972	0.937	0.817	0.965	0.932	0.833	0.9	0.884	0.992	0.871	0.9
NC_064017.1	Tourist|6	1998556	1998815	0.88	0.611	0.0	1.0	0.328	0.0	0.73	0.541	0.508	0.545	0.776	0.624
NC_064017.1	Stowaway|36	2001227	2001597	1.0	0.875	0.917	0.822	1.0	0.98	1.0	0.84	0.935	1.0	1.0	0.872
NC_064017.1	Stowaway|25	2003731	2003750	0.862	0.894	0.909	0.969	0.95	0.881	0.974	0.883	1.0	0.885	0.878	0.694
NC_064017.1	Tourist|17	2019328	2019353	0.838	0.0	0.962	1.0	0.0	0.946	0.953	0.969	1.0	0.936	0.941	0.852
NC_064017.1	Stowaway|14	2042139	2042156	0.973	0.962	0.0	1.0	0.0	1.0	0.0	0.981	0.0	0.53	0.0	0.764
NC_064017.1	uc|33	2043215	2043462	0.0	0.0	0.304	0.445	0.582	0.0	0.0	0.491	0.0	0.797	0.465	0.602
NC_064017.1	hAT|19	2044226	2044363	0.752	0.0	0.0	0.604	0.0	0.537	0.431	0.842	0.455	0.0	0.562	0.0
NC_064017.1	Stowaway|36	2047822	2047960	0.806	0.918	0.933	0.893	1.0	0.0	0.0	0.863	1.0	0.947	0.975	0.956
NC_064017.1	Stowaway|34	2050574	2051152	0.0	0.639	0.0	0.619	0.0	0.0	0.59	0.626	0.0	0.0	0.0	0.0
NC_064017.1	Tourist|17	2051390	2051534	0.0	0.225	0.0	0.0	0.0	0.0	0.185	0.0	0.0	0.214	0.354	0.0
NC_064017.1	uc|9	2051453	2051538	0.69	0.701	0.807	0.664	0.497	0.625	0.751	0.0	0.588	0.575	0.757	0.524
NC_064017.1	uc|20	2053100	2053209	0.569	0.283	0.0	0.617	0.0	0.525	0.626	0.572	0.651	0.0	0.628	0.621
NC_064017.1	Stowaway|19	2054445	2054592	0.576	0.47	0.0	0.506	0.0	0.449	0.596	0.475	0.707	0.0	0.0	0.886
NC_064017.1	Stowaway|41	2055064	2055143	0.602	0.658	1.0	0.669	0.749	0.759	0.767	0.867	0.599	0.943	0.555	0.781
NC_064017.1	Tourist|1	2058762	2058768	1.0	0.846	0.972	0.0	0.0	0.874	0.875	0.949	0.777	0.0	0.897	0.0
NC_064017.1	uc|24	2062570	2062570	0.622	0.0	0.0	0.0	0.0	0.0	0.0	0.0	0.0	0.0	0.0	0.0
NC_064017.1	Tourist|21	2063295	2063311	0.0	0.0	0.965	0.0	0.989	0.0	0.0	0.0	0.651	0.652	0.0	0.732
NC_064017.1	uc|12	2064697	2064798	0.0	0.0	0.996	0.0	1.0	0.0	0.0	0.0	0.527	0.733	0.0	0.715
NC_064017.1	uc|4	2065732	2065806	0.943	0.998	0.0	0.915	0.0	0.989	0.969	0.976	0.713	0.616	0.893	0.648
NC_064017.1	Mutator|18	2072320	2073183	1.0	1.0	1.0	1.0	0.902	0.992	0.878	0.978	1.0	0.918	1.0	0.95
NC_064017.1	Tourist|13	2073674	2073674	0.0	0.0	0.819	0.0	1.0	0.0	0.0	0.0	0.765	0.0	0.0	0.9
NC_064017.1	Stowaway|3	2086016	2086044	0.0	0.0	0.734	0.0	0.724	0.0	0.0	0.0	0.471	0.492	0.0	0.321
NC_064017.1	Stowaway|3	2087330	2087361	0.753	1.0	1.0	0.924	0.805	0.952	0.885	0.757	0.845	0.978	0.827	0.782
NC_064017.1	Stowaway|14	2087680	2087877	0.0	0.0	0.593	0.0	0.696	0.0	0.0	0.0	0.551	0.542	0.0	0.389
NC_064017.1	Stowaway|4	2095737	2095924	0.329	0.309	0.443	0.466	0.737	0.615	0.429	0.337	0.341	0.352	0.311	0.584
NC_064017.1	Stowaway|19	2096752	2096901	0.0	0.0	0.957	0.0	0.957	0.0	0.0	0.0	0.411	0.258	0.0	0.434
NC_064017.1	hAT|4	2097171	2097807	0.0	0.389	0.653	0.0	0.774	0.343	0.388	0.0	0.487	0.498	0.344	0.0
NC_064017.1	hAT|3	2097176	2097778	0.0	0.0	0.295	0.0	0.0	0.0	0.21	0.0	0.0	0.0	0.0	0.0
NC_064017.1	hAT|1	2099054	2099219	0.49	0.438	0.841	0.627	0.886	0.628	0.481	0.43	0.58	0.589	0.503	0.607
NC_064017.1	hAT|7	2102703	2102772	0.511	0.543	0.601	0.81	0.775	0.882	0.814	0.784	0.702	0.629	0.854	0.711
NC_064017.1	hAT|22	2103016	2103018	0.0	0.0	0.726	0.0	0.899	0.0	0.0	0.0	0.0	0.474	0.0	0.557
NC_064017.1	hAT|19	2103171	2103739	1.0	0.0	0.0	0.698	0.0	0.871	0.76	0.684	0.0	0.0	0.755	0.0
NC_064017.1	Stowaway|42	2105205	2105480	0.855	0.538	0.0	0.781	0.0	0.709	0.851	0.826	0.563	0.446	0.857	0.503
NC_064017.1	Tourist|21	2106667	2106734	0.929	0.944	0.0	1.0	0.0	0.96	0.983	0.94	0.717	0.742	0.964	0.656
NC_064017.1	Tourist|17	2109801	2109802	0.974	0.0	0.929	0.83	0.926	0.0	0.0	0.0	0.894	0.0	0.932	0.864
NC_064017.1	uc|20	2113314	2113430	0.818	0.647	0.574	0.523	0.631	0.728	0.771	0.702	0.603	0.705	0.531	0.773
NC_064017.1	Tourist|13	2113913	2114057	0.649	0.499	0.485	0.0	0.419	0.424	0.407	0.24	0.441	0.305	0.305	0.505
NC_064017.1	Stowaway|5	2114470	2114593	0.0	0.0	0.73	0.0	0.605	0.0	0.0	0.0	0.399	0.593	0.0	0.167
NC_064017.1	Stowaway|41	2115713	2115750	0.801	0.949	0.62	0.702	0.585	0.884	0.95	0.727	0.569	0.761	0.819	0.771
NC_064017.1	Tourist|13	2120822	2120827	0.892	1.0	0.919	0.957	0.904	0.958	0.977	1.0	1.0	0.915	1.0	0.955
NC_064017.1	Stowaway|18	2123600	2123630	0.0	0.0	0.905	0.0	0.913	0.0	0.0	0.0	0.761	0.781	0.0	0.937
NC_064017.1	hAT|9	2125751	2125779	0.0	0.0	0.952	0.0	1.0	0.0	0.0	0.0	0.608	0.907	0.0	0.745
NC_064017.1	Stowaway|3	2126802	2127285	0.595	0.0	0.624	0.0	0.0	0.0	0.625	0.644	0.0	0.562	0.0	0.518
NC_064017.1	uc|33	2126812	2127195	0.0	0.0	0.0	0.0	0.0	0.442	0.312	0.278	0.0	0.434	0.0	0.552
NC_064017.1	uc|33	2142989	2143097	0.0	0.0	0.896	0.0	0.731	0.0	0.0	0.0	0.541	0.741	0.0	0.734
NC_064017.1	Tourist|5	2144258	2144557	0.77	0.753	0.0	0.9	0.0	0.78	0.741	0.63	0.75	0.403	0.883	0.546
NC_064017.1	hAT|9	2146299	2146444	0.0	0.0	1.0	0.0	0.823	0.0	0.0	0.0	0.416	0.7	0.0	0.504
NC_064017.1	Stowaway|4	2148012	2148058	0.935	0.732	0.715	0.751	0.862	0.59	0.845	0.835	0.778	0.923	0.863	0.896
NC_064017.1	Mutator|2	2148207	2148301	0.52	0.404	0.0	0.856	0.0	0.455	0.433	0.479	0.242	0.336	0.482	0.448
NC_064017.1	uc|13	2148207	2148282	0.458	0.625	0.0	0.653	0.0	0.484	0.736	0.495	0.375	0.309	0.637	0.268
NC_064017.1	uc|33	2148502	2149263	0.0	0.0	0.0	0.0	0.0	0.0	0.0	0.469	0.0	0.0	0.0	0.0
NC_064017.1	uc|33	2151580	2151672	0.846	0.847	0.0	0.794	0.0	0.853	0.74	0.865	0.568	0.865	0.847	1.0
NC_064017.1	hAT|28	2153248	2153405	0.0	0.0	0.529	0.0	0.565	0.0	0.0	0.0	0.516	0.449	0.0	0.488
NC_064017.1	Stowaway|43	2160059	2160263	0.254	0.184	0.0	0.241	0.577	0.207	0.253	0.265	0.0	0.267	0.279	0.284
NC_064017.1	Stowaway|15	2160156	2160253	0.235	0.362	0.408	0.231	0.388	0.463	0.266	0.0	0.228	0.22	0.237	0.296
NC_064017.1	Mutator|21	2166036	2166214	0.589	0.793	0.912	0.465	0.796	0.909	0.447	0.0	0.56	0.0	0.781	0.0
NC_064017.1	Tourist|21	2174397	2174514	0.726	0.495	0.53	0.626	0.595	0.801	0.476	0.514	0.519	0.635	0.491	0.7
NC_064017.1	Stowaway|17	2180268	2180317	0.922	0.848	0.0	0.848	0.804	0.905	0.847	0.987	0.898	1.0	0.944	0.883
NC_064017.1	Tourist|7	2181659	2181674	0.957	1.0	0.854	0.884	0.969	1.0	0.942	0.855	1.0	1.0	0.0	0.937
NC_064017.1	Stowaway|1	2182661	2182675	0.874	0.898	0.914	0.804	0.806	0.87	0.912	0.947	0.955	0.908	0.898	0.882
NC_064017.1	uc|31	2187686	2188246	0.942	0.921	1.0	0.972	1.0	0.931	0.974	0.942	0.959	1.0	0.989	0.865
NC_064017.1	Tourist|4	2193613	2193654	0.0	0.0	0.0	0.425	0.556	0.332	0.377	0.376	0.0	0.0	0.434	0.251
NC_064017.1	uc|9	2193888	2194085	0.0	0.0	0.993	0.0	1.0	0.0	0.0	0.0	0.882	1.0	0.0	0.989
NC_064017.1	Tourist|17	2196981	2197364	0.993	0.943	1.0	0.96	1.0	0.98	1.0	1.0	1.0	1.0	1.0	1.0
NC_064017.1	Stowaway|23	2197669	2197704	0.855	0.878	0.932	0.984	0.92	0.93	0.833	0.859	0.936	0.853	0.853	0.927
NC_064017.1	Mutator|18	2204206	2204227	1.0	1.0	0.989	1.0	1.0	1.0	1.0	1.0	0.996	1.0	0.974	0.976
NC_064017.1	Tourist|7	2219822	2219828	0.917	0.95	0.906	0.925	0.819	0.0	0.966	0.934	0.877	0.943	0.0	0.936
NC_064017.1	Stowaway|25	2228166	2228476	0.344	0.131	0.308	0.405	0.338	0.0	0.238	0.34	0.0	0.297	0.0	0.0
NC_064017.1	uc|33	2249445	2250074	0.608	0.757	0.854	0.88	0.0	0.0	0.784	0.924	0.808	0.874	0.932	0.772
NC_064017.1	Tourist|14	2250635	2250746	0.947	0.994	0.0	0.707	0.0	0.946	0.909	0.918	0.535	0.0	0.698	0.594
NC_064017.1	uc|4	2257817	2258373	0.0	1.0	1.0	1.0	0.0	0.0	0.978	1.0	0.0	0.0	1.0	1.0
NC_064017.1	Tourist|1	2266960	2266982	0.953	0.921	0.916	0.837	0.896	0.842	0.82	0.828	0.736	0.785	1.0	0.864
NC_064017.1	Stowaway|4	2268052	2268179	0.582	0.334	0.445	0.611	0.434	0.526	0.44	0.489	0.56	0.501	0.535	0.687
NC_064017.1	Tourist|4	2271514	2271527	1.0	0.836	1.0	0.729	0.834	0.817	1.0	0.851	0.601	0.726	0.0	0.773
NC_064017.1	Stowaway|4	2272083	2272105	1.0	0.79	0.0	0.0	0.913	0.922	0.806	0.867	0.918	0.981	0.941	0.96
NC_064017.1	Stowaway|18	2280990	2281018	0.763	0.682	0.807	0.743	0.894	0.74	0.645	0.774	0.875	0.878	0.623	0.82
NC_064017.1	Stowaway|4	2282305	2282334	0.572	0.723	0.626	0.546	0.686	0.723	0.6	0.69	0.623	0.541	0.629	0.612
NC_064017.1	Stowaway|28	2283592	2283659	1.0	0.914	0.845	0.841	0.882	0.842	0.804	0.875	0.818	0.831	0.895	0.837
NC_064017.1	uc|33	2286182	2286326	0.326	0.563	0.382	0.25	0.368	0.482	0.495	0.316	0.4	0.295	0.252	0.318
NC_064017.1	hAT|28	2290043	2290104	0.369	0.518	0.585	0.623	0.609	0.483	0.602	0.663	0.632	0.47	0.651	0.517
NC_064017.1	Stowaway|4	2298654	2299063	0.0	0.834	0.0	0.0	0.0	0.0	0.0	0.934	0.0	0.722	0.0	0.736
NC_064017.1	Tourist|20	2299266	2299358	0.592	0.418	0.396	0.427	0.482	0.577	0.594	0.646	0.523	0.451	0.75	0.596
NC_064017.1	uc|38	2300327	2301255	0.912	0.92	0.956	0.934	0.772	0.886	0.912	0.802	0.903	0.0	0.876	0.932
NC_064017.1	Mutator|24	2304964	2305006	0.911	0.82	0.0	0.796	0.931	0.855	0.782	0.842	0.805	0.748	0.823	0.764
NC_064017.1	hAT|21	2308044	2308163	0.851	0.699	0.725	0.748	0.85	0.533	0.626	0.617	0.767	0.756	0.731	0.502
NC_064017.1	uc|8	2308803	2309375	0.963	1.0	1.0	1.0	1.0	0.948	0.871	1.0	1.0	1.0	1.0	1.0
NC_064017.1	uc|19	2309949	2309972	0.944	0.925	0.767	0.832	0.867	0.926	0.855	0.922	0.947	0.862	0.854	0.858
NC_064017.1	Stowaway|41	2310531	2310591	0.775	0.963	0.891	0.917	1.0	0.773	0.814	0.984	0.838	0.927	0.913	0.926
NC_064017.1	hAT|10	2315585	2316141	0.942	0.916	1.0	0.0	1.0	0.928	0.961	0.0	0.0	1.0	1.0	0.0
NC_064017.1	Stowaway|6	2318302	2318371	0.436	0.672	0.584	0.677	0.549	0.643	0.634	0.374	0.795	0.612	0.683	0.515
NC_064017.1	Tourist|17	2323224	2323241	0.0	0.0	0.0	1.0	1.0	0.0	0.972	0.0	1.0	0.0	0.0	1.0
NC_064017.1	Stowaway|6	2324547	2324720	0.455	0.501	0.537	0.646	0.576	0.518	0.546	0.582	0.659	0.353	0.551	0.419
NC_064017.1	Tourist|4	2331983	2332612	0.892	0.0	1.0	0.864	0.914	0.79	0.792	0.885	0.806	0.921	0.81	0.794
NC_064017.1	uc|1	2333471	2333569	0.747	0.655	0.822	0.847	0.53	0.759	0.548	0.679	0.636	0.613	0.704	0.482
NC_064017.1	Stowaway|3	2342177	2342204	0.745	0.612	0.706	0.693	0.521	0.618	0.66	0.882	0.61	0.853	0.711	0.686
NC_064017.1	Tourist|7	2346141	2346143	0.0	0.0	0.909	1.0	0.0	0.0	0.965	0.0	0.0	0.971	0.0	0.977
NC_064017.1	Tourist|17	2351308	2351318	1.0	0.0	1.0	0.907	0.0	0.0	0.97	0.0	0.0	0.0	0.0	0.0
NC_064017.1	uc|33	2357782	2357804	0.684	0.823	0.82	0.872	0.741	0.571	0.683	0.522	0.718	0.626	0.735	0.76
NC_064017.1	Mutator|2	2357900	2358600	0.722	0.0	0.614	0.0	0.717	0.603	0.567	0.575	0.555	0.48	0.558	0.479
NC_064017.1	Mutator|4	2357903	2358482	0.0	0.0	0.443	0.0	0.0	0.0	0.0	0.0	0.0	0.0	0.0	0.0
NC_064017.1	Tourist|1	2381762	2381824	0.0	0.0	0.841	0.0	0.936	0.0	0.0	0.0	0.764	1.0	0.0	0.537
NC_064017.1	Mutator|20	2382435	2382509	0.659	0.756	0.0	0.572	0.0	0.567	0.461	0.591	0.235	0.0	0.673	0.434
NC_064017.1	uc|33	2383665	2383678	0.59	0.481	0.0	0.481	0.0	0.575	0.585	0.69	0.564	0.0	0.641	0.0
NC_064017.1	Stowaway|11	2390366	2390387	0.914	0.731	0.915	0.695	0.563	0.589	0.631	0.628	0.761	0.618	0.936	0.721
NC_064017.1	Stowaway|6	2395269	2395944	0.714	0.526	0.568	0.681	0.629	0.529	0.768	0.603	0.764	0.502	0.56	0.704
NC_064017.1	Stowaway|4	2397995	2398065	0.921	1.0	0.897	0.921	0.85	1.0	0.92	0.856	0.915	0.627	0.867	0.806
NC_064017.1	hAT|21	2403492	2403628	0.96	1.0	0.0	0.916	0.0	0.991	1.0	0.763	0.791	0.0	0.992	0.662
NC_064017.1	hAT|24	2405569	2405764	0.598	0.602	0.447	0.494	0.422	0.848	0.374	0.524	0.461	0.55	0.372	0.519
NC_064017.1	Stowaway|29	2426541	2426623	0.0	0.0	0.784	0.0	0.945	0.0	0.0	0.0	0.438	0.962	0.0	0.41
NC_064017.1	uc|5	2435111	2435242	0.0	0.0	0.0	0.0	0.0	0.502	0.559	0.437	0.417	0.0	0.0	0.0
NC_064017.1	uc|9	2435393	2435811	0.0	0.0	0.0	0.544	0.0	0.426	0.595	0.0	0.0	0.0	0.42	0.446
NC_064017.1	Stowaway|15	2442562	2442798	0.0	0.0	0.149	0.465	0.0	0.181	0.18	0.234	0.251	0.285	0.187	0.26
NC_064017.1	Stowaway|43	2442595	2442786	0.316	0.249	0.149	0.0	0.0	0.0	0.301	0.28	0.273	0.288	0.188	0.373
NC_064017.1	Stowaway|4	2443366	2443392	0.684	0.487	0.743	0.676	0.57	0.748	0.827	0.663	0.747	0.667	0.597	0.63
NC_064017.1	Stowaway|41	2443824	2444090	0.792	0.494	0.907	0.858	0.707	0.586	0.46	0.594	0.58	0.693	0.517	0.828
NC_064017.1	uc|1	2449750	2450233	0.0	0.0	0.0	0.0	0.0	0.0	0.0	0.0	0.0	0.596	0.0	0.0
NC_064017.1	uc|33	2452869	2452977	0.552	0.506	0.529	0.674	0.639	0.635	0.562	0.361	0.472	0.797	0.666	0.604
NC_064017.1	Tourist|9	2455481	2455941	0.0	0.0	0.0	0.0	0.0	0.0	0.597	0.0	0.0	0.0	0.0	0.0
NC_064017.1	uc|9	2462771	2462806	0.694	0.483	0.532	0.639	0.59	0.593	0.765	0.525	0.612	0.466	0.469	0.6
NC_064017.1	Stowaway|11	2465733	2465876	0.898	0.883	0.79	0.0	0.629	0.904	0.825	1.0	0.797	0.0	0.737	1.0
NC_064017.1	Tourist|5	2466351	2466366	0.819	0.734	0.727	0.918	0.595	0.726	0.0	0.646	0.689	0.771	0.805	0.873
NC_064017.1	Stowaway|14	2467969	2468607	0.751	0.528	0.625	0.74	0.972	0.755	0.816	0.779	0.863	0.787	0.602	0.728
NC_064017.1	Tourist|17	2469182	2469282	0.502	0.0	0.449	0.472	0.469	0.474	0.26	0.326	0.279	0.326	0.32	0.416
NC_064017.1	Stowaway|12	2469548	2469564	0.786	0.903	1.0	0.817	0.816	0.896	0.914	0.905	1.0	0.855	0.925	0.823
NC_064017.1	Stowaway|25	2470358	2470441	0.563	0.837	0.637	0.739	0.822	0.486	0.574	0.624	0.692	0.411	0.571	0.677
NC_064017.1	Stowaway|25	2471462	2471618	0.631	0.484	0.0	0.446	0.55	0.496	0.0	0.625	0.534	0.356	0.379	0.399
NC_064017.1	uc|9	2471586	2471645	0.706	0.593	0.644	0.691	0.749	0.541	0.702	0.606	0.613	0.793	0.48	0.752
NC_064017.1	Stowaway|41	2475420	2475524	0.546	0.71	0.499	0.749	0.587	0.544	0.552	0.633	0.577	0.587	0.73	0.496
NC_064017.1	uc|20	2481900	2481956	0.624	0.557	0.0	0.633	0.729	0.632	0.808	0.464	0.875	0.705	0.658	0.738
NC_064017.1	Stowaway|39	2484615	2484659	0.898	0.879	0.925	0.957	0.905	1.0	0.0	0.963	0.878	1.0	0.911	0.969
NC_064017.1	Stowaway|24	2485633	2485635	0.0	0.0	0.0	0.0	1.0	0.0	1.0	1.0	0.0	1.0	0.0	0.886
NC_064017.1	uc|6	2492154	2492158	0.971	0.775	0.0	0.82	0.903	0.833	0.903	0.767	0.899	1.0	0.878	0.873
NC_064017.1	Stowaway|42	2495224	2495311	0.714	0.6	0.79	0.756	0.652	0.64	0.485	0.58	0.686	0.671	0.775	0.545
NC_064017.1	uc|9	2495953	2495994	0.709	0.807	0.714	0.649	0.886	0.826	0.594	0.757	0.686	0.841	0.711	0.69
NC_064017.1	Stowaway|1	2496844	2497191	0.0	0.0	0.0	0.0	0.542	0.0	0.0	0.0	0.0	0.0	0.0	0.0
NC_064017.1	uc|32	2497014	2497262	0.13	0.0	0.177	0.319	0.0	0.132	0.217	0.164	0.223	0.171	0.0	0.0
NC_064017.1	Stowaway|1	2497095	2497136	0.525	0.836	0.405	0.679	0.0	0.657	0.521	0.506	0.752	0.754	0.625	0.467
NC_064017.1	Tourist|14	2497754	2497943	0.335	0.119	0.153	0.0	0.176	0.0	0.0	0.28	0.0	0.0	0.0	0.0
NC_064017.1	Tourist|1	2497846	2497847	0.452	0.652	0.49	0.788	0.68	0.86	0.728	0.692	0.431	0.78	0.589	0.815
NC_064017.1	Stowaway|36	2542055	2542562	0.637	0.618	0.0	0.759	0.0	0.0	0.635	0.602	0.0	0.606	0.628	0.588
NC_064017.1	uc|9	2544283	2544299	0.613	0.555	0.587	0.537	0.467	0.61	0.552	0.556	0.425	0.652	0.488	0.523
NC_064017.1	Stowaway|5	2544293	2544435	0.0	0.0	0.0	0.0	0.0	0.0	0.177	0.235	0.241	0.0	0.22	0.181
NC_064017.1	uc|33	2548671	2548717	0.456	0.465	0.774	0.613	0.709	0.505	0.728	0.821	0.716	0.824	0.612	0.87
NC_064017.1	Stowaway|16	2550811	2550985	0.529	0.766	0.553	0.441	0.478	0.648	0.811	0.462	0.544	0.45	0.725	0.0
NC_064017.1	uc|20	2551911	2552006	0.605	0.389	0.58	0.413	0.336	0.591	0.443	0.447	0.831	0.499	0.573	0.496
NC_064017.1	Stowaway|12	2552761	2552800	0.903	0.97	0.92	0.851	0.882	0.851	0.881	0.903	0.91	0.889	0.0	0.815
NC_064017.1	Stowaway|4	2553336	2553426	0.502	0.738	0.62	0.606	0.654	0.475	0.538	0.569	0.471	0.492	0.59	0.751
NC_064017.1	Stowaway|39	2562177	2562277	1.0	0.815	0.743	0.997	0.0	0.962	0.839	0.98	0.55	0.0	0.94	0.544
NC_064017.1	Stowaway|18	2567859	2567882	0.0	0.0	0.44	0.0	1.0	0.0	0.0	0.0	0.507	0.727	0.0	0.455
NC_064017.1	Tourist|17	2568680	2568815	0.0	0.0	1.0	0.0	1.0	0.0	0.0	0.0	0.0	1.0	0.0	0.889
NC_064017.1	Stowaway|34	2574611	2575301	0.832	0.896	0.0	0.81	0.639	1.0	1.0	0.0	0.707	0.738	0.574	0.682
NC_064017.1	Stowaway|3	2588675	2588825	0.54	1.0	0.509	1.0	0.0	1.0	0.828	0.915	0.483	0.0	0.96	0.859
NC_064017.1	Stowaway|17	2589292	2589450	0.987	1.0	0.58	1.0	0.0	0.959	1.0	0.657	0.858	0.0	0.976	0.558
NC_064017.1	Stowaway|11	2589905	2590068	0.0	0.0	0.255	0.0	0.857	0.0	0.0	0.0	0.276	0.645	0.0	0.219
NC_064017.1	uc|33	2594781	2594849	0.0	0.0	0.0	0.0	0.735	0.0	0.0	0.0	0.0	0.349	0.0	0.0
NC_064017.1	Stowaway|5	2595078	2595078	0.0	0.0	0.0	0.0	0.0	0.0	0.0	0.0	0.0	0.0	1.0	0.0
NC_064017.1	uc|20	2595363	2595430	0.663	0.574	0.566	0.501	0.746	0.412	0.478	0.511	0.63	0.393	0.617	0.548
NC_064017.1	Tourist|1	2599657	2599666	0.93	0.966	0.777	0.0	0.955	1.0	0.791	0.916	0.0	0.0	0.0	0.0
NC_064017.1	Stowaway|6	2607797	2608057	0.594	0.444	0.584	0.413	0.536	0.537	0.529	0.509	0.563	0.373	0.484	0.6
NC_064017.1	Stowaway|19	2608883	2608929	0.0	0.0	0.725	0.0	0.898	0.0	0.0	0.0	0.653	0.942	0.0	0.261
NC_064017.1	Stowaway|17	2609549	2609852	0.883	0.0	0.0	0.0	0.0	0.0	0.0	0.0	0.0	0.0	0.0	0.0
NC_064017.1	uc|19	2609553	2609852	0.0	0.0	0.67	0.0	0.973	0.0	0.0	0.0	0.579	0.762	0.0	0.389
NC_064017.1	Stowaway|17	2609641	2609672	0.0	0.94	0.575	1.0	0.0	0.892	0.97	0.93	0.42	0.0	0.949	0.507
NC_064017.1	uc|20	2614093	2614193	0.727	0.765	0.724	0.698	0.646	0.778	0.727	0.732	0.649	0.894	0.788	0.735
NC_064017.1	uc|22	2616085	2616291	0.0	0.0	0.448	0.0	0.496	0.354	0.294	0.0	0.299	0.502	0.0	0.247
NC_064017.1	Stowaway|16	2627706	2627793	0.917	0.971	0.504	0.996	0.0	0.922	0.936	0.997	0.74	0.0	0.929	0.772
NC_064017.1	uc|33	2634925	2635015	0.894	0.887	0.779	0.728	0.958	0.753	0.833	0.854	0.867	0.885	1.0	0.606
NC_064017.1	Stowaway|1	2640864	2640881	1.0	0.0	1.0	0.928	0.83	0.912	1.0	0.866	0.934	0.713	0.928	0.903
NC_064017.1	Stowaway|24	2641548	2641614	1.0	1.0	0.531	0.932	0.0	0.94	0.973	0.88	0.643	0.0	1.0	0.704
NC_064017.1	Stowaway|5	2643773	2644111	0.0	0.676	0.642	0.793	0.0	0.712	0.687	0.538	0.385	0.0	0.464	0.523
NC_064017.1	uc|4	2644853	2645394	0.0	0.0	0.837	0.0	0.91	0.0	0.0	0.0	0.926	0.949	0.0	0.938
NC_064017.1	Tourist|9	2647311	2647331	0.972	0.0	0.856	0.872	0.732	0.942	0.902	0.975	1.0	0.881	1.0	0.756
NC_064017.1	uc|22	2648409	2648545	0.0	0.0	0.603	0.0	0.591	0.0	0.0	0.0	0.333	0.302	0.0	0.541
NC_064017.1	uc|27	2649107	2649250	0.803	0.673	0.711	0.745	0.872	1.0	0.8	0.776	0.652	0.73	0.405	0.622
NC_064017.1	Tourist|4	2651158	2651297	0.0	0.0	0.879	0.0	0.719	0.0	0.0	0.0	0.0	0.94	0.0	0.0
NC_064017.1	Stowaway|8	2653975	2654088	0.0	0.0	0.0	1.0	0.0	0.971	0.0	1.0	0.419	0.0	0.996	0.0
NC_064017.1	Tourist|7	2678339	2678474	0.868	0.786	0.807	1.0	1.0	1.0	1.0	0.636	0.729	0.874	0.798	0.65
NC_064017.1	Stowaway|41	2678485	2678633	0.968	1.0	0.456	0.951	0.0	0.928	1.0	0.662	0.543	0.0	0.964	0.639
NC_064017.1	uc|9	2680818	2680908	0.46	0.563	0.655	0.73	0.614	0.697	0.602	0.759	0.507	0.751	0.588	0.514
NC_064017.1	Stowaway|1	2681854	2681883	0.882	0.959	0.703	0.946	0.0	0.993	0.803	0.667	0.549	0.0	0.941	0.699
NC_064017.1	uc|33	2686193	2686242	0.429	0.513	0.0	0.647	0.0	0.508	0.555	0.34	0.0	0.0	0.745	0.252
NC_064017.1	Stowaway|1	2703547	2703675	0.754	0.701	0.507	0.549	0.716	0.47	0.737	0.692	0.616	0.747	0.567	0.767
NC_064017.1	Stowaway|10	2705993	2706280	0.711	0.677	0.672	0.0	0.513	0.989	0.416	1.0	0.634	0.817	0.645	0.853
NC_064017.1	Stowaway|1	2708405	2708429	0.876	0.972	0.877	0.799	0.632	0.924	0.631	0.811	0.692	0.0	0.742	0.879
NC_064017.1	uc|22	2727569	2727657	0.337	0.452	0.509	0.0	0.0	0.311	0.43	0.345	0.199	0.42	0.381	0.39
NC_064017.1	Tourist|1	2734255	2734261	0.0	0.0	0.858	0.0	0.95	0.0	1.0	0.963	0.0	0.929	0.0	0.915
NC_064017.1	Stowaway|3	2736665	2736723	0.872	0.962	0.944	0.497	0.948	0.977	0.784	0.824	0.694	0.845	0.837	0.646
NC_064017.1	hAT|8	2739120	2739669	1.0	1.0	1.0	1.0	0.998	1.0	1.0	1.0	1.0	1.0	1.0	0.974
NC_064017.1	uc|6	2750455	2750478	0.0	0.598	0.826	0.892	1.0	0.0	0.863	0.937	0.672	1.0	0.693	0.876
NC_064017.1	Stowaway|12	2751482	2751535	0.781	0.882	0.867	0.802	0.922	0.901	0.938	0.915	1.0	0.87	0.793	0.936
NC_064017.1	Tourist|17	2761321	2761487	0.0	0.0	0.0	0.0	0.788	0.0	0.0	0.0	0.574	0.836	0.0	0.444
NC_064017.1	uc|9	2761341	2761654	0.0	0.0	0.241	0.0	0.212	0.0	0.0	0.0	0.0	0.249	0.0	0.0
NC_064017.1	uc|23	2762109	2762284	0.918	0.821	0.521	1.0	0.209	0.836	1.0	1.0	0.829	0.19	0.791	0.502
NC_064017.1	Stowaway|8	2766086	2766086	0.0	0.0	0.0	0.0	0.441	0.0	0.0	0.0	0.0	0.0	0.0	0.0
NC_064017.1	uc|33	2766560	2766640	0.831	0.592	0.478	0.727	0.0	0.872	0.805	0.665	0.564	0.0	0.568	0.0
NC_064017.1	Tourist|5	2767257	2767422	0.0	0.0	0.576	0.0	0.931	0.0	0.0	0.0	0.363	1.0	0.0	0.622
NC_064017.1	uc|33	2769654	2769730	0.0	0.0	0.538	0.0	0.459	0.0	0.0	0.0	0.448	0.507	0.0	0.442
NC_064017.1	uc|33	2774756	2774832	0.594	0.547	0.343	0.747	0.0	0.715	0.583	0.869	0.464	0.0	0.814	0.405
NC_064017.1	uc|33	2779820	2779894	0.788	0.77	0.463	0.726	0.0	0.564	0.542	0.641	0.573	0.0	0.575	0.409
NC_064017.1	hAT|3	2780918	2781633	0.0	0.0	0.404	0.0	0.994	0.0	0.0	0.0	0.501	0.852	0.0	0.507
NC_064017.1	Mutator|24	2783797	2784485	0.0	0.0	0.0	0.0	0.0	0.0	0.0	0.0	0.0	0.611	0.0	0.0
NC_064017.1	Stowaway|3	2787356	2787445	0.0	0.0	0.735	0.0	0.813	0.0	0.0	0.0	0.626	0.865	0.0	0.579
NC_064017.1	Tourist|17	2787735	2787875	0.0	0.0	1.0	0.0	0.894	0.0	0.0	0.0	0.0	0.894	0.0	1.0
NC_064017.1	Tourist|17	2791997	2792252	0.454	0.395	0.415	0.492	0.0	0.38	0.548	0.385	0.248	0.0	0.41	0.237
NC_064017.1	uc|33	2792234	2792334	0.237	0.238	0.217	0.23	0.348	0.169	0.282	0.19	0.276	0.546	0.233	0.419
NC_064017.1	uc|31	2792482	2792572	0.435	0.33	0.669	0.0	0.0	0.303	0.0	0.163	0.295	0.504	0.19	0.0
NC_064017.1	hAT|19	2792933	2792993	0.517	0.0	0.279	0.542	0.0	0.561	0.599	0.644	0.601	0.0	0.639	0.536
NC_064017.1	hAT|19	2793001	2793001	0.0	0.721	0.0	0.0	0.0	0.0	0.0	0.0	0.0	0.0	0.0	0.0
NC_064017.1	Stowaway|17	2799517	2799978	0.753	0.916	1.0	0.811	0.0	0.89	0.759	0.617	0.0	0.856	0.0	0.796
NC_064017.1	Stowaway|41	2800606	2800623	0.553	0.59	0.825	0.596	0.608	0.736	0.557	0.573	0.671	0.624	0.627	0.494
NC_064017.1	Stowaway|39	2803183	2803199	1.0	1.0	0.593	0.98	0.0	0.96	1.0	1.0	0.689	0.0	0.818	0.337
NC_064017.1	Stowaway|10	2807528	2807706	0.42	0.0	0.288	0.0	0.0	0.332	0.523	0.199	0.0	0.0	0.0	0.0
NC_064017.1	uc|9	2808688	2808772	0.0	0.297	0.0	0.411	0.0	0.184	0.298	0.232	0.0	0.0	0.168	0.0
NC_064017.1	Tourist|17	2808710	2808740	0.807	0.718	0.489	0.889	0.0	0.789	0.765	0.809	0.791	0.0	0.859	0.505
NC_064017.1	Mutator|6	2810183	2810482	0.0	0.754	0.0	0.759	0.0	0.0	0.618	0.877	0.379	0.0	0.0	0.814
NC_064017.1	Stowaway|3	2814244	2814284	0.0	0.0	0.497	0.0	0.746	0.0	0.0	0.0	0.71	0.82	0.0	0.525
NC_064017.1	Stowaway|1	2818173	2818229	0.0	0.773	0.872	0.824	0.879	0.627	0.0	0.797	1.0	0.839	0.748	0.913
NC_064017.1	uc|5	2825473	2825508	0.982	0.935	0.547	0.925	0.0	1.0	0.948	0.992	0.746	0.0	1.0	0.675
NC_064017.1	Tourist|17	2832531	2832531	0.0	0.0	0.0	0.0	0.0	0.0	0.0	0.0	0.582	0.0	0.0	0.428
NC_064017.1	uc|5	2833002	2833070	1.0	0.996	0.591	1.0	0.0	1.0	0.977	0.981	0.707	0.0	0.999	0.837
NC_064017.1	Tourist|18	2840524	2841142	1.0	1.0	1.0	0.991	0.966	0.988	0.969	0.982	1.0	0.956	1.0	1.0
NC_064017.1	Stowaway|3	2843971	2844038	0.969	0.913	1.0	1.0	1.0	0.918	0.875	0.864	0.785	1.0	1.0	0.891
NC_064017.1	Stowaway|14	2851904	2851953	0.704	0.0	0.906	0.922	0.876	1.0	0.795	0.923	0.752	0.915	0.8	0.912
NC_064017.1	Stowaway|3	2854184	2854241	0.737	0.574	0.496	0.7	0.392	0.47	0.767	0.667	0.438	0.603	0.748	0.643
NC_064017.1	Stowaway|4	2855337	2855355	0.741	0.628	0.629	0.507	0.825	0.625	0.595	0.575	0.575	0.743	0.624	0.457
NC_064017.1	Stowaway|30	2868820	2868825	0.974	1.0	0.981	1.0	0.647	0.9	0.781	0.906	0.891	0.931	0.828	0.937
NC_064017.1	Tourist|1	2887600	2887608	0.955	0.917	0.0	0.0	0.0	0.966	0.0	0.926	0.982	0.0	0.0	0.0
NC_064017.1	hAT|22	2897788	2897896	1.0	0.0	0.724	0.0	0.725	0.851	0.755	0.0	0.805	0.0	0.898	0.83
NC_064017.1	Stowaway|15	2900422	2900523	0.0	0.0	0.0	0.0	0.0	0.0	0.0	0.0	0.0	0.365	0.0	0.61
NC_064017.1	Tourist|20	2901108	2901144	0.0	0.0	0.725	0.0	0.999	0.0	0.0	0.0	0.786	0.963	0.0	0.689
NC_064017.1	Mutator|20	2904621	2904686	0.801	0.686	0.754	0.534	0.519	0.566	0.497	0.733	0.761	0.64	0.637	0.711
NC_064017.1	uc|32	2907315	2907472	0.689	0.766	0.592	0.611	0.466	0.552	0.644	0.0	0.765	0.384	0.569	0.635
NC_064017.1	uc|15	2910352	2910410	0.0	0.0	0.622	0.0	0.503	0.0	0.0	0.0	0.801	0.792	0.0	0.442
NC_064017.1	Stowaway|6	2911148	2911176	0.0	0.0	0.613	0.0	0.641	0.0	0.0	0.0	0.463	0.756	0.0	0.649
NC_064017.1	uc|9	2924456	2924507	0.364	0.629	0.657	0.622	0.0	0.691	0.579	0.71	0.509	0.0	0.507	0.0
NC_064017.1	uc|33	2933645	2933785	0.128	0.222	0.0	0.0	0.0	0.145	0.0	0.169	0.0	0.229	0.0	0.0
NC_064017.1	uc|21	2935907	2936463	0.98	0.991	0.378	1.0	0.0	0.871	0.976	0.968	0.457	0.0	0.982	0.574
NC_064017.1	uc|33	2937158	2937721	0.0	0.0	0.0	0.0	0.741	0.0	0.0	0.0	0.0	0.588	0.0	0.0
NC_064017.1	Tourist|17	2937245	2937276	1.0	0.933	0.502	0.926	0.0	0.774	0.925	1.0	0.563	0.0	0.855	0.422
NC_064017.1	Stowaway|4	2937610	2937744	0.661	0.481	0.512	0.7	0.0	0.42	0.677	0.525	0.28	0.0	0.714	0.397
NC_064017.1	uc|33	2937612	2937721	0.0	0.0	0.514	0.0	0.0	0.0	0.0	0.0	0.415	0.0	0.0	0.472
NC_064017.1	uc|5	2943033	2943534	1.0	1.0	0.952	1.0	0.0	0.974	1.0	0.98	0.902	0.0	0.956	0.842
NC_064017.1	Stowaway|24	2944033	2944034	1.0	1.0	0.805	0.0	0.0	0.937	0.0	0.0	0.709	0.0	0.0	0.795
NC_064017.1	Tourist|17	2947018	2947071	0.0	0.0	0.453	0.0	0.7	0.0	0.0	0.0	0.224	0.59	0.0	0.361
NC_064017.1	uc|9	2947074	2947077	0.0	0.0	0.0	0.0	0.236	0.0	0.0	0.0	0.0	0.211	0.0	0.0
NC_064017.1	Tourist|21	2948558	2948599	0.904	1.0	0.701	1.0	0.0	0.93	0.923	1.0	0.574	0.0	0.9	0.0
NC_064017.1	Stowaway|18	2955693	2955732	0.0	0.0	0.571	0.0	0.987	0.0	0.0	0.0	0.47	0.982	0.0	0.452
NC_064017.1	Stowaway|8	2959765	2959875	0.551	0.555	0.776	0.457	0.467	0.547	0.777	0.635	0.413	0.622	0.504	0.368
NC_064017.1	uc|33	2960265	2960333	0.0	0.0	0.557	0.0	0.72	0.0	0.0	0.0	0.501	0.737	0.0	0.442
NC_064017.1	Tourist|19	2980605	2980943	0.0	0.0	0.0	0.0	0.0	0.0	0.0	0.0	0.0	0.0	0.0	0.652
NC_064017.1	uc|33	2980744	2980865	0.74	0.697	0.488	0.651	0.0	0.745	0.834	0.698	0.754	0.0	0.853	0.5
NC_064017.1	Tourist|19	2980746	2980748	0.0	0.0	0.54	0.0	1.0	0.0	0.0	0.0	0.493	1.0	0.0	0.0
NC_064017.1	hAT|28	2987287	2987340	0.879	0.752	0.789	0.702	0.772	0.673	0.784	0.667	0.828	0.698	0.797	0.721
NC_064017.1	uc|27	2991114	2991217	0.917	0.794	0.641	0.735	0.609	0.798	0.577	0.849	0.0	0.69	0.902	0.515
NC_064017.1	Stowaway|12	3008118	3008282	0.708	0.744	0.557	0.947	0.0	0.838	0.805	0.811	0.387	0.0	0.961	0.662
NC_064017.1	hAT|21	3008621	3008781	0.841	0.76	0.307	0.67	0.0	0.0	0.0	0.889	0.531	0.0	1.0	0.631
NC_064017.1	uc|33	3030183	3030254	0.755	0.528	0.631	0.727	0.646	0.685	0.613	0.773	0.512	0.805	0.52	0.546
NC_064017.1	uc|9	3034190	3034617	0.662	0.79	0.0	0.652	0.0	0.0	0.7	0.761	0.706	0.857	0.849	0.595
NC_064017.1	Stowaway|14	3036241	3036438	1.0	0.0	0.0	0.0	0.0	0.0	0.707	0.916	0.0	0.0	0.926	1.0
NC_064017.1	uc|16	3038331	3038355	0.0	0.35	0.0	0.0	0.0	0.172	0.389	0.0	0.0	0.0	0.0	0.0
NC_064017.1	hAT|21	3040745	3040772	0.893	1.0	0.912	0.942	0.853	0.89	0.957	0.0	0.0	0.951	0.884	0.774
NC_064017.1	Stowaway|16	3041258	3041322	0.666	0.877	0.639	0.763	0.499	0.751	0.547	0.56	0.723	0.691	0.739	0.741
NC_064017.1	Stowaway|1	3045329	3045355	0.801	0.747	0.781	0.926	0.717	0.875	0.8	0.799	0.565	0.887	0.821	0.802
NC_064017.1	uc|32	3045754	3045807	1.0	0.0	0.916	1.0	0.911	1.0	0.877	1.0	0.885	1.0	0.876	0.876
NC_064017.1	Tourist|21	3048663	3048664	0.927	0.0	0.976	0.0	0.0	0.961	0.0	0.941	0.0	0.0	0.968	0.929
NC_064017.1	Tourist|1	3056471	3056650	0.316	0.0	0.289	0.402	0.695	0.313	0.673	0.392	0.297	0.26	0.386	0.264
NC_064017.1	Tourist|14	3056493	3056604	0.296	0.526	0.333	0.305	0.497	0.323	0.429	0.349	0.368	0.364	0.409	0.299
NC_064017.1	Stowaway|18	3059140	3059158	0.91	0.804	0.929	1.0	0.705	0.715	0.88	0.739	0.956	0.934	0.878	0.698
NC_064017.1	Stowaway|42	3063118	3063137	0.548	0.503	0.648	0.591	0.0	0.714	0.615	0.533	0.769	0.812	0.524	0.71
NC_064017.1	uc|6	3064787	3064942	0.992	0.841	0.82	0.0	0.722	0.888	0.574	0.64	0.92	0.792	0.877	1.0
NC_064017.1	Stowaway|1	3067535	3067557	0.585	0.816	0.674	0.558	0.775	0.726	0.744	0.651	0.66	0.639	0.841	0.836
NC_064017.1	Tourist|11	3068391	3068489	0.898	0.675	0.671	0.706	0.578	0.556	0.633	0.507	0.709	0.786	0.606	0.783
NC_064017.1	Stowaway|14	3079580	3080524	0.59	0.57	0.566	0.588	0.554	0.654	0.556	0.61	0.64	0.622	0.616	0.617
NC_064017.1	uc|5	3079580	3080542	0.366	0.0	0.0	0.0	0.382	0.0	0.261	0.577	0.246	0.0	0.488	0.352
NC_064017.1	Tourist|7	3088977	3089005	0.0	0.0	0.943	1.0	0.0	1.0	0.0	0.0	0.992	1.0	1.0	1.0
NC_064017.1	Tourist|17	3092976	3093156	0.519	0.0	0.518	0.489	0.568	0.467	0.444	0.457	0.543	0.436	0.375	0.429
NC_064017.1	hAT|21	3107465	3107520	0.0	0.0	0.0	0.0	1.0	0.0	0.0	0.0	0.551	0.842	0.0	0.442
NC_064017.1	uc|15	3115057	3115111	0.0	0.0	0.0	0.0	0.679	0.0	0.0	0.0	0.539	0.901	0.0	0.77
NC_064017.1	uc|33	3115607	3115631	0.0	0.0	0.0	0.0	0.547	0.0	0.0	0.0	0.0	0.505	0.0	0.649
NC_064017.1	uc|9	3116143	3116153	0.0	0.0	0.0	0.0	0.927	0.0	0.0	0.0	0.684	0.944	0.0	0.68
NC_064017.1	Stowaway|28	3126526	3126563	0.932	0.97	0.852	0.938	0.0	0.81	0.812	0.856	0.612	0.0	0.835	0.629
NC_064017.1	Stowaway|41	3129021	3129034	0.642	0.755	0.689	0.789	0.518	0.565	0.475	0.565	0.649	0.574	0.61	0.435
NC_064017.1	Tourist|17	3130591	3130605	1.0	0.95	0.904	1.0	0.0	0.971	0.0	1.0	0.0	0.0	0.959	0.0
NC_064017.1	Stowaway|4	3132281	3132348	0.557	0.612	0.571	0.502	0.549	0.616	0.45	0.614	0.627	0.566	0.612	0.552
NC_064017.1	Tourist|17	3133532	3133549	0.936	0.0	0.963	0.987	0.0	0.89	0.881	0.978	1.0	0.0	0.959	1.0
NC_064017.1	Stowaway|39	3133954	3133983	0.944	0.809	0.931	0.975	0.964	0.979	0.936	0.887	0.793	0.844	0.946	0.918
NC_064017.1	Stowaway|10	3134796	3135021	0.0	0.44	0.0	0.0	0.331	0.467	0.379	0.368	0.333	0.247	0.385	0.333
NC_064017.1	Stowaway|8	3134798	3135020	0.596	0.458	0.438	0.381	0.527	0.0	0.411	0.431	0.515	0.384	0.367	0.473
NC_064017.1	Mutator|6	3139773	3140056	0.601	0.0	0.0	0.0	1.0	0.75	0.0	0.372	0.0	0.831	0.583	0.0
NC_064017.1	Mutator|16	3149608	3150092	0.946	1.0	0.976	0.979	1.0	1.0	0.973	1.0	1.0	0.97	1.0	1.0
NC_064017.1	uc|1	3153050	3153302	0.0	0.886	0.723	0.593	0.699	0.794	0.771	0.0	0.732	0.0	0.771	0.735
NC_064017.1	Stowaway|6	3158476	3158575	0.0	0.0	0.0	0.43	0.465	0.501	0.792	0.429	0.0	0.0	0.699	0.473
NC_064017.1	Stowaway|33	3171980	3172036	0.839	0.977	0.918	0.854	0.977	0.867	0.873	0.727	1.0	0.871	0.959	0.712
NC_064017.1	Tourist|17	3177017	3177159	0.0	0.679	0.687	0.574	0.78	0.83	0.598	0.705	0.444	0.716	0.633	0.681
NC_064017.1	uc|9	3177020	3177278	0.439	0.0	0.335	0.0	0.544	0.246	0.27	0.366	0.279	0.142	0.141	0.0
NC_064017.1	uc|33	3180206	3180474	0.462	0.0	0.458	0.0	0.0	0.293	0.394	0.22	0.364	0.373	0.341	0.0
NC_064017.1	Mutator|2	3226040	3226048	0.0	0.0	0.0	0.0	0.365	0.0	0.0	0.0	0.0	0.324	0.0	0.0
NC_064017.1	uc|13	3226051	3226090	0.0	0.0	0.0	0.0	0.659	0.0	0.0	0.0	0.381	0.722	0.0	0.639
NC_064017.1	Tourist|7	3228426	3228436	0.0	0.0	0.947	0.923	0.934	1.0	1.0	1.0	1.0	0.0	0.936	1.0
NC_064017.1	Stowaway|4	3232002	3232880	0.0	0.0	0.0	0.0	0.0	0.0	0.0	0.0	0.0	0.0	0.0	0.78
NC_064017.1	uc|9	3236228	3236271	0.531	0.728	0.676	0.595	0.0	0.673	0.732	0.563	0.438	0.0	0.715	0.29
NC_064017.1	Tourist|13	3241764	3241834	0.0	0.0	0.0	0.0	0.475	0.0	0.0	0.0	0.257	0.484	0.0	0.582
NC_064017.1	Stowaway|38	3246599	3246655	0.864	0.621	0.758	0.756	0.76	0.627	0.794	0.852	0.673	0.691	0.756	0.749
NC_064017.1	uc|5	3248888	3249487	0.99	1.0	1.0	0.946	0.971	0.944	1.0	1.0	0.98	1.0	0.98	0.975
NC_064017.1	uc|33	3249644	3249825	0.832	0.683	0.746	0.546	0.65	0.546	0.795	0.59	0.821	0.762	0.724	0.669
NC_064017.1	Stowaway|36	3251652	3252245	0.574	0.0	0.0	0.0	0.572	0.0	0.0	0.0	0.0	0.0	0.0	0.0
NC_064017.1	uc|19	3251662	3252174	0.0	0.0	0.0	0.0	0.0	0.0	0.0	0.0	0.0	0.0	0.0	0.524
NC_064017.1	Stowaway|4	3262330	3262386	0.676	0.462	0.557	0.605	0.5	0.518	0.681	0.365	0.675	0.455	0.568	0.42
NC_064017.1	Stowaway|10	3267601	3267799	0.674	1.0	0.476	0.659	0.408	0.666	0.0	0.799	0.704	0.0	0.521	0.712
NC_064017.1	uc|33	3271880	3272156	0.601	0.658	0.652	0.562	0.0	0.422	0.323	0.402	0.303	0.0	0.433	0.62
NC_064017.1	hAT|21	3277448	3277466	0.0	0.629	0.588	0.0	0.694	0.44	0.63	0.547	0.677	0.83	0.714	0.68
NC_064017.1	Stowaway|1	3278261	3278357	0.664	0.922	0.804	0.829	1.0	0.762	0.734	0.543	0.736	0.93	0.606	0.862
NC_064017.1	Stowaway|36	3278581	3279013	0.748	0.794	0.792	0.752	0.0	0.742	0.76	0.784	0.744	0.0	0.758	0.74
NC_064017.1	Stowaway|34	3299908	3300321	1.0	0.972	0.859	1.0	1.0	0.969	1.0	0.926	0.967	0.949	0.984	0.985
NC_064017.1	Stowaway|8	3318680	3318692	0.72	0.565	0.694	0.775	0.677	0.772	0.718	0.45	0.48	0.606	0.451	0.87
NC_064017.1	Stowaway|41	3319023	3319062	0.724	0.699	0.746	0.777	0.817	0.894	0.787	0.833	0.777	0.694	0.605	0.875
NC_064017.1	uc|6	3321182	3321617	0.954	1.0	0.956	1.0	1.0	1.0	1.0	0.978	1.0	0.985	1.0	0.886
NC_064017.1	hAT|9	3324698	3324721	0.667	0.723	0.633	0.467	0.435	0.764	0.525	0.62	0.59	0.491	0.829	0.43
NC_064017.1	hAT|16	3326864	3327064	1.0	1.0	1.0	1.0	1.0	0.891	1.0	1.0	0.0	0.0	0.721	0.0
NC_064017.1	uc|33	3329154	3329190	0.683	0.518	0.825	0.757	0.86	0.863	0.57	0.47	0.699	0.67	0.576	0.725
NC_064017.1	Tourist|1	3345942	3346091	0.0	0.0	0.0	0.0	0.277	0.0	0.0	0.0	0.0	0.435	0.0	0.894
NC_064017.1	Mutator|15	3350435	3351153	0.871	1.0	1.0	1.0	0.0	0.966	0.961	0.974	0.886	0.0	0.976	0.0
NC_064017.1	uc|22	3353834	3353875	0.0	0.0	0.0	0.0	0.342	0.0	0.0	0.0	0.0	0.474	0.0	0.386
NC_064017.1	Stowaway|3	3357512	3357594	0.606	0.813	0.718	0.681	0.763	0.851	0.78	0.597	0.0	0.697	0.522	0.82
NC_064017.1	Stowaway|41	3358147	3358163	0.0	0.0	0.0	0.0	0.962	0.0	0.0	0.0	0.711	0.989	0.0	0.547
NC_064017.1	uc|5	3380124	3380318	0.0	0.0	0.246	0.0	0.0	0.315	0.328	0.52	0.0	0.0	0.248	0.0
NC_064017.1	uc|10	3380232	3380292	0.579	0.76	0.526	0.671	0.651	0.731	0.697	0.632	0.612	0.825	0.405	0.788
NC_064017.1	Stowaway|17	3385685	3385721	0.0	0.0	0.0	0.0	0.957	0.0	0.0	0.0	0.507	1.0	0.0	0.513
NC_064017.1	Tourist|7	3386973	3386978	0.84	0.796	0.924	0.938	0.605	0.761	0.932	0.939	0.85	0.587	0.859	0.801
NC_064017.1	Stowaway|17	3386978	3387117	0.0	0.0	0.0	0.0	0.493	0.0	0.0	0.0	0.0	0.394	0.0	0.0
NC_064017.1	hAT|21	3392568	3392602	0.0	0.771	0.942	0.0	0.0	0.846	0.922	0.922	1.0	0.0	0.867	0.632
NC_064017.1	Tourist|2	3402236	3402391	0.948	1.0	0.944	0.845	1.0	0.87	0.792	0.957	0.0	0.868	0.932	0.695
NC_064017.1	Tourist|6	3402787	3402942	0.559	0.569	0.494	0.571	0.52	0.546	0.55	0.619	0.388	0.526	0.779	0.573
NC_064017.1	Stowaway|39	3411104	3411133	1.0	0.905	0.689	0.928	0.0	0.765	0.886	0.899	0.601	0.0	0.95	0.681
NC_064017.1	uc|32	3413701	3414084	0.0	0.0	0.0	0.0	0.0	0.0	0.0	0.0	0.754	0.0	0.0	0.0
NC_064017.1	Stowaway|42	3413795	3413893	0.872	0.685	0.961	0.869	0.0	0.856	0.732	0.691	0.469	0.0	0.912	0.459
NC_064017.1	uc|32	3413874	3413896	0.0	0.0	0.0	0.0	0.882	0.0	0.0	0.0	0.0	1.0	0.0	0.653
NC_064017.1	hAT|22	3416111	3416131	1.0	1.0	0.928	0.962	0.0	0.93	0.87	0.936	0.478	0.0	0.791	0.489
NC_064017.1	Stowaway|8	3416929	3417025	0.0	0.795	0.759	0.751	0.724	0.927	0.675	0.884	0.943	0.958	0.888	0.874
NC_064017.1	uc|9	3418171	3418300	0.713	0.632	0.583	0.624	0.0	0.0	0.666	0.553	0.0	0.0	0.551	0.481
NC_064017.1	Tourist|17	3421920	3422073	0.646	0.682	0.703	0.31	0.0	0.652	0.791	0.643	0.64	0.0	0.807	0.918
NC_064017.1	uc|19	3425279	3425367	0.826	0.952	0.753	0.919	0.836	0.849	0.871	0.774	0.801	0.814	0.816	0.678
NC_064017.1	uc|19	3426787	3426793	0.0	0.0	0.0	0.0	0.947	0.0	0.0	0.0	0.727	0.985	0.0	0.702
NC_064017.1	Tourist|7	3441837	3441842	1.0	0.0	0.943	0.0	0.0	0.947	0.0	0.95	0.0	0.0	1.0	0.0
NC_064017.1	uc|32	3452190	3452197	0.786	1.0	0.499	0.697	0.0	0.876	0.832	0.677	0.0	0.0	0.881	0.0
NC_064017.1	Tourist|20	3464628	3464829	1.0	0.902	0.754	0.899	1.0	0.986	0.848	0.875	1.0	0.944	0.918	1.0
NC_064017.1	Tourist|17	3472269	3472276	0.0	0.0	0.0	0.0	0.701	0.0	0.0	0.0	0.598	0.654	0.0	0.462
NC_064017.1	uc|9	3472271	3472282	0.0	0.0	0.0	0.0	0.287	0.0	0.0	0.0	0.0	0.343	0.0	0.272
NC_064017.1	uc|19	3473170	3474076	0.788	0.674	0.744	0.772	0.0	0.672	0.702	0.72	0.356	0.0	0.0	0.416
NC_064017.1	uc|4	3473491	3474185	0.0	0.0	0.0	0.0	0.388	0.0	0.0	0.0	0.433	0.601	0.0	0.297
NC_064017.1	Tourist|21	3476023	3476454	1.0	0.986	1.0	1.0	1.0	0.887	0.957	0.982	0.911	0.876	1.0	1.0
NC_064017.1	hAT|28	3478091	3478234	0.371	0.48	0.32	0.436	0.381	0.585	0.375	0.574	0.635	0.574	0.306	0.461
NC_064017.1	uc|27	3493652	3493762	1.0	0.854	0.851	0.762	0.903	0.76	0.763	0.797	0.928	0.904	0.741	0.794
NC_064017.1	Tourist|20	3506684	3506734	0.932	0.0	1.0	0.847	0.0	0.837	0.915	0.938	0.921	0.909	0.965	0.969
NC_064017.1	Stowaway|1	3512528	3512545	0.858	0.856	0.963	0.772	0.832	0.875	0.936	0.952	0.882	0.905	0.87	0.867
NC_064017.1	uc|9	3515512	3515739	0.619	0.429	0.27	0.333	0.479	0.53	0.455	0.613	0.345	0.513	0.644	0.528
NC_064017.1	Tourist|4	3516368	3516765	0.969	1.0	0.932	1.0	0.0	0.996	1.0	0.928	0.462	0.0	0.957	0.582
NC_064017.1	Stowaway|36	3518615	3518651	1.0	0.989	0.823	0.951	0.958	0.772	0.962	0.0	0.0	0.956	0.0	0.939
NC_064017.1	Tourist|5	3529681	3530113	0.764	0.73	0.74	0.834	0.766	0.65	0.746	0.831	0.762	0.814	0.902	0.788
NC_064017.1	uc|19	3531537	3531557	1.0	0.835	0.964	0.898	0.0	0.966	0.0	0.901	0.949	0.978	1.0	0.861
NC_064017.1	Tourist|4	3536272	3536490	0.304	0.317	0.0	0.218	0.281	0.206	0.409	0.176	0.363	0.0	0.279	0.547
NC_064017.1	uc|33	3537323	3537621	0.369	0.762	0.665	0.687	0.639	0.642	0.908	0.637	0.0	0.661	0.611	0.0
NC_064017.1	uc|41	3567260	3567700	1.0	1.0	1.0	0.97	0.855	0.958	0.97	1.0	0.94	1.0	0.912	1.0
NC_064017.1	Tourist|7	3578881	3580410	1.0	1.0	0.964	0.954	1.0	0.895	1.0	1.0	0.968	1.0	1.0	0.971
NC_064017.1	uc|33	3581310	3581748	0.0	0.0	0.0	0.0	0.0	0.409	0.0	0.0	0.616	0.0	0.0	0.0
NC_064017.1	Stowaway|6	3582006	3582139	0.932	0.0	0.819	1.0	1.0	0.872	1.0	0.808	0.8	0.904	1.0	0.85
NC_064017.1	Tourist|17	3583252	3583753	0.969	0.909	0.866	0.986	0.98	0.918	0.942	0.94	0.836	0.918	1.0	0.982
NC_064017.1	hAT|21	3593835	3593874	0.873	0.0	1.0	0.845	0.769	0.848	1.0	0.994	0.921	0.973	0.91	0.0
NC_064017.1	Stowaway|15	3597457	3597719	0.298	0.656	0.345	0.569	0.35	0.354	0.416	0.0	0.449	0.535	0.273	0.361
NC_064017.1	hAT|10	3600614	3601158	0.75	0.0	0.8	0.0	0.874	0.774	0.782	0.927	0.834	0.736	0.764	0.0
NC_064017.1	uc|9	3602403	3602497	0.919	0.71	0.825	0.589	0.671	0.964	0.723	0.679	0.874	0.823	0.576	0.843
NC_064017.1	Mutator|3	3604652	3604798	0.829	0.713	0.931	0.89	0.774	0.809	0.777	0.847	0.946	0.581	0.905	0.763
[truncated: 61,080 more rows]

## Sheet: S8.P1_ins_superfam_samples
MITE_sum		P1-6	P1-12	P1-22	P1-25	P1-26	P1-28	P1-88	P1-89	P1-90	P1-92	P1-93	P1-95	P1_all	mean	standard deviation
[truncated: 20 more rows]

[truncated: 14 more sheets: S9.P4_ins_superfam_samples, S10.P1_ins_families_samples, S11.P4_ins_families_samples, S12.Polymorph_sum_P1_P4, S13.Polymorph_plants_P1_P4, S14.Polymorph_chr_P1_P4, S15.Bins_length_P1_P4, S16.Bins_with_>=20_genes_P1_P4, S17.P1_DE_sets, S18.P4_DE_sets, S19.P1_P4_MITEs_sum_table, S21.P4_DEGs_with_MITEs, S22.5_DEGs_with_MITEs_P1_P4, S20.P1_DEGs_with_MITEs]
